# Supplementary material for: Elimination of senescent cells by β-galactosidase-targeted prodrug attenuates inflammation and restores physical function in aged mice
Source: Cell Res. 2020 Apr 27;30(7):574–89. doi: 10.1038/s41422-020-0314-9 (PMC7184167; doi:10.1038/s41422-020-0314-9)
Supplement: Supplementary file 12 — Supplementary information, Table S1 [file 41422_2020_314_MOESM12_ESM.xlsx]

## Sheet: The results of FDA  screening
Supplementary information, Table S1. The results of FDA drug screening. Replication-induced senescent NBFs were treated with FDA-approved drugs for 3 days and then the cell viability was tested.
Viability	Catalog Number	Product Name	Rack Number	CAS Number	Target	Positition
1.04369	S1001	Navitoclax (ABT-263)	L1300-01	923564-51-6	Bcl-2	a1
0.926546	S1003	Linifanib (ABT-869)	L1300-01	796967-16-3	CSF-1R,PDGFR,VEGFR	b1
0.885151	S1004	Veliparib (ABT-888)	L1300-01	912444-00-9	PARP	c1
0.90805	S1005	Axitinib	L1300-01	319460-85-0	c-Kit,PDGFR,VEGFR	d1
0.626211	S1006	Saracatinib (AZD0530)	L1300-01	379231-04-6	Bcr-Abl,Src	e1
1.02783	S1007	Roxadustat (FG-4592)	L1300-01	808118-40-3	HIF	f1
0.897481	S1008	Selumetinib (AZD6244)	L1300-01	606143-52-6	MEK	g1
1.0111	S1010	Nintedanib (BIBF 1120)	L1300-01	656247-17-5	FGFR,PDGFR,VEGFR	h1
0.539017	S1011	Afatinib (BIBW2992)	L1300-01	439081-18-2	EGFR,HER2	a2
0.080148	S1014	Bosutinib (SKI-606)	L1300-01	380843-75-4	Src	b2
0.268628	S1017	Cediranib (AZD2171)	L1300-01	288383-20-0	VEGFR	c2
0.58922	S1018	Dovitinib (TKI-258, CHIR-258)	L1300-01	405169-16-6	c-Kit,FGFR,FLT3,PDGFR,VEGFR	d2
1.39334	S1021	Dasatinib	L1300-01	302962-49-8	Bcr-Abl,c-Kit,Src	e2
0.67201	S1023	Erlotinib HCl (OSI-744)	L1300-01	183319-69-9	Autophagy,EGFR	f2
1.00757	S1025	Gefitinib (ZD1839)	L1300-01	184475-35-2	EGFR	g2
0.938876	S1026	Imatinib Mesylate (STI571)	L1300-01	220127-57-1	Bcr-Abl,c-Kit,PDGFR	h2
0.745993	S1028	Lapatinib (GW-572016) Ditosylate	L1300-01	388082-77-7	EGFR,HER2	a3
1.04016	S1029	Lenalidomide (CC-5013)	L1300-01	191732-72-6	TNF-alpha	b3
1.07539	S1030	Panobinostat (LBH589)	L1300-01	404950-80-7	HDAC	c3
0.0440373	S1033	Nilotinib (AMN-107)	L1300-01	641571-10-0	Bcr-Abl	d3
1.04897	S1035	Pazopanib HCl (GW786034 HCl)	L1300-01	635702-64-6	c-Kit,PDGFR,VEGFR	e3
0.734543	S1039	Rapamycin (Sirolimus)	L1300-01	53123-88-9	Autophagy,mTOR	f3
0.527567	S1040	Sorafenib Tosylate	L1300-01	475207-59-1	PDGFR,Raf,VEGFR	g3
1.10005	S1042	Sunitinib Malate	L1300-01	341031-54-7	c-Kit,PDGFR,VEGFR	h3
0.603312	S1044	Temsirolimus (CCI-779, NSC 683864)	L1300-01	162635-04-3	mTOR	a4
0.464154	S1046	Vandetanib (ZD6474)	L1300-01	443913-73-3	VEGFR	b4
0.749516	S1047	Vorinostat (SAHA, MK0683)	L1300-01	149647-78-9	Autophagy,HDAC	c4
0.363748	S1048	Tozasertib (VX-680, MK-0457)	L1300-01	639089-54-6	Aurora Kinase	d4
0.536375	S1053	Entinostat (MS-275)	L1300-01	209783-80-2	HDAC	e4
0.523164	S1055	Enzastaurin (LY317615)	L1300-01	170364-57-5	PKC	f4
1.09213	S1060	Olaparib (AZD2281, Ku-0059436)	L1300-01	763113-22-0	PARP	g4
0.60155	S1064	Masitinib (AB1010)	L1300-01	790299-79-5	c-Kit,PDGFR	h4
0.680817	S1065	Pictilisib (GDC-0941)	L1300-01	957054-30-7	PI3K	a5
0.709882	S1068	Crizotinib (PF-02341066)	L1300-01	877399-52-5, 877399-53-6 (acetate)	ALK,c-Met	b5
0.520521	S1082	Vismodegib (GDC-0449)	L1300-01	879085-55-9	Hedgehog/Smoothened	c5
0.940638	S1085	Belinostat (PXD101)	L1300-01	414864-00-9	HDAC	d5
0.208737	S1087	Iniparib (BSI-201)	L1300-01	160003-66-7	PARP	e5
0.95561	S1090	Abexinostat (PCI-24781)	L1300-01	783355-60-2	HDAC	f5
0.444777	S1091	Linsitinib (OSI-906)	L1300-01	867160-71-2	IGF-1R	g5
0.756562	S1096	Quisinostat (JNJ-26481585) 2HCl	L1300-01	875320-31-3	HDAC	h5
0.0457988	S1098	Rucaparib (AG-014699,PF-01367338) phosphate	L1300-01	459868-92-9	PARP	a6
0.740708	S1101	Vatalanib (PTK787) 2HCl	L1300-01	212141-51-0	c-Kit,VEGFR	b6
0.757442	S1111	Foretinib (GSK1363089)	L1300-01	849217-64-7	c-Met,VEGFR	c6
0.112736	S1117	Triciribine	L1300-01	35943-35-2	Akt	d6
0.452704	S1119	Cabozantinib (XL184, BMS-907351)	L1300-01	849217-68-1	TAM Receptor,c-Kit,c-Met,FLT3,Tie-2,VEGFR	e6
0.765369	S1120	Everolimus (RAD001)	L1300-01	159351-69-6	mTOR	f6
0.360225	S1122	Mocetinostat (MGCD0103)	L1300-01	726169-73-9	HDAC	g6
0.186718	S1130	YM155 (Sepantronium Bromide)	L1300-01	781661-94-7	Survivin	h6
0.0819095	S1133	Alisertib (MLN8237)	L1300-01	1028486-01-2	Aurora Kinase	a7
1.0384	S1137	Malotilate	L1300-01	59937-28-9	Others	b7
0.966179	S1141	Tanespimycin (17-AAG)	L1300-01	75747-14-7	HSP (e.g. HSP90)	c7
0.532852	S1144	Ivacaftor (VX-770)	L1300-01	873054-44-5	CFTR	d7
1.00317	S1147	Barasertib (AZD1152-HQPA)	L1300-01	722544-51-6	Aurora Kinase	e7
0.565439	S1148	Docetaxel	L1300-01	114977-28-5	Microtubule Associated	f7
0.398098	S1150	Paclitaxel	L1300-01	33069-62-4	Autophagy,Microtubule Associated	g7
0.428924	S1153	Roscovitine (Seliciclib,CYC202)	L1300-01	186692-46-6	CDK	h7
0.891316	S1156	Capecitabine	L1300-01	154361-50-9	DNA/RNA Synthesis	a8
1.10093	S1157	Delanzomib (CEP-18770)	L1300-01	847499-27-8	Proteasome	b8
0.083671	S1159	Ganetespib (STA-9090)	L1300-01	888216-25-9	HSP (e.g. HSP90)	c8
0.0951207	S1163	Onalespib (AT13387)	L1300-01	912999-49-6	HSP (e.g. HSP90)	d8
0.123305	S1164	Lenvatinib (E7080)	L1300-01	417716-92-8	VEGFR	e8
1.10622	S1168	Valproic acid sodium salt (Sodium valproate)	L1300-01	1069-66-5	GABA Receptor,HDAC,Autophagy	f8
0.958253	S1178	Regorafenib (BAY 73-4506)	L1300-01	755037-03-7	c-RET,VEGFR	g8
1.14937	S1185	Ritonavir	L1300-01	155213-67-5	HIV Protease,P450 (e.g. CYP17)	h8
0.992602	S1188	Anastrozole	L1300-01	120511-73-1	Aromatase	a9
1.08068	S1189	Aprepitant	L1300-01	170729-80-3	Substance P	b9
0.913335	S1190	Bicalutamide	L1300-01	90357-06-5	Androgen Receptor	c9
0.970583	S1191	Fulvestrant	L1300-01	129453-61-8	Estrogen/progestogen Receptor	d9
0.915977	S1192	Raltitrexed	L1300-01	112887-68-0	DNA/RNA Synthesis	e9
0.295931	S1193	Thalidomide	L1300-01	50-35-1	E3 Ligase ,TNF-alpha	f9
1.01726	S1194	CUDC-101	L1300-01	1012054-59-9	EGFR,HDAC,HER2	g9
0.281839	S1195	TAK-700 (Orteronel)	L1300-01	566939-85-3	P450 (e.g. CYP17)	h9
1.07715	S1196	Exemestane	L1300-01	107868-30-4	Aromatase	a10
0.942399	S1197	Finasteride	L1300-01	98319-26-7	5-alpha Reductase	b10
0.893077	S1198	Irinotecan	L1300-01	97682-44-5	Topoisomerase	c10
0.923903	S1199	Cladribine	L1300-01	4291-63-8	DNA/RNA Synthesis	d10
0.211379	S1200	Decitabine	L1300-01	2353-33-5	DNA Methyltransferase	e10
0.736304	S1201	Dimesna	L1300-01	16208-51-8	Others	f10
0.986436	S1202	Dutasteride	L1300-01	164656-23-9	5-alpha Reductase	g10
1.04809	S1204	Melatonin	L1300-01	73-31-4	MT Receptor	h10
0.929188	S1206	Bisoprolol fumarate	L1300-01	104344-23-2	Adrenergic Receptor	a11
1.04016	S1207	Tivozanib (AV-951)	L1300-01	475108-18-0	c-Kit,PDGFR,VEGFR	b11
0.957372	S1208	Doxorubicin (Adriamycin) HCl	L1300-01	25316-40-9	Autophagy,Topoisomerase	c11
0.0475603	S1209	Fluorouracil (5-Fluoracil, 5-FU)	L1300-01	51-21-8	DNA/RNA Synthesis	d11
0.692267	S1210	Methotrexate	L1300-01	59-05-2	DHFR	e11
0.273032	S1211	Imiquimod	L1300-01	99011-02-6	Immunology & Inflammation related	f11
0.998767	S1212	Bendamustine HCl	L1300-01	3543-75-7	DNA/RNA Synthesis	g11
1.07539	S1213	Nelarabine	L1300-01	121032-29-9	DNA/RNA Synthesis	h11
0.905401	S1391	Oxcarbazepine	L1300-03	28721-07-5	Sodium Channel	a1
1.01483	S1392	Pelitinib (EKB-569)	L1300-03	257933-82-7	EGFR	b1
0.021179	S1394	Pizotifen Malate	L1300-03	5189-11-7	5-HT Receptor	c1
1.01836	S1396	Resveratrol	L1300-03	501-36-0	Autophagy,Sirtuin	d1
0.938934	S1397	Rocuronium Bromide	L1300-03	119302-91-9	AChR	e1
0.893046	S1398	Stavudine (d4T)	L1300-03	3056-17-5	Reverse Transcriptase	f1
0.840099	S1400	Tenofovir Disoproxil Fumarate	L1300-03	202138-50-9	Reverse Transcriptase	g1
0.893046	S1401	Tenofovir	L1300-03	147127-20-6	Reverse Transcriptase	h1
0.693611	S1403	Tigecycline	L1300-03	220620-09-7	Antifection	a2
0.778327	S1404	Trilostane	L1300-03	13647-35-3	Dehydrogenase	b2
1.0766	S1405	Vecuronium Bromide	L1300-03	50700-72-6	AChR	c2
0.960113	S1409	Alfuzosin HCl	L1300-03	81403-68-1	Adrenergic Receptor	e2
0.983057	S1415	Clopidogrel	L1300-03	120202-66-6	P2 Receptor	f2
0.92658	S1424	Prazosin HCl	L1300-03	19237-84-4	Adrenergic Receptor	g2
0.773032	S1425	Ranolazine 2HCl	L1300-03	95635-56-6	Calcium Channel	h2
0.977762	S1426	Repaglinide	L1300-03	135062-02-1	Potassium Channel	a3
1.06601	S1430	Rolipram	L1300-03	61413-54-5	PDE	b3
0.891281	S1431	Sildenafil Citrate	L1300-03	171599-83-0	PDE	c3
1.09778	S1435	Tamsulosin hydrochloride	L1300-03	106463-17-6, 106133-20-4 (free base)	Others	e3
0.945994	S1436	Tianeptine sodium	L1300-03	30123-17-2	5-HT Receptor	f3
0.993646	S1437	Tizanidine HCl	L1300-03	64461-82-1	Adrenergic Receptor	g3
0.921285	S1438	Topiramate	L1300-03	97240-79-4	Carbonic Anhydrase	h3
1.00071	S1439	Tranilast	L1300-03	53902-12-8	Immunology & Inflammation related	a4
1.03071	S1441	Venlafaxine HCl	L1300-03	99300-78-4	5-HT Receptor	b4
0.928345	S1442	Voriconazole	L1300-03	137234-62-9	P450 (e.g. CYP17)	c4
1.1066	S1445	Zonisamide	L1300-03	68291-97-4	Sodium Channel	f4
1.12601	S1452	Ispinesib (SB-715992)	L1300-03	336113-53-2	Kinesin	g4
0.331804	S1455	Cilomilast	L1300-03	153259-65-5	PDE	h4
0.988352	S1457	Atazanavir Sulfate	L1300-03	229975-97-7	HIV Protease	b5
1.00071	S1463	Ofloxacin	L1300-03	82419-36-1	Topoisomerase	c5
1.03424	S1465	Moxifloxacin HCl	L1300-03	186826-86-8	Topoisomerase	e5
1.21779	S1467	Doxercalciferol	L1300-03	54573-75-0	Vitamin	f5
0.248853	S1468	Alfacalcidol	L1300-03	41294-56-8	Vitamin	g5
0.577127	S1470	Orantinib (TSU-68, SU6668)	L1300-03	252916-29-3	FGFR,PDGFR,VEGFR	h5
0.954818	S1472	Safinamide Mesylate	L1300-03	202825-46-5	MAO	a6
0.974232	S1475	Pimasertib (AS-703026)	L1300-03	1236699-92-5	MEK	b6
0.545358	S1482	Daclatasvir (BMS-790052)	L1300-03	1009119-64-5	HCV Protease	e6
1.14013	S1488	Naratriptan HCl	L1300-03	143388-64-1	5-HT Receptor	g6
0.963643	S1490	Ponatinib (AP24534)	L1300-03	943319-70-8	Bcr-Abl,FGFR,PDGFR,VEGFR	h6
0.0670667	S1491	Fludarabine	L1300-03	21679-14-1	DNA/RNA Synthesis,STAT	a7
0.863043	S1497	Pralatrexate	L1300-03	146464-95-1	DHFR	b7
0.229439	S1500	Betamethasone	L1300-03	378-44-9	Glucocorticoid Receptor	c7
0.335334	S1504	Dyphylline	L1300-03	479-18-5	PDE	e7
1.06248	S1505	Aztreonam	L1300-03	78110-38-0	Antifection	f7
0.868337	S1507	Irbesartan	L1300-03	138402-11-6	RAAS	g7
0.875397	S1508	Alprostadil	L1300-03	745-65-3	Immunology & Inflammation related	h7
1.05718	S1511	Lactulose	L1300-03	4618-18-2	Others	b8
0.317684	S1512	Tadalafil	L1300-03	171596-29-5	PDE	c8
1.00777	S1515	Pracinostat (SB939)	L1300-03	929016-96-6	HDAC	e8
0.0794211	S1517	Natamycin	L1300-03	7681-93-8	Antifection	f8
0.968938	S1523	Voxtalisib (SAR245409, XL765) Analogue	L1300-03	1349796-36-6	mTOR,PI3K	g8
0.954818	S1526	Quizartinib (AC220)	L1300-03	950769-58-1	FLT3	h8
0.411225	S1538	Telaprevir (VX-950)	L1300-03	402957-28-2	HCV Protease	a9
0.998941	S1540	Saxagliptin	L1300-03	361442-04-8	DPP-4	b9
0.497706	S1541	Selisistat (EX 527)	L1300-03	49843-98-3	Sirtuin	c9
1.19838	S1548	Dapagliflozin	L1300-03	461432-26-8	SGLT	e9
0.255912	S1549	Nebivolol	L1300-03	152520-56-4	Adrenergic Receptor	f9
0.638899	S1550	Pimobendan	L1300-03	74150-27-9	PDE	g9
0.838334	S1565	VX-809 (Lumacaftor)	L1300-03	936727-05-8	CFTR	h9
1.19308	S1567	Pomalidomide	L1300-03	19171-19-8	TNF-alpha	a10
1.22661	S1569	Tazarotene	L1300-03	118292-40-3	Retinoid Receptor	b10
1.14013	S1573	Fasudil (HA-1077) HCl	L1300-03	105628-07-7	Autophagy,ROCK	c10
1.29545	S1576	Sulfasalazine	L1300-03	599-79-1	COX,NF-κB	e10
1.02188	S1578	Candesartan	L1300-03	139481-59-7	RAAS	f10
0.889516	S1593	Apixaban	L1300-03	503612-47-3	Factor Xa	g10
0.981292	S1594	Semagacestat (LY450139)	L1300-03	425386-60-3	Gamma-secretase	h10
1.09072	S1601	Reserpine	L1300-03	50-55-5	Others	a11
1.13484	S1603	Furosemide	L1300-03	54-31-9	Sodium Channel	b11
0.252383	S1604	Olmesartan Medoxomil	L1300-03	144689-63-4	RAAS	c11
1.00953	S1606	Clotrimazole	L1300-03	23593-75-1	Antifection	e11
1.09248	S1607	Rizatriptan Benzoate	L1300-03	145202-66-0	5-HT Receptor	f11
1.18955	S1608	Pyridostigmine Bromide	L1300-03	101-26-8	AChR	g11
0.993646	S1609	Methimazole	L1300-03	60-56-0	Others	h11
0.870102		DMSO	L1300-03
0.945994		DMSO	L1300-03
1.00777		DMSO	L1300-03
1.0766		DMSO	L1300-03
1.09954		DMSO	L1300-03
0.961538	S1610	Metolazone	L1300-04	17560-51-9	Others	a1
1.02816	S1611	Cefoperazone	L1300-04	62893-19-0	Antifection	b1
0.805572	S1613	Silodosin	L1300-04	160970-54-7	Adrenergic Receptor	c1
0.835857	S1614	Riluzole	L1300-04	1744-22-5	GluR,Sodium Channel	d1
0.760145	S1615	Risperidone	L1300-04	106266-06-2	5-HT Receptor	e1
0.950939	S1617	Sulfapyridine	L1300-04	144-83-2	Antifection	f1
0.763174	S1618	Sulfameter	L1300-04	651-06-9	DHFR	g1
0.826772	S1619	Prilocaine	L1300-04	721-50-6	Sodium Channel	h1
0.838886	S1620	Darunavir Ethanolate	L1300-04	635728-49-3	HIV Protease	a2
0.828286	S1621	Theophylline	L1300-04	58-55-9	TGF-beta/Smad	b2
0.875227	S1622	Prednisone	L1300-04	53-03-2	Glucocorticoid Receptor	c2
0.834343	S1623	Acetylcysteine	L1300-04	616-91-1	TNF-alpha,ROS	d2
0.251363	S1624	Alendronate sodium trihydrate	L1300-04	121268-17-5	Others	e2
0.860085	S1625	Ethinyl Estradiol	L1300-04	57-63-6	Estrogen/progestogen Receptor	f2
0.685948	S1626	Naproxen Sodium	L1300-04	26159-34-2	COX	g2
0.698062	S1627	Nitazoxanide	L1300-04	55981-09-4	Others	h2
1.01757	S1628	Triamcinolone Acetonide	L1300-04	76-25-5	Glucocorticoid Receptor	a3
0.99788	S1629	Orlistat	L1300-04	96829-58-2	Lipase	b3
0.796487	S1630	Allopurinol	L1300-04	315-30-0	Others	c3
0.956996	S1633	Zafirlukast	L1300-04	107753-78-6	LTR	d3
0.802544	S1634	Acetaminophen	L1300-04	103-90-2,16958-94-4 (sodium salt)	COX	e3
0.796487	s1635	Erythromycin	L1300-04	114-07-8	Antifection	f3
0.766202	S1636	Amphotericin B	L1300-04	1397-89-3	Antifection	g3
0.764688	S1638	Ibuprofen	L1300-04	15687-27-1	COX	h3
1.05694	S1639	Amprenavir	L1300-04	161814-49-9	HIV Protease	a4
1.07813	S1640	Albendazole	L1300-04	54965-21-8	Microtubule Associated	b4
0.952453	S1641	Chlorothiazide	L1300-04	58-94-6	Others	c4
0.970624	S1642	Methyldopa	L1300-04	555-30-6	5-HT Receptor,Adrenergic Receptor,Dopamine Receptor,Decarboxylase	d4
0.448213	S1643	Ursodiol	L1300-04	128-13-2	Others	e4
0.757117	S1645	Ketoprofen	L1300-04	22071-15-4	COX	g4
0.976681	S1646	Ketorolac	L1300-04	74103-07-4	COX	h4
0.937311	S1647	Adenosine	L1300-04	58-61-7	Others	a5
0.999394	S1649	Zolmitriptan	L1300-04	139264-17-8	5-HT Receptor	b5
1.00091	S1651	Telbivudine	L1300-04	3424-98-4	Reverse Transcriptase	c5
0.981224	S1652	Monobenzone	L1300-04	103-16-2	Tyrosinase	d5
0.466384	S1653	Tretinoin	L1300-04	302-79-4	Retinoid Receptor	e5
0.899455	S1654	Phenylbutazone	L1300-04	50-33-9	COX	f5
0.900969	S1655	Ezetimibe	L1300-04	163222-33-1	Others	g5
0.861599	S1657	Enalaprilat Dihydrate	L1300-04	84680-54-6	RAAS	h5
1.01605	S1658	Dofetilide	L1300-04	115256-11-6	Potassium Channel	a6
0.976681	S1662	Isradipine	L1300-04	75695-93-1	Calcium Channel	b6
1.00394	S1665	Estrone	L1300-04	53-16-7	Estrogen/progestogen Receptor	c6
0.996366	S1666	Flucytosine	L1300-04	2022-85-7	Antifection	d6
0.981224	S1667	Trichlormethiazide	L1300-04	133-67-5	Others	e6
0.982738	S1671	（6-）ε-​Aminocaproic acid	L1300-04	60-32-2	Others	g6
0.888855	S1672	Aminoglutethimide	L1300-04	125-84-8	Aromatase	h6
0.979709	S1673	Aminophylline	L1300-04	317-34-0	PDE	a7
1.08873	S1676	Amorolfine HCl	L1300-04	78613-38-4	Antifection	b7
0.705633	S1677	Chloramphenicol	L1300-04	56-75-7	Antifection	c7
1.04179	S1679	Flurbiprofen	L1300-04	51543-39-6	COX	d7
1.1281	S1680	Disulfiram	L1300-04	97-77-8	Dehydrogenase	e7
0.351302	S1681	Mesalamine	L1300-04	89-57-6	IκB/IKK	f7
0.902483	S1683	Ipratropium Bromide	L1300-04	22254-24-6	AChR	g7
0.910055	S1685	Sulfanilamide	L1300-04	63-74-1	Antifection	h7
0.902483	S1688	Betamethasone Dipropionate	L1300-04	5593-20-4	Glucocorticoid Receptor	a8
1.08873	S1689	Meprednisone	L1300-04	1247-42-3	Glucocorticoid Receptor	b8
1.15082	S1690	Betamethasone Valerate	L1300-04	2152-44-5	Glucocorticoid Receptor	c8
1.06753	S1691	Praziquantel	L1300-04	55268-74-1	Antifection	d8
1.02665	S1692	Busulfan	L1300-04	55-98-1	DNA alkylator	e8
0.858571	S1693	Carbamazepine	L1300-04	298-46-4	Autophagy,Sodium Channel	f8
0.785887	S1696	Hydrocortisone	L1300-04	50-23-7	Glucocorticoid Receptor	g8
0.964567	S1698	Torsemide	L1300-04	56211-40-6	Others	h8
1.13719	S1701	Desonide	L1300-04	638-94-8	Glucocorticoid Receptor	a9
1.03876	S1702	Didanosine	L1300-04	69655-05-6	Reverse Transcriptase	b9
1.1069	S1703	Divalproex Sodium	L1300-04	76584-70-8	HDAC	c9
1.04179	S1704	Emtricitabine	L1300-04	143491-57-0	Reverse Transcriptase	d9
0.967595	S1705	Progesterone	L1300-04	57-83-0	Estrogen/progestogen Receptor	e9
0.758631	S1706	Lamivudine	L1300-04	134678-17-4	Reverse Transcriptase	f9
0.925197	S1707	Eplerenone	L1300-04	107724-20-9	Glucocorticoid Receptor	g9
1.06602	S1708	Hydrochlorothiazide	L1300-04	58-93-5	Others	h9
1.13265	S1709	Estradiol	L1300-04	50-28-2	Estrogen/progestogen Receptor	a10
1.06753	S1712	Deferasirox	L1300-04	201530-41-8	P450 (e.g. CYP17)	b10
0.561781	S1713	Piroxicam	L1300-04	36322-90-4	COX	c10
0.110093	S1714	Gemcitabine	L1300-04	95058-81-4	Autophagy,DNA/RNA Synthesis	d10
0.230164	S1715	Glipizide	L1300-04	29094-61-9	Others	e10
1.01605	S1716	Glyburide (Glibenclamide)	L1300-04	10238-21-8	Potassium Channel	f10
1.06753	S1717	Fomepizole	L1300-04	7554-65-6	Dehydrogenase	g10
0.923683	S1718	Adefovir Dipivoxil	L1300-04	142340-99-6	Reverse Transcriptase	h10
0.12871	S1719	Zalcitabine	L1300-04	7481-89-2	Reverse Transcriptase	a11
0.985766	S1721	Azathioprine	L1300-04	446-86-6	Rho	b11
1.03574	S1724	Paliperidone	L1300-04	144598-75-4	Dopamine Receptor	d11
0.402786	S1725	Terbinafine	L1300-04	91161-71-6	Antifection	e11
0.996366	S1727	Levonorgestrel	L1300-04	797-63-7	Estrogen/progestogen Receptor	f11
1.02211	S1729	Gemfibrozil	L1300-04	25812-30-0	PPAR	g11
0.964567	S1730	Indapamide	L1300-04	26807-65-8	Others	h11
0.943368		DMSO	L1300-04
0.956996		DMSO	L1300-04
1.02514		DMSO	L1300-04
1.02665		DMSO	L1300-04
1.04785		DMSO	L1300-04
1.15818	S1732	Mitotane	L1300-05	53-19-0	Others	a1
1.09301	S1733	Methylprednisolone	L1300-05	83-43-2	Glucocorticoid Receptor	b1
1.17404	S1734	Meloxicam	L1300-05	71125-38-7	COX	c1
1.04457	S1735	Mesna	L1300-05	19767-45-4	Others	d1
1.02519	S1736	Methocarbamol	L1300-05	532-03-6	Carbonic Anhydrase	e1
1.01022	S1737	Prednisolone	L1300-05	50-24-8	Glucocorticoid Receptor	f1
1.14497	S1738	Telmisartan	L1300-05	144701-48-4	RAAS	g1
1.034	S1739	Thiabendazole	L1300-05	148-79-8	P450 (e.g. CYP17)	h1
1.12295	S1740	Guaifenesin	L1300-05	93-14-1	Others	a2
1.06218	S1741	Rifabutin	L1300-05	72559-06-9	Antifection	b2
1.01814	S1742	Nevirapine	L1300-05	129618-40-2	Reverse Transcriptase	c2
1.07099	S1743	NEXIUM (esomeprazole magnesium)	L1300-05	161973-10-0	Proton Pump	d2
0.937115	S1744	Nicotinic Acid	L1300-05	59-67-6	Vitamin	e2
1.15466	S1747	Nimodipine	L1300-05	66085-59-4	Autophagy,Calcium Channel	f2
1.12031	S1748	Nisoldipine	L1300-05	63675-72-9	Calcium Channel	g2
0.937995	S1754	Oxybutynin	L1300-05	5633-20-5	AChR	h2
1.04721	S1756	Enoxacin	L1300-05	74011-58-8	Topoisomerase	a3
1.07715	S1759	Pitavastatin Calcium	L1300-05	147526-32-7	HMG-CoA Reductase	b3
0.658799	S1760	Rifapentine	L1300-05	61379-65-5	DNA/RNA Synthesis	c3
0.929188	S1761	Suprofen	L1300-05	40828-46-4	COX	d3
1.16611	S1762	Pyrazinamide	L1300-05	98-96-4	Antifection	e3
1.12824	S1763	Quetiapine Fumarate	L1300-05	111974-72-2	Dopamine Receptor	f3
1.10886	S1764	Rifampin	L1300-05	13292-46-1	DNA/RNA Synthesis	g3
0.949445	S1768	Cefditoren Pivoxil	L1300-05	117467-28-4	Antifection	h3
1.11238	S1770	Sulfadiazine	L1300-05	68-35-9	Antifection	a4
1.1027	S1771	Chlorprothixene	L1300-05	113-59-7	Dopamine Receptor	b4
1.01374	S1773	Oxytetracycline (Terramycin)	L1300-05	79-57-2	Antifection	c4
0.956491	S1776	Toremifene Citrate	L1300-05	89778-27-8	Estrogen/progestogen Receptor	d4
0.93183	S1777	Ethionamide	L1300-05	536-33-4	Antifection	e4
0.970583	S1778	Trifluridine	L1300-05	70-00-8	DNA/RNA Synthesis	f4
0.43597	S1782	Azacitidine	L1300-05	320-67-2	DNA Methyltransferase	g4
0.744231	S1784	Vidarabine	L1300-05	5536-17-4	DNA/RNA Synthesis	h4
1.08068	S1787	Teniposide	L1300-05	29767-20-2	Topoisomerase	a5
0.135635	S1788	Stanozolol	L1300-05	10418-03-8	Others	b5
1.03664	S1789	Tetrabenazine (Xenazine)	L1300-05	58-46-8	Dopamine Receptor	c5
0.971464	S1790	Rifaximin	L1300-05	80621-81-4	DNA/RNA Synthesis	d5
0.965299	S1792	Simvastatin	L1300-05	79902-63-9	HMG-CoA Reductase	e5
0.960014	S1793	Ramipril	L1300-05	87333-19-5	RAAS	f5
1.05954	S1794	Fenofibrate	L1300-05	49562-28-9	PPAR	g5
0.994363	S1799	Ranolazine	L1300-05	95635-55-5	Calcium Channel	h5
1.1027	S1801	Ranitidine Hydrochloride	L1300-05	66357-59-3	Histamine Receptor	a6
1.01814	S1802	AICAR (Acadesine)	L1300-05	2627-69-2	AMPK	b6
0.0519641	S1805	Acetylcholine Chloride	L1300-05	60-31-1	AChR	c6
0.937995	S1806	Acipimox	L1300-05	51037-30-0	Others	d6
1.0569	S1807	Aciclovir	L1300-05	59277-89-3	Antifection	e6
1.01286	S1808	Nifedipine	L1300-05	21829-25-4	Calcium Channel	f6
0.768011	S1811	Amiloride HCl	L1300-05	2016-88-8	Sodium Channel,Calcium Channel	g6
0.987317	S1813	Amlodipine Besylate	L1300-05	111470-99-6	Calcium Channel	h6
0.207856	S1816	Chlorpheniramine Maleate	L1300-05	113-92-8	Histamine Receptor	a7
1.13176	S1823	Fenoprofen Calcium	L1300-05	34597-40-5	Immunology & Inflammation related	b7
0.979391	S1825	Erdosteine	L1300-05	84611-23-4	Others	c7
1.10005	S1827	Betaxolol HCl	L1300-05	63659-19-8	Adrenergic Receptor	d7
0.991721	S1828	Proparacaine HCl	L1300-05	5875-06-9	Sodium Channel	e7
1.00669	S1829	Pranlukast	L1300-05	103177-37-3	Immunology & Inflammation related	f7
1.03664	S1830	Oxfendazole	L1300-05	53716-50-0	Antifection	g7
1.14145	S1831	Carvedilol	L1300-05	72956-09-3	Adrenergic Receptor	h7
1.07099	S1832	Atracurium Besylate	L1300-05	64228-81-5	AChR	a8
1.14057	S1833	Butoconazole nitrate	L1300-05	64872-77-1	Antifection	b8
0.878985	s1835	Azithromycin	L1300-05	83905-01-5	Autophagy	c8
0.992602	S1836	Albendazole Oxide	L1300-05	54029-12-8	Microtubule Associated	d8
0.886252	S1837	Flubendazole	L1300-05	31430-15-6	Autophagy	e8
0.982033	S1839	Chloroxine	L1300-05	773-76-2	Antifection	f8
1.01902	S1840	Lomustine	L1300-05	13010-47-4	DNA/RNA Synthesis	g8
1.06394	S1843	Chenodeoxycholic Acid	L1300-05	474-25-9	FXR	h8
1.00581	S1845	Cimetidine	L1300-05	51481-61-9	Histamine Receptor	a9
1.06835	S1847	Clemastine Fumarate	L1300-05	14976-57-9	Histamine Receptor	b9
0.768011	S1848	Curcumin	L1300-05	458-37-7	NF-κB,Histone Acetyltransferase,Nrf2	c9
0.877224	S1854	Bifonazole	L1300-05	60628-96-8	Antifection	d9
0.992602	S1855	Pefloxacin Mesylate	L1300-05	70458-95-6	Antifection	e9
1.09653	S1856	Metoprolol Tartrate	L1300-05	392-17-7	Adrenergic Receptor	f9
1.0569	S1859	Diethylstilbestrol	L1300-05	56-53-1	Estrogen/progestogen Receptor	g9
1.08508	S1865	Diltiazem HCl	L1300-05	33286-22-5	Calcium Channel	h9
1.14233	S1866	Diphenhydramine HCl	L1300-05	147-24-0	Histamine Receptor	a10
1.08156	S1869	Dapoxetine HCl	L1300-05	129938-20-1	5-HT Receptor	b10
0.908931	S1876	Valaciclovir HCl	L1300-05	124832-27-5	Antifection	c10
0.995244	S1878	Ganciclovir	L1300-05	82410-32-0	Antifection	d10
0.8966	S1880	Roxatidine Acetate HCl	L1300-05	93793-83-0	Histamine Receptor	e10
1.01638	S1881	Protionamide	L1300-05	14222-60-7	Antifection	f10
0.949445	S1883	Idoxuridine	L1300-05	54-42-2	Antifection	g10
0.709882	S1884	Sparfloxacin	L1300-05	110871-86-8	Antifection	h10
1.00317	S1885	Felodipine	L1300-05	72509-76-3	Calcium Channel	a11
1.03752	S1888	Deflazacort	L1300-05	14484-47-0	Glucocorticoid Receptor	b11
0.95561	S1890	Nizatidine	L1300-05	76963-41-2	Histamine Receptor	c11
1.05249	S1891	Carbidopa	L1300-05	28860-95-9	Decarboxylase	d11
0.897481	S1894	Valsartan	L1300-05	137862-53-4	RAAS	e11
1.00405	S1895	Dipyridamole	L1300-05	58-32-2	PDE	f11
0.96706	S1896	Hydroxyurea	L1300-05	127-07-1	DNA/RNA Synthesis	g11
0.937115	S1897	Potassium Iodide	L1300-05	7681-11-0	Others	h11
1.01462		DMSO	L1300-05
0.970583		DMSO	L1300-05
0.980271		DMSO	L1300-05
0.947684		DMSO	L1300-05
1.08684		DMSO	L1300-05
1.04016	S2458	Clonidine HCl	L1300-08	4205-91-8	Adrenergic Receptor,Autophagy	a1
1.11679	S2475	Imatinib (STI571)	L1300-08	152459-95-5	PDGFR	b1
0.965299	S2486	Moroxydine HCl	L1300-08	3160-91-6	Antifection	c1
1.02343	S2496	Ozagrel	L1300-08	82571-53-7	P450 (e.g. CYP17)	d1
1.03047	S2508	Scopolamine HBr	L1300-08	114-49-8	AChR	e1
0.867536	S2519	Naphazoline HCl	L1300-08	550-99-2	Adrenergic Receptor	f1
0.937115	S2534	Isoconazole nitrate	L1300-08	24168-96-5	Antifection	g1
1.07275	S2547	Tiotropium Bromide hydrate	L1300-08	139404-48-1	AChR	h1
