# Supplementary material for: Elimination of senescent cells by β-galactosidase-targeted prodrug attenuates inflammation and restores physical function in aged mice
Source: Cell Res. 2020 Apr 27;30(7):574–89. doi: 10.1038/s41422-020-0314-9 (PMC7184167; doi:10.1038/s41422-020-0314-9)
Supplement: Supplementary file 13 — Supplementary information, Table S2 [file 41422_2020_314_MOESM13_ESM.xlsx]

## Sheet: Fig. 2a MEFs+SSK1
Supplementary information, Table S2. The Significance analysis by two-way ANOVA (comparing more than two groups) related to the Fig. 2a, c and Supplementary information, Fig. S3a-d.
Fig. 2a MEFs+SSK1
Two-way ANOVA	Ordinary
Alpha	0.05
Tukey's multiple comparisons test	Summary	Adjusted P Value
SSK1 - 0 μM
Non-senescence vs. Etoposide-induced senescence	ns	0.9989
Non-senescence vs. Irradiation-induced senescence	ns	> 0.9999
Non-senescence vs. Oncogene-induced senescence	ns	0.9992
SSK1 - 0.01 μM
Non-senescence vs. Etoposide-induced senescence	ns	0.31
Non-senescence vs. Irradiation-induced senescence	ns	0.85
Non-senescence vs. Oncogene-induced senescence	ns	0.8839
SSK1 - 0.03 μM
Non-senescence vs. Etoposide-induced senescence	ns	0.3392
Non-senescence vs. Irradiation-induced senescence	ns	0.9991
Non-senescence vs. Oncogene-induced senescence	ns	> 0.9999
SSK1 - 0.1 μM
Non-senescence vs. Etoposide-induced senescence	****	< 0.0001
Non-senescence vs. Irradiation-induced senescence	**	0.0017
Non-senescence vs. Oncogene-induced senescence	*	0.0178
SSK1 - 0.3 μM
Non-senescence vs. Etoposide-induced senescence	****	< 0.0001
Non-senescence vs. Irradiation-induced senescence	***	0.0002
Non-senescence vs. Oncogene-induced senescence	****	< 0.0001
SSK1 - 1 μM
Non-senescence vs. Etoposide-induced senescence	****	< 0.0001
Non-senescence vs. Irradiation-induced senescence	****	< 0.0001
Non-senescence vs. Oncogene-induced senescence	****	< 0.0001

## Sheet: Fig. 2c HEFs+SSK1
Fig. 2c HEFs+SSK1
Two-way ANOVA	Ordinary
Alpha	0.05
Tukey's multiple comparisons test	Summary	Adjusted P Value
SSK1 - 0 μM
Non-senescence vs. Replication-induced senescence	ns	> 0.9999
Non-senescence vs. Etoposide-induced senescence	ns	> 0.9999
Non-senescence vs. H2O2-induced senescence	ns	> 0.9999
Non-senescence vs. Irradiation-induced senescence	ns	> 0.9999
Non-senescence vs. Oncogene-induced senescence	ns	> 0.9999
SSK1 - 0.01 μM
Non-senescence vs. Replication-induced senescence	ns	0.9838
Non-senescence vs. Etoposide-induced senescence	ns	0.9677
Non-senescence vs. H2O2-induced senescence	ns	0.793
Non-senescence vs. Irradiation-induced senescence	ns	0.9986
Non-senescence vs. Oncogene-induced senescence	ns	0.666
SSK1 - 0.03 μM
Non-senescence vs. Replication-induced senescence	*	0.0241
Non-senescence vs. Etoposide-induced senescence	ns	0.241
Non-senescence vs. H2O2-induced senescence	ns	0.9693
Non-senescence vs. Irradiation-induced senescence	ns	0.9983
Non-senescence vs. Oncogene-induced senescence	***	0.0002
SSK1 - 0.1 μM
Non-senescence vs. Replication-induced senescence	**	0.0013
Non-senescence vs. Etoposide-induced senescence	****	< 0.0001
Non-senescence vs. H2O2-induced senescence	**	0.005
Non-senescence vs. Irradiation-induced senescence	ns	0.1844
Non-senescence vs. Oncogene-induced senescence	****	< 0.0001
SSK1 - 0.3 μM
Non-senescence vs. Replication-induced senescence	****	< 0.0001
Non-senescence vs. Etoposide-induced senescence	****	< 0.0001
Non-senescence vs. H2O2-induced senescence	****	< 0.0001
Non-senescence vs. Irradiation-induced senescence	***	0.0002
Non-senescence vs. Oncogene-induced senescence	***	0.0003
SSK1 - 0.6 μM
Non-senescence vs. Replication-induced senescence	****	< 0.0001
Non-senescence vs. Etoposide-induced senescence	****	< 0.0001
Non-senescence vs. H2O2-induced senescence	****	< 0.0001
Non-senescence vs. Irradiation-induced senescence	****	< 0.0001
Non-senescence vs. Oncogene-induced senescence	****	< 0.0001
SSK1 - 1 μM
Non-senescence vs. Replication-induced senescence	****	< 0.0001
Non-senescence vs. Etoposide-induced senescence	****	< 0.0001
Non-senescence vs. H2O2-induced senescence	****	< 0.0001
Non-senescence vs. Irradiation-induced senescence	**	0.0023
Non-senescence vs. Oncogene-induced senescence	****	< 0.0001

## Sheet: Fig. S3a HEFs+SSK1
Supplementary information, Fig. S3a
Two-way ANOVA	Ordinary
Alpha	0.05
Tukey's multiple comparisons test	Summary	Adjusted P Value
SSK1 - 0 μM
Non-senescence vs. Replication-induced senescence	ns	> 0.9999
Non-senescence vs. Etoposide-induced senescence	ns	> 0.9999
Non-senescence vs. H2O2-induced senescence	ns	> 0.9999
Non-senescence vs. Irradiation-induced senescence	ns	> 0.9999
SSK1 - 0.01 μM
Non-senescence vs. Replication-induced senescence	****	< 0.0001
Non-senescence vs. Etoposide-induced senescence	ns	0.7474
Non-senescence vs. H2O2-induced senescence	ns	0.9097
Non-senescence vs. Irradiation-induced senescence	ns	0.9996
SSK1 - 0.03 μM
Non-senescence vs. Replication-induced senescence	****	< 0.0001
Non-senescence vs. Etoposide-induced senescence	****	< 0.0001
Non-senescence vs. H2O2-induced senescence	****	< 0.0001
Non-senescence vs. Irradiation-induced senescence	ns	0.169
SSK1 - 0.1 μM
Non-senescence vs. Replication-induced senescence	****	< 0.0001
Non-senescence vs. Etoposide-induced senescence	****	< 0.0001
Non-senescence vs. H2O2-induced senescence	****	< 0.0001
Non-senescence vs. Irradiation-induced senescence	****	< 0.0001
SSK1 - 0.3 μM
Non-senescence vs. Replication-induced senescence	****	< 0.0001
Non-senescence vs. Etoposide-induced senescence	****	< 0.0001
Non-senescence vs. H2O2-induced senescence	****	< 0.0001
Non-senescence vs. Irradiation-induced senescence	****	< 0.0001
SSK1 - 1 μM
Non-senescence vs. Replication-induced senescence	****	< 0.0001
Non-senescence vs. Etoposide-induced senescence	****	< 0.0001
Non-senescence vs. H2O2-induced senescence	****	< 0.0001
Non-senescence vs. Irradiation-induced senescence	****	< 0.0001
SSK1 - 3 μM
Non-senescence vs. Replication-induced senescence	****	< 0.0001
Non-senescence vs. Etoposide-induced senescence	****	< 0.0001
Non-senescence vs. H2O2-induced senescence	****	< 0.0001
Non-senescence vs. Irradiation-induced senescence	***	0.0002

## Sheet: Fig. S3b +ABT263
Supplementary information, Fig. S3b
Two-way ANOVA	Ordinary
Alpha	0.05
Tukey's multiple comparisons test	Summary	Adjusted P Value
ABT263 - 0 μM
Non-senescence vs. Replication-induced senescence	ns	> 0.9999
Non-senescence vs. Etoposide-induced senescence	ns	> 0.9999
Non-senescence vs. H2O2-induced senescence	ns	> 0.9999
Non-senescence vs. Irradiation-induced senescence	ns	> 0.9999
ABT263 - 0.01 μM
Non-senescence vs. Replication-induced senescence	ns	0.7629
Non-senescence vs. Etoposide-induced senescence	ns	0.9993
Non-senescence vs. H2O2-induced senescence	ns	0.0994
Non-senescence vs. Irradiation-induced senescence	ns	0.2065
ABT263 - 0.1 μM
Non-senescence vs. Replication-induced senescence	ns	0.994
Non-senescence vs. Etoposide-induced senescence	ns	0.1484
Non-senescence vs. H2O2-induced senescence	ns	0.5849
Non-senescence vs. Irradiation-induced senescence	ns	0.9588
ABT263 - 0.3 μM
Non-senescence vs. Replication-induced senescence	ns	0.1472
Non-senescence vs. Etoposide-induced senescence	**	0.0046
Non-senescence vs. H2O2-induced senescence	**	0.0032
Non-senescence vs. Irradiation-induced senescence	ns	0.3541
ABT263 - 1 μM
Non-senescence vs. Replication-induced senescence	**	0.0032
Non-senescence vs. Etoposide-induced senescence	****	< 0.0001
Non-senescence vs. H2O2-induced senescence	*	0.0456
Non-senescence vs. Irradiation-induced senescence	ns	0.9983
ABT263 - 3 μM
Non-senescence vs. Replication-induced senescence	ns	0.0973
Non-senescence vs. Etoposide-induced senescence	****	< 0.0001
Non-senescence vs. H2O2-induced senescence	ns	0.3807
Non-senescence vs. Irradiation-induced senescence	ns	0.0603
ABT263 10 μM
Non-senescence vs. Replication-induced senescence	****	< 0.0001
Non-senescence vs. Etoposide-induced senescence	****	< 0.0001
Non-senescence vs. H2O2-induced senescence	***	0.0006
Non-senescence vs. Irradiation-induced senescence	****	< 0.0001
ABT263 - 20 μM
Non-senescence vs. Replication-induced senescence	****	< 0.0001
Non-senescence vs. Etoposide-induced senescence	****	< 0.0001
Non-senescence vs. H2O2-induced senescence	***	0.0002
Non-senescence vs. Irradiation-induced senescence	****	< 0.0001

## Sheet: Fig. S3c +(D+Q)
Supplementary information, Fig. S3c
Two-way ANOVA	Ordinary
Alpha	0.05
Tukey's multiple comparisons test	Summary	Adjusted P Value
D 0 μM + Q 0 μM
Non-senescence vs. Replication-induced senescence	ns	> 0.9999
Non-senescence vs. Etoposide-induced senescence	ns	> 0.9999
Non-senescence vs. H2O2-induced senescence	ns	> 0.9999
Non-senescence vs. Irradiation-induced senescence	ns	> 0.9999
D 0.01 μM + Q 0.1 μM
Non-senescence vs. Replication-induced senescence	ns	0.4306
Non-senescence vs. Etoposide-induced senescence	ns	0.9994
Non-senescence vs. H2O2-induced senescence	ns	0.8235
Non-senescence vs. Irradiation-induced senescence	ns	0.2826
D 0.1 μM + Q 1 μM
Non-senescence vs. Replication-induced senescence	ns	0.9784
Non-senescence vs. Etoposide-induced senescence	****	< 0.0001
Non-senescence vs. H2O2-induced senescence	***	0.0002
Non-senescence vs. Irradiation-induced senescence	****	< 0.0001
D 0.3 μM + Q 3 μM
Non-senescence vs. Replication-induced senescence	ns	0.2701
Non-senescence vs. Etoposide-induced senescence	****	< 0.0001
Non-senescence vs. H2O2-induced senescence	****	< 0.0001
Non-senescence vs. Irradiation-induced senescence	ns	0.1016
D 1 μM + Q 10 μM
Non-senescence vs. Replication-induced senescence	ns	0.949
Non-senescence vs. Etoposide-induced senescence	*	0.0446
Non-senescence vs. H2O2-induced senescence	****	< 0.0001
Non-senescence vs. Irradiation-induced senescence	ns	0.9871
D 3 μM + Q 30 μM
Non-senescence vs. Replication-induced senescence	ns	0.9895
Non-senescence vs. Etoposide-induced senescence	****	< 0.0001
Non-senescence vs. H2O2-induced senescence	****	< 0.0001
Non-senescence vs. Irradiation-induced senescence	**	0.0031
D 10 μM + Q 100 μM
Non-senescence vs. Replication-induced senescence	ns	> 0.9999
Non-senescence vs. Etoposide-induced senescence	****	< 0.0001
Non-senescence vs. H2O2-induced senescence	****	< 0.0001
Non-senescence vs. Irradiation-induced senescence	****	< 0.0001
D 15 μM + Q 150 μM
Non-senescence vs. Replication-induced senescence	ns	> 0.9999
Non-senescence vs. Etoposide-induced senescence	****	< 0.0001
Non-senescence vs. H2O2-induced senescence	****	< 0.0001
Non-senescence vs. Irradiation-induced senescence	**	0.001

## Sheet: Fig. S3d +fisetin
Supplementary information, Fig. S3d
Two-way ANOVA	Ordinary
Alpha	0.05
Tukey's multiple comparisons test	Summary	Adjusted P Value
fisetin 0 μM
Non-senescence vs. Replication-induced senescence	ns	> 0.9999
Non-senescence vs. Etoposide-induced senescence	ns	> 0.9999
Non-senescence vs. H2O2-induced senescence	ns	> 0.9999
Non-senescence vs. Irradiation-induced senescence	ns	> 0.9999
fisetin 1 μM
Non-senescence vs. Replication-induced senescence	ns	0.9561
Non-senescence vs. Etoposide-induced senescence	ns	0.6839
Non-senescence vs. H2O2-induced senescence	ns	0.9978
Non-senescence vs. Irradiation-induced senescence	ns	0.8004
fisetin 3 μM
Non-senescence vs. Replication-induced senescence	ns	0.6715
Non-senescence vs. Etoposide-induced senescence	ns	0.3525
Non-senescence vs. H2O2-induced senescence	ns	0.3701
Non-senescence vs. Irradiation-induced senescence	ns	0.9434
fisetin 10 μM
Non-senescence vs. Replication-induced senescence	ns	0.9911
Non-senescence vs. Etoposide-induced senescence	ns	0.7494
Non-senescence vs. H2O2-induced senescence	ns	0.8569
Non-senescence vs. Irradiation-induced senescence	ns	0.9996
fisetin 20 μM
Non-senescence vs. Replication-induced senescence	ns	0.6535
Non-senescence vs. Etoposide-induced senescence	ns	0.5485
Non-senescence vs. H2O2-induced senescence	ns	0.985
Non-senescence vs. Irradiation-induced senescence	ns	0.3176
fisetin 50 μM
Non-senescence vs. Replication-induced senescence	**	0.0011
Non-senescence vs. Etoposide-induced senescence	ns	0.0666
Non-senescence vs. H2O2-induced senescence	**	0.0021
Non-senescence vs. Irradiation-induced senescence	ns	0.8293
