# Supplementary material for: Elimination of senescent cells by β-galactosidase-targeted prodrug attenuates inflammation and restores physical function in aged mice
Source: Cell Res. 2020 Apr 27;30(7):574–89. doi: 10.1038/s41422-020-0314-9 (PMC7184167; doi:10.1038/s41422-020-0314-9)
Supplement: Supplementary file 14 — Supplementary information, Table S3 [file 41422_2020_314_MOESM14_ESM.xlsx]

## Sheet: liver old vs. young up
Supplementary information, Table S3. GO analysis of liver and kidney. GO analyses by comparing gene expression between old and young mice or SSK1-treated and vehicle- treated old mice with t-test statistics: fold changes > 2 and P-values < 0.05. The statistics significant GO terms of GO_Biological Progress and GO_Cellular Component were presented.
Category	Term	Count	%	PValue	Genes	List Total	Pop Hits	Pop Total	Fold Enrichment	Bonferroni	Benjamini	FDR
GOTERM_BP_DIRECT	GO:0002376~immune system process	174	5.89431	1.28505e-50	APOBEC3, S100A8, CADM1, VTCN1, S100A9, TLR1, TLR2, PGLYRP1, PTPN22, TLR6, C1QC, TLR7, TLR8, ISG20, BTK, TLR9, CFP, NLRC5, NLRC4, MYD88, CLEC4E, OASL2, OASL1, MAP3K8, CLEC4D, SPON2, MX2, SYK, PIK3CG, BCL10, ICOSL, GBP5, CD3E, PIK3CD, EOMES, H2-DMB1, CD40, CLEC4N, C1QA, C1QB, LAT2, CD300LF, MST1R, PRDM1, CD300LB, CLEC5A, SSC5D, CD300LD, TNFAIP8L2, HMGB2, LST1, IFITM1, FGR, OAS3, UNC93B1, TFEB, IFI3…	2529	383	18082	3.24824	7.83111e-47	7.83111e-47	2.49646e-47
GOTERM_BP_DIRECT	GO:0006954~inflammatory response	132	4.47154	2.24991e-29	S100A8, AIF1, PTGS1, TLR1, S100A9, TLR2, TLR6, TLR7, TGFB1, TLR8, TLR9, PTGIR, NLRC4, MYD88, SEMA7A, IL1B, FAS, ADAM8, CIITA, PIK3CG, C5AR2, GBP5, C5AR1, C4A, NCF1, C4B, RELB, PIK3CD, TNFRSF14, CD40, MECOM, CCR7, RELT, CCR5, CCR2, TNFAIP3, C3AR1, HMGB2, CCL3, CCL2, NFKBID, CYSLTR1, CCL8, MAPKAPK2, CX3CL1, CCL5, IL34, CCL4, CCL7, CCL6, SLC11A1, CHIL1, ITGAV, CHIL3, NRROS, CSF1R, SPP1, HAVCR2, TLR1…	2529	344	18082	2.74355	1.3711e-25	6.85549e-26	4.37089e-26
GOTERM_BP_DIRECT	GO:0045087~innate immune response	136	4.60705	2.36881e-24	APOBEC3, S100A8, TLR1, S100A9, TLR2, PGLYRP1, TLR6, TLR7, C1QC, TLR8, ISG20, BTK, TLR9, CFP, NLRC5, NLRC4, APP, MYD88, CLEC4E, OASL2, OASL1, CLEC4D, SPON2, MX2, MATK, SYK, BCL10, C4B, PIK3CD, RELB, CLEC4N, C1QA, C1QB, TRIM35, MST1R, PRDM1, OAS1A, CLEC5A, SSC5D, TNFAIP8L2, HMGB2, FGR, IFITM1, BLK, OAS3, UNC93B1, OAS2, SP110, IL34, SRC, IRAK4, FGG, FGA, PTK6, FCER1G, NRROS, TBKBP1, DHX58, CSF1R, TR…	2529	400	18082	2.43095	1.44355e-20	4.81184e-21	4.60187e-21
GOTERM_BP_DIRECT	GO:0006955~immune response	95	3.21816	3.85145e-18	TLR1, SUSD2, TLR2, TNFSF14, TLR6, TLR7, TLR9, TNFRSF11A, MYD88, CXCR5, CLEC4E, OASL2, OASL1, IL1B, FAS, NFIL3, LTB, PRG4, PRG2, H2-DMB1, CTSS, WAS, H2-DMB2, CTSW, SERPINB9, TNFRSF9, CCR7, CD36, TNFSF13B, RELT, PPBP, H2-OA, CCR5, LAX1, H2-OB, CCR2, SLPI, H2-AA, NGFR, MAP3K14, OAS1G, TNFAIP1, LCP2, CXCL1, C7, CCL3, LST1, TNF, CCL2, CXCL5, TNFRSF25, VPREB3, CCR1, ENDOU, OAS3, CCL8, OAS2, CX3CL1, CCL…	2529	272	18082	2.49719	2.34707e-14	5.86768e-15	7.48219e-15
GOTERM_BP_DIRECT	GO:0007155~cell adhesion	140	4.74255	7.47413e-18	CADM4, CADM1, L1CAM, APP, CD44, CTGF, TGFBI, CSF3R, SPON2, SPON1, PTPRM, EFNB2, PTPRS, MFGE8, CERCAM, MYH9, THY1, JUP, NCAM1, HES1, PGM5, CD36, LAMC3, CD34, CD33, CX3CR1, LAMC2, EMP2, ITGAL, CYP1B1, ITGAE, ITGA11, PTK7, NEDD9, ITGB5, ITGB2, ITGB3, CX3CL1, PXN, ITGAM, SRC, LGALS3BP, ITGAX, ITGAV, ITGB7, EMB, LAMB1, LRFN3, SPP1, B4GALT1, ADAM23, ITGA3, CELSR1, ITGA4, EMILIN2, CD63, ADGRG1, EPHA2, E…	2529	485	18082	2.06388	4.55474e-14	9.10947e-15	1.45199e-14
GOTERM_BP_DIRECT	GO:0002250~adaptive immune response	58	1.96477	3.9935e-15	CD8A, VTCN1, LY9, SKAP1, BTK, TNFRSF11A, SH2D1B1, CLEC4A2, CLEC4D, SYK, TRPM4, BCL10, ADGRE1, ICOSL, SIT1, LILRB4A, PIK3CD, EOMES, CTSS, CLEC4N, PRKCB, CD84, PRKD2, CD86, LAT2, SERPINA3G, LAX1, PRDM1, JAM3, TNFRSF21, GPR183, TFEB, UNC93B1, JCHAIN, CD74, RNF125, FGG, FGA, TAP2, TAP1, CD4, CD7, HAVCR2, ITK, CD8B1, TNFRSF13B, ANXA1, MYO1G, SLAMF6, TNFRSF13C, SLAMF7, PIRB, BTLA, LAT, FYN, CD79B, CD79…	2529	139	18082	2.9834	2.43565e-11	4.05942e-12	7.76046e-12
GOTERM_BP_DIRECT	GO:0032496~response to lipopolysaccharide	72	2.43902	5.54663e-15	S100A8, STAT5B, TLR2, PTPN22, CNP, NFKB2, EDNRA, NOD2, PTGIR, TNFRSF11A, MYD88, CASP9, PTGES, TRIM6, IL1B, FAS, LBP, CASP1, SPON2, LOXL1, PTGER1, C5AR1, NCF2, PTGER4, CYP1A1, ELANE, TNFRSF14, CD40, JUNB, TNFRSF9, CCR7, ADM, PPBP, RELT, JUN, SLPI, ADAM17, NGFR, PTAFR, CTSG, CXCL1, TNFRSF21, HMGB2, TNF, LITAF, CXCL5, TNFRSF25, MAPKAPK3, DUSP10, DCN, MAPKAPK2, VCAM1, IL12RB2, IRAK3, SLC11A1, ACE, IL…	2529	197	18082	2.61315	3.38285e-11	4.83269e-12	1.07803e-11
GOTERM_BP_DIRECT	GO:0006935~chemotaxis	49	1.65989	8.33103e-13	C3AR1, HMGB2, CCL3, CCL2, CYSLTR1, CXCL5, S100A8, IL16, CCR1, S100A9, CCL8, PIP5K1C, CXCR2, FPR2, CX3CL1, CXCR3, FES, CCL5, CCL4, CCL7, CCL6, CCRL2, DOCK2, CXCR5, RAC2, CXCR4, CKLF, CXCR6, ROBO2, PIK3CG, C5AR2, C5AR1, CMKLR1, PIK3CD, NCKAP1L, ACKR3, PLGRKT, LSP1, CCR7, CCR5, CXCL13, CXCL16, CX3CR1, CCR2, PDGFRA, PDGFRB, CMTM7, CMTM3, PTAFR	2529	118	18082	2.96901	5.07698e-09	6.34623e-10	1.61848e-09
GOTERM_BP_DIRECT	GO:0051092~positive regulation of NF-kappaB transcription factor activity	45	1.52439	1.0086e-11	TRAF1, WNT5A, TRAF2, RAB7B, TNF, TLR2, ITGB2, TGFB1, TLR9, IRAK3, NLRC4, NOD2, NOD1, MYD88, TNFRSF11A, PYCARD, IL1B, LTF, LRRFIP1, ADAM8, TRAF5, RNF31, RHEBL1, IRAK2, BCL10, ICAM1, ARHGEF2, AR, CARD9, SPHK1, PRKCH, EDA2R, MALT1, CD40, NLRP3, TRIM62, AIM2, PRKCB, CD84, CRHR2, CARD11, PRKD2, NTRK1, RIPK3, CLOCK	2529	109	18082	2.95178	6.14637e-08	6.8293e-09	1.95939e-08
GOTERM_BP_DIRECT	GO:0045944~positive regulation of transcription from RNA polymerase II promoter	216	7.31707	1.16147e-11	MEF2C, HMGN3, CDX4, STAT5A, STAT5B, CITED2, APP, FLI1, WWP2, FOXF1, CREB3L1, RARA, PATZ1, RARG, CD3D, EOMES, RXRG, CD40, MECOM, TOX2, HES1, ZFP462, JUN, CAMK1, ZFP821, MAPK7, CRTC2, TAF9B, MYBL1, MYBL2, SLC11A1, TCF21, LEO1, TCF4, TCF3, PLAGL2, KLF6, IKZF3, IKZF2, NTF3, IKZF1, SKI, SMAD1, ZFP746, NOTCH3, NOTCH1, CSRNP2, KLF2, ENG, KLF4, SLC9A1, BMP6, ELF1, HNF1B, HNF1A, ACVRL1, ELF3, FOXA2, ELF4,…	2529	995	18082	1.55213	7.078e-08	7.078e-09	2.25638e-08
GOTERM_BP_DIRECT	GO:0042981~regulation of apoptotic process	65	2.2019	3.90976e-11	GDF3, GDF6, MITF, PMAIP1, TGFB1, NLRC4, NOD2, CASP4, NOD1, TNFRSF11A, CASP9, BOK, ANP32A, RARA, FAS, CASP1, MYC, IRAK2, EGR1, BCL10, NOL3, ACTN4, ANP32E, TNFRSF14, CD40, NME4, CARD11, TNFRSF9, RELT, LCK, FBXO10, TRAF1, TRAF2, TNFRSF21, TNFRSF25, NLRP1A, NLRP1B, IRAK3, BCL2, PYCARD, TNFRSF18, BCL3, TRAF5, HIP1, TRAF3, TRP53, IKZF3, CARD9, NTF3, SELL, MALT1, PEA15A, BIRC3, SARM1, FYN, BCL2A1A, IFT5…	2529	199	18082	2.33538	2.38261e-07	2.16601e-08	7.59547e-08
GOTERM_BP_DIRECT	GO:0042102~positive regulation of T cell proliferation	32	1.08401	4.30643e-11	ITGAL, VTCN1, AIF1, CCL5, PNP, VCAM1, IL1B, CD4, SLC4A1, CD6, SPN, CD28, HAVCR2, PTPRC, CCDC88B, CD3E, EFNB1, TNFRSF13C, ANXA1, CCL19, NCKAP1L, PDCD1LG2, HES1, CARD11, CCR7, CORO1A, CD86, TNFSF13B, CD80, CD274, JAK3, SASH3	2529	64	18082	3.57493	2.62433e-07	2.18694e-08	8.36606e-08
GOTERM_BP_DIRECT	GO:0008360~regulation of cell shape	51	1.72764	6.13522e-11	RHOJ, HEXB, RHOQ, LPAR1, ARHGAP15, FES, RHOU, MSN, FMNL1, CDC7, ICAM1, FMNL3, ARHGEF18, BAIAP2, FBLIM1, MYH9, SH3KBP1, SEMA4D, PALM, CCL3, CCL2, SHROOM3, LST1, FGR, CDC42SE1, CCL7, PXN, PHIP, CDC42EP2, EZR, TTBK1, PLEKHO1, WIPF1, CDC42EP3, ARHGDIA, CSF1R, CDC42EP5, HCK, ANXA1, MYL12B, MYL12A, GAS7, CORO1A, EPS8, CSNK1E, FYN, CDC42SE2, ITGA7, WDR1, ARAP1, MYH10	2529	139	18082	2.62333	3.73881e-07	2.876e-08	1.19189e-07
GOTERM_BP_DIRECT	GO:0070374~positive regulation of ERK1 and ERK2 cascade	62	2.10027	7.41196e-11	PDGFB, TLR2, PTPN22, SCIMP, TGFB1, EDNRA, NOD2, NOD1, CD44, CTGF, SEMA7A, GATA4, IL1B, RARA, ANGPT1, PDGFC, ICAM1, C5AR2, C5AR1, PRKCDBP, ACKR3, FGF21, PRKD2, CD36, ARRB2, GPR55, ARRB1, JUN, PDGFRA, PDGFRB, TREM2, ABCA7, GPR183, CCL3, CCL2, CCR1, CCL8, ITGB3, CX3CL1, CCL5, CCL4, SRC, CD74, CCL7, CCL6, GLIPR2, FGG, CHIL1, FGA, RASGRP1, CAMK2D, PYCARD, GPNMB, CSF1R, THPO, FGFBP3, HAVCR2, CCL19, GAS…	2529	188	18082	2.35793	4.51685e-07	3.22632e-08	1.43992e-07
GOTERM_BP_DIRECT	GO:0050729~positive regulation of inflammatory response	31	1.05014	1.51417e-10	CDK19, WNT5A, CCL3, TNF, CCL2, S100A8, STAT5A, GPSM3, STAT5B, S100A9, TLR2, CCL8, CX3CL1, CCL5, GPRC5B, CCL4, CCL7, CCL6, TLR9, EDNRA, ACE, TGM2, ADAM8, TNIP1, TLR11, PTGER4, CTSS, PLA2G4A, CCR5, CCR2, CLOCK	2529	63	18082	3.51819	9.22735e-07	6.15157e-08	2.94157e-07
GOTERM_BP_DIRECT	GO:0030335~positive regulation of cell migration	64	2.16802	2.92491e-10	PDGFB, AIF1, PREX1, FERMT3, FAM110C, MMP2, TGFB1, TIAM1, CXCR4, SEMA7A, SEMA3F, FOXF1, SEMA3D, PDGFC, SEMA3B, FAM83H, PLD2, PLD1, IRS2, ADAM10, ACTN4, PIK3CD, MMP14, MYADM, PDGFRA, ADAM17, PDGFRB, SEMA4B, LAMC2, COL1A1, SEMA4D, ALOX12, C3AR1, CCL3, WNT5B, FGR, CSF1, CCR1, ITGB3, CBLL1, CX3CL1, CCL5, IGF1R, ITGAV, GPNMB, LAMB1, THBS1, CSF1R, NTF3, MYO1C, SPHK1, ZFP703, MYO1F, SNAI1, SEMA6B, NOTCH1…	2529	203	18082	2.25414	1.78244e-06	1.11403e-07	5.68221e-07
GOTERM_BP_DIRECT	GO:0016477~cell migration	61	2.0664	4.52082e-10	EFNA1, SORL1, MMP2, TGFB1, SDC3, CD44, GAB2, CXCR4, CTGF, TIAM1, NRG1, FNDC3B, MATK, FMNL3, CCDC88A, EFNB2, MMP14, SIRPA, ELMO1, JUP, HES1, SDC1, ST14, SH3KBP1, PDGFRA, PDGFRB, TREM1, EMP2, TREM3, JAM3, TNFAIP1, WNT5A, FUT8, PTK7, ABI2, ITGB3, MDK, CD24A, SRC, ITGAV, PTK6, PSTPIP1, ADAMTS12, NFATC2, LAMB1, THBS1, RHBDF1, FSCN1, ITGA4, CD63, SNAI1, ADGRG1, COL5A1, EPHA2, PPP1R9B, CORO1A, LAMA5, IT…	2529	191	18082	2.28346	2.75498e-06	1.62058e-07	8.78256e-07
GOTERM_BP_DIRECT	GO:0009615~response to virus	36	1.21951	4.62192e-10	MEF2C, TNF, IFITM1, TBX21, OAS3, RSAD2, OAS2, CCL5, TLR8, SRC, TLR9, ISG20, IRAK3, MYD88, OASL2, DDX60, OASL1, BCL3, MX2, DHX58, DCLK1, BATF3, CYP1A1, ACTA2, TLR13, PIM2, LCN2, DDX58, IFIT2, IFI27L2A, HSPB1, TGTP1, TGTP2, MST1R, OAS1A, ADAR	2529	84	18082	3.06423	2.81659e-06	1.56478e-07	8.97897e-07
GOTERM_BP_DIRECT	GO:0007229~integrin-mediated signaling pathway	38	1.28726	7.16463e-10	ITGAL, FGR, FUT8, FERMT3, ITGAE, ITGA11, ITGB5, ITGB2, ITGB3, PXN, ITGAM, SRC, GAB2, ITGAX, CTGF, SEMA7A, ITGAV, ITGB7, TSPAN32, FCER1G, ADAM8, SYK, TYROBP, ADAM11, PLEK, ITGA3, ITGA4, VAV1, ITGA9, LAT, ITGB2L, ITGA6, LAMA5, ITGA5, ITGA7, ADAM17, ADAM19, ADAM15	2529	93	18082	2.92145	4.36611e-06	2.29796e-07	1.39187e-06
GOTERM_BP_DIRECT	GO:0051607~defense response to virus	55	1.86314	1.03083e-09	APOBEC3, RNASEL, APOBEC1, CD8A, SLFN8, PMAIP1, TLR7, TLR8, TLR9, ISG20, NLRC5, TMEM173, OASL2, DDX60, OASL1, TICAM2, SPON2, MX2, IFNGR1, CD40, NLRP3, CD86, UNC13D, MB21D1, OAS1A, OAS1G, IFIT1BL1, A230050P20RIK, PRF1, IFITM1, PML, OAS3, UNC93B1, RSAD2, OAS2, TAGAP, ITGAX, IL10RB, BCL2, PYCARD, DHX58, ZBP1, PTPRC, CARD9, TRIM34A, SAMHD1, STAT2, DDX58, IFIT2, PLSCR1, ABCC9, IRF5, CD207, IRF1, ADAR	2529	167	18082	2.35474	6.28187e-06	3.14095e-07	2.00259e-06
GOTERM_BP_DIRECT	GO:0006915~apoptotic process	133	4.50542	1.51076e-09	MEF2C, CADM1, S100A8, GDF6, S100A9, PGLYRP1, PMAIP1, BTK, NLRC4, APP, CDKN2A, MYD88, UNC5B, TIAM1, MAP3K9, TIA1, MAP3K8, FAS, DAP, CCAR2, BCL7C, BCL10, C5AR1, NCF1, PIM1, PIM2, MECOM, TNS4, TRIM35, SIAH1B, TNFAIP8, TNFAIP3, FBXO10, BLCAP, TRAF1, TRAF2, LITAF, SP110, IRAK3, PEG10, CHIL1, TRAF7, DDIAS, TRAF5, SRGN, TRAF3, HIP1, TRP53, LGALS1, TGFBR2, NR4A1, MALT1, AIM2, EPHA2, LCN2, TNFSF10, CSRNP2…	2529	570	18082	1.6683	9.20652e-06	4.38408e-07	2.93494e-06
GOTERM_BP_DIRECT	GO:0030593~neutrophil chemotaxis	31	1.05014	2.35875e-09	CXCL1, CCL3, CCL2, S100A8, PREX1, S100A9, CCL8, ITGB2, CXCR2, CX3CL1, CCL5, CCL4, CCL7, ITGAM, CCL6, CKLF, IL1B, FCER1G, CSF3R, SPP1, SYK, C5AR1, LGALS3, CCL19, NCKAP1L, VAV1, FCGR3, ITGA9, PPBP, TREM1, TREM3	2529	69	18082	3.21226	1.43741e-05	6.53374e-07	4.58233e-06
GOTERM_BP_DIRECT	GO:0042113~B cell activation	19	0.643631	2.90428e-09	ICOSL, IKZF3, CR2, PIK3CD, MALT1, CD40, SKAP2, PRKCB, HDAC5, CD86, LAT2, CXCR5, LAX1, MS4A1, CD79A, BANK1, HDAC9, HDAC7, BLNK	2529	29	18082	4.68439	1.76985e-05	7.69507e-07	5.64212e-06
GOTERM_BP_DIRECT	GO:0007159~leukocyte cell-cell adhesion	17	0.575881	4.90754e-09	ITGAL, PTPRC, ICAM1, FERMT3, ITGB2, L1CAM, ITGA4, CCL5, CD24A, ITGAM, VCAM1, EZR, ITGA5, MSN, TNIP1, NT5E, SYK	2529	24	18082	5.06449	2.99061e-05	1.24611e-06	9.53385e-06
GOTERM_BP_DIRECT	GO:0045766~positive regulation of angiogenesis	43	1.45664	6.9726e-09	WNT5A, C3AR1, ACVRL1, CYP1B1, CYSLTR1, MMP9, ITGB2, CXCR2, CX3CL1, ITGB3, CXCR3, CCL5, SEMA5A, CHIL1, GATA6, LRG1, HMOX1, GATA4, IL1B, ZC3H12A, RHOB, RRAS, THBS1, RUNX1, C5AR1, LGALS3, HC, CAMP, SPHK1, TGFBR2, ANXA3, PRKCB, PRKD2, VEGFC, PDCL3, CYBB, ADM, BTG1, CD34, CX3CR1, HSPB1, ENG, ALOX12	2529	121	18082	2.54086	4.24901e-05	1.69964e-06	1.35456e-05
GOTERM_BP_DIRECT	GO:0002224~toll-like receptor signaling pathway	14	0.474255	1.03941e-08	IRAK2, RPS6KA3, CD86, TLR1, MAPKAPK3, UNC93B1, TLR2, MAPKAPK2, TLR6, TLR7, CD180, TLR8, TLR9, TRAF3	2529	17	18082	5.88812	6.33394e-05	2.43621e-06	2.01925e-05
GOTERM_BP_DIRECT	GO:0050830~defense response to Gram-positive bacterium	36	1.21951	1.1483e-08	HMGB2, TNF, FGR, IL27RA, PGLYRP1, MMP7, TLR2, NOD2, APP, NOD1, MYD88, LBP, HAVCR2, LYZ2, PLD1, HIST1H2BC, LYZ1, C5AR1, CARD9, HIST1H2BE, NCF1, HCK, CAMP, GBP9, MYO1F, TNFRSF14, EPHA2, P2RX7, CD36, ADM, TNFAIP8, MPO, ADAM17, SSC5D, GBP2, CTSG	2529	93	18082	2.76769	6.99751e-05	2.59176e-06	2.2308e-05
GOTERM_BP_DIRECT	GO:0031295~T cell costimulation	17	0.575881	1.18552e-08	CD3E, LGALS1, EFNB1, EFNB2, TNFRSF13C, TNFSF14, CCL19, TNFRSF14, CD24A, BTLA, CARD11, TNFSF13B, CD80, CD274, CD5, SPN, CD28	2529	25	18082	4.86191	7.22431e-05	2.5802e-06	2.3031e-05
GOTERM_BP_DIRECT	GO:0032755~positive regulation of interleukin-6 production	25	0.846883	2.23881e-08	WNT5A, IL1F9, RAB7B, TNF, TLR2, TLR7, TLR9, NOD2, NOD1, MYD88, PYCARD, TICAM2, IL1B, FCER1G, LBP, SPON2, ARHGEF2, CARD9, DDX58, CYBA, CRHR2, P2RX7, CD36, CCR5, MAPK13	2529	52	18082	3.43743	0.000136424	4.70458e-06	4.34932e-05
GOTERM_BP_DIRECT	GO:0071407~cellular response to organic cyclic compound	31	1.05014	2.47477e-08	MEF2C, CCL3, MSR1, TNF, CYP1B1, STAT5A, TIPARP, NFKB1, ANKRD1, CCL5, TGFB1, P2RY6, SLC16A1, TMEM173, NOD2, FOXF1, IL1B, AXIN2, ARHGDIA, CYP1A1, LGALS1, SOCS1, RGS19, SMAD1, STAT1, STAT3, P2RY12, P2RY13, CYBA, P2RX7, ITGA6	2529	75	18082	2.95528	0.000150801	5.02707e-06	4.80772e-05
GOTERM_BP_DIRECT	GO:0007010~cytoskeleton organization	38	1.28726	2.56434e-08	ABLIM1, ABLIM2, PALM, CCL3, CCL2, BLK, SOX9, RHOU, CCL7, PXN, PHIP, PACSIN1, DOCK2, TSPAN32, CNN2, CNTNAP1, CAP1, FMNL1, FMNL2, FMNL3, CAP2, TNIK, ZMYM4, ZMYM3, HCK, MICAL2, GAN, DPYSL2, SIRPA, PCLO, MARK1, THY1, LSP1, GPR35, YWHAH, TAGLN, SH3KBP1, ARHGAP10	2529	104	18082	2.61245	0.000156259	5.04098e-06	4.98172e-05
GOTERM_BP_DIRECT	GO:0007169~transmembrane receptor protein tyrosine kinase signaling pathway	37	1.25339	2.76914e-08	NRTN, PILRB2, FGR, CSF1, BLK, DDR2, EPHB2, BTK, IGF1R, PTK6, ANGPT1, SHC2, CSF1R, SYK, PILRA, MATK, ITK, STAP1, NTF3, FLT3, HCK, AHI1, EPHA2, DDR1, LAT, EPHA4, DOK1, DOK2, FYN, NTRK1, LCK, PDGFRA, PDGFRB, JAK3, SRMS, GFRA2, LCP2	2529	100	18082	2.64545	0.000168737	5.27347e-06	5.37959e-05
GOTERM_BP_DIRECT	GO:0048661~positive regulation of smooth muscle cell proliferation	32	1.08401	3.51494e-08	C3AR1, TNF, PDGFB, AIF1, STAT5B, CX3CL1, ITGB3, CCL5, IRAK4, IGF1R, MYD88, HMOX1, TGM2, CAMK2D, THBS1, MYC, EGR1, TGFBR2, ELANE, NR4A3, STAT1, NOTCH3, CYBA, EREG, ID2, JUN, SULF1, PDGFRB, ABCC4, HBEGF, PTAFR, ALOX12	2529	80	18082	2.85994	0.000214178	6.49091e-06	6.82846e-05
GOTERM_BP_DIRECT	GO:0045893~positive regulation of transcription, DNA-templated	129	4.36992	3.58378e-08	MEF2C, PDGFB, GDF6, TGFB3, RORC, MED24, TGFB1, CITED2, CDKN2A, SMARCD3, GATA6, ZFP90, FOXF1, GATA4, IL1B, RARA, PATZ1, ATOH8, CIITA, BCL10, MECP2, EOMES, PIM1, ARNTL, PIM2, MECOM, TRERF1, HES1, CD38, JUN, COL1A1, MAD2L2, WNT5A, HMGB2, TADA3, TFEB, SOX4, ELK3, SOX9, SRF, MDK, TRF, SRC, LYL1, TCF4, RUNX1, RUNX2, TCF3, RUNX3, TRP53, DVL2, TESC, NFE2, IKZF1, NR4A1, NR4A3, KAT5, TNNI2, SREBF2, CDKN1C,…	2529	576	18082	1.60127	0.000218372	6.42338e-06	6.96219e-05
GOTERM_BP_DIRECT	GO:0042127~regulation of cell proliferation	64	2.16802	3.70972e-08	PPARD, APOBEC1, MITF, PTGS1, MMP7, FES, TGFB1, BTK, E030030I06RIK, TNFRSF11A, MYD88, CHST11, FAS, MATK, CCDC88A, PRG4, MECOM, JUNB, JUP, ASCL1, TNFRSF9, PPBP, RELT, LCK, CD81, PRDM1, EID2, TNF, FGR, CXCL5, TNFRSF25, BLK, TNC, IL4RA, SOX9, SRC, PTK6, JUND, TNFRSF18, NDRG1, CNN2, CD27, TES, B4GALT1, TRP53, ITK, TCF7, TBX3, TRNP1, HCK, MZB1, TGFBR2, ANXA1, S100A11, GUCY2C, PPP1R9B, PLA2G4A, NOTCH1, …	2529	227	18082	2.01582	0.000226045	6.45913e-06	7.20684e-05
GOTERM_BP_DIRECT	GO:0010628~positive regulation of gene expression	97	3.28591	3.78819e-08	MEF2C, PDGFB, TLR2, TGFB3, PTPN22, TGFB1, CITED2, TLR9, ACTG2, CD44, CTGF, GATA4, IL1B, RARA, RAB27A, RARG, STAP1, CYP3A13, CD3E, RELB, PIK3CD, PRKAB1, PLAUR, HES1, CRHR2, CCR5, ARRB2, CD34, PRDM1, NGF, CCL3, HMGB2, TADA3, ITGB3, CALR, CCL5, SOX9, SRC, SLC11A1, TCF3, RUNX2, DNMT3B, TRP53, TESC, IKZF1, ITGA3, SMAD1, MUSTN1, WHRN, GAS6, LCN2, DDX58, P2RX7, ENG, KLF4, HNF1B, PPARD, MITF, NFKB1, GSN,…	2529	399	18082	1.73819	0.000230826	6.41255e-06	7.3593e-05
GOTERM_BP_DIRECT	GO:0035556~intracellular signal transduction	97	3.28591	4.32479e-08	ADCY3, ADCY1, ADCY7, ITSN1, BTK, SIRPB1A, HMHA1, GAB2, PPP1R1B, CTGF, TIAM1, STK39, NET1, SYK, TNIK, TWF2, SOCS3, SOCS1, MARK1, MAP4K4, LAT2, HSPB1, PDGFRB, ASB2, LRRK2, UNC13B, UNC13A, NRBP2, MAP4K1, DCDC2A, MYO9A, SRC, IRAK4, RASAL1, GMIP, BLNK, DVL2, PTPN6, GPR155, ITK, ABR, SMAD7, GUCY2C, VAV1, LAT, CBLB, PLCG2, RGS9, NUAK2, NUAK1, PREX1, MCF2L, PLCB3, NOD2, NOD1, STAC2, HMOX1, PLCB2, SHC2, A…	2529	400	18082	1.73384	0.000263518	7.12303e-06	8.40175e-05
GOTERM_BP_DIRECT	GO:0030036~actin cytoskeleton organization	46	1.55827	4.90073e-08	RHOJ, ABLIM2, SHROOM3, NUAK2, PDGFB, PDLIM4, FHL3, RHOQ, RHOU, DAAM2, SRF, CORO2A, CDC42EP2, DOCK2, RAC2, CAP1, MKL2, WIPF1, MKL1, EHD2, IQSEC1, RHOG, IQSEC2, FMNL1, INF2, FMNL2, FMNL3, ABR, ARHGEF18, SPECC1, FSCN1, ARHGEF17, TMSB10, CSRP1, VASP, FLNA, ARHGAP26, ELMO1, PPP1R9B, CORO1A, CCR7, SFRP1, XIRP1, TMSB4X, WDR1, MYH10	2529	142	18082	2.31615	0.000298606	7.85919e-06	9.52061e-05
GOTERM_BP_DIRECT	GO:0034097~response to cytokine	32	1.08401	4.93632e-08	OSMR, MAPKAPK3, PML, SERPINA3F, NFKB1, MAPKAPK2, NFKB2, CCL5, TIMP2, SRF, TIMP1, IL12RB2, TNFRSF11A, PTGES, BCL2, JUND, ITIH4, RARA, SKIL, PGGT1B, TRP53, RELB, STAT1, JUNB, STAT3, IFI27, CORO1A, SERPINA3G, CXCL16, JUN, SERPINA3I, CD274	2529	81	18082	2.82464	0.000300774	7.71329e-06	9.58975e-05
GOTERM_BP_DIRECT	GO:0007166~cell surface receptor signaling pathway	62	2.10027	5.26137e-08	CD8A, OSMR, TSPAN3, PLXNA2, TSPAN7, TSPAN8, CXCR2, L1CAM, CXCR3, CD53, MYD88, GLP2R, LAG3, SPN, SYK, ADGRE1, CD3G, CD3D, CD3E, ADGRE4, ADGRE5, PIK3CD, NCAM1, SMO, CRHR2, CD37, CD36, CD81, LCK, CLEC1B, CD101, ITGAL, CYSLTR1, CD247, MAPKAPK3, CD24A, CD9, CD22, FCER1G, CD4, CBL, TNFRSF13B, ANXA1, TSPAN14, ADGRG5, TSPAN13, CELSR1, ADGRG2, TSPAN17, FCGR1, ADGRG1, FCGR3, P2RX5, BTLA, CBLB, FCGR2B, FYN,…	2529	219	18082	2.02416	0.000320577	8.01567e-06	0.000102212
GOTERM_BP_DIRECT	GO:0060326~cell chemotaxis	31	1.05014	7.09414e-08	CXCL1, GPR183, HMGB2, CCL3, CCL2, CXCL5, PDGFB, CCL8, FPR2, LPAR1, CX3CL1, CCL4, CCL6, VCAM1, SEMA5A, SAA2, SAA1, RHOG, C5AR2, SAA3, CCL19, PRKCD, EPHA2, ARRB2, CXCL14, CXCL13, PDGFRA, PDGFRB, HBEGF, ABCC1, BIN2	2529	78	18082	2.84161	0.000432224	1.05443e-05	0.000137817
GOTERM_BP_DIRECT	GO:0050852~T cell receptor signaling pathway	24	0.813008	7.50418e-08	FYB, TNFRSF21, PTPRC, BCL10, ITK, CD3E, CD247, PTPN22, MALT1, CACNB3, RFTN1, SKAP1, VASP, THY1, PRKD2, BCL2A1D, FYN, PLCG2, PSEN2, THEMIS2, CLEC2I, RNF31, CD28, LCP2	2529	51	18082	3.36464	0.0004572	1.08881e-05	0.000145783
GOTERM_BP_DIRECT	GO:0008285~negative regulation of cell proliferation	93	3.15041	8.94074e-08	LZTS2, ACVRL1, TRPV2, TGFB3, TLR2, SLFN3, CBFA2T3, SKAP2, SLFN1, TGFB1, SLFN2, WISP2, SPRY1, KISS1R, CDKN2A, SERPINE2, CDKN2B, PTGES, KIFAP3, HMOX1, IL1B, RARA, NEURL1A, ERDR1, TWIST2, PTPRJ, AR, RARG, NUPR1L, RB1, PIM2, DDR1, VEGFC, TNFRSF9, TRIM35, CD37, XIRP1, BTG2, ADM, EREG, BTG1, JUN, TGIF1, PMP22, PODN, TNF, CYP1B1, KMT2A, IFITM1, ADORA2A, PML, SOX4, ZBTB16, SOX9, TIMP2, SRF, P3H2, CD9, SM…	2529	384	18082	1.73161	0.0005447	1.26708e-05	0.000173691
GOTERM_BP_DIRECT	GO:0019886~antigen processing and presentation of exogenous peptide antigen via MHC class II	12	0.406504	9.46273e-08	FCGR2B, H2-OA, H2-EB1, UNC93B1, IFI30, H2-DMB1, FCER1G, H2-AA, H2-AB1, H2-DMA, CD74, H2-DMB2	2529	14	18082	6.12845	0.000576492	1.31058e-05	0.000183832
GOTERM_BP_DIRECT	GO:0050766~positive regulation of phagocytosis	23	0.779133	1.00643e-07	ABCA7, ABR, TNF, MFGE8, CALR, CD209B, SIRPA, FCGR1, GAS6, FCGR3, SIRPB1A, SLC11A1, CYBA, CCR7, DOCK2, NOD2, CD36, FCGR2B, PYCARD, IL1B, FCER1G, CAMK1D, RAB27A	2529	48	18082	3.42598	0.000613128	1.36292e-05	0.000195518
GOTERM_BP_DIRECT	GO:0030217~T cell differentiation	21	0.711382	1.05507e-07	EGR1, PTPRC, CD3D, IKZF1, PREX1, TBX21, PTPN22, SOX4, IL7R, VAV1, TGFB1, GIMAP1, BCL2A1D, BCL2, LCK, BCL11A, PATZ1, CD4, LFNG, RUNX2, RHOH	2529	41	18082	3.66212	0.000642751	1.39772e-05	0.000204967
GOTERM_BP_DIRECT	GO:0070527~platelet aggregation	20	0.677507	1.3317e-07	RAP2B, ACTB, PTPN6, TLN1, PLEK, FERMT3, PIP5K1C, MYL12B, CLIC1, CSRP1, ITGB3, MYH9, FLNA, ACTG1, P2RY12, FGG, FGA, TSPAN32, PDGFRA, HSPB1	2529	38	18082	3.76309	0.000811212	1.72667e-05	0.000258709
GOTERM_BP_DIRECT	GO:0043123~positive regulation of I-kappaB kinase/NF-kappaB signaling	46	1.55827	2.36377e-07	S100A4, TRAF2, SLC44A2, TNF, LITAF, LPAR1, TLR6, GPRC5B, TLR9, IRAK4, NOD2, NOD1, MYD88, HMOX1, SHISA5, TGM2, TICAM2, IL1B, LTF, RHOC, CC2D1A, CASP1, TNIP2, TRAF5, RNF31, BCL10, CARD9, LGALS1, CCL19, EDA2R, MALT1, CD40, PIM2, TRIM62, TAB2, FLNA, CLEC4N, PRKCB, TRAF3IP2, CARD11, TNFSF10, CD36, PLK2, FYN, UBD, MAP3K14	2529	149	18082	2.20734	0.00143945	3.00096e-05	0.000459207
GOTERM_BP_DIRECT	GO:0043065~positive regulation of apoptotic process	82	2.77778	3.42465e-07	CDK19, MMP9, TGFB3, OSGIN1, LPAR1, ANKRD1, PMAIP1, MMP2, DAXX, TGFB1, PDCD1, NLRC4, CDKN2A, CASP9, GATA6, BOK, MAP3K9, HMOX1, RHOB, IL1B, FAS, NEURL1A, CASP1, ANO6, CCAR2, NET1, KCNMA1, BCL10, RARG, ARHGEF7, PRKCD, TRIM35, ADM, JUN, PSEN2, UBD, PDGFRB, CLIP3, NGFR, GADD45B, UNC13B, NGF, ALOX12, CAMK1D, CYP1B1, TNF, SOX4, ZBTB16, SP110, SRC, ACE, ALDH1A3, PYCARD, TGM2, NFATC4, INPP5D, PHLDA3, ARL6…	2529	335	18082	1.75012	0.00208481	4.25906e-05	0.000665303
GOTERM_BP_DIRECT	GO:0032760~positive regulation of tumor necrosis factor production	25	0.846883	4.21224e-07	ARHGEF2, CCL3, CARD9, CCL2, TLR2, CCL19, CCL4, TLR9, CYBA, CCR7, NOD2, MYD88, NOD1, CD36, CCR5, RASGRP1, CD2, PYCARD, FCER1G, NFATC4, LBP, SPON2, SASH3, CD14, PTAFR	2529	59	18082	3.0296	0.00256365	5.13374e-05	0.000818305
GOTERM_BP_DIRECT	GO:0002523~leukocyte migration involved in inflammatory response	11	0.372629	5.3552e-07	CCL2, S100A8, PPBP, S100A9, ELANE, ITGB2, CX3CL1, ADAM8, CD24A, JAM3, ITGAM	2529	13	18082	6.04988	0.00325814	6.39873e-05	0.00104035
GOTERM_BP_DIRECT	GO:0042535~positive regulation of tumor necrosis factor biosynthetic process	11	0.372629	5.3552e-07	CYBB, TLR1, CCR2, TLR2, HSPB1, LBP, MAPKAPK2, THBS1, CD209B, SPN, FCGR3	2529	13	18082	6.04988	0.00325814	6.39873e-05	0.00104035
GOTERM_BP_DIRECT	GO:0006909~phagocytosis	23	0.779133	5.65228e-07	CDC7, ITGAL, ABCA7, PRTN3, HCK, MYO7A, ELANE, PLD4, AXL, ANXA1, MYO1G, PIP5K1C, CDC42SE1, ITGB2, VAV1, ANXA3, GAS6, ELMO1, SLC11A1, CORO1A, UNC13D, CDC42SE2, IRF8	2529	52	18082	3.16244	0.00343857	6.62382e-05	0.00109806
GOTERM_BP_DIRECT	GO:0042060~wound healing	33	1.11789	6.91935e-07	WNT5A, PPARD, WNT5B, S100A8, TNC, PTK7, TGFB3, CX3CL1, ELK3, DCN, CDH3, TGFB1, TIMP1, SLC11A1, HPSE, MAP3K1, CNN2, LOX, NBEAL2, TRP53, B4GALT1, EPPK1, ARHGEF19, TGFBR2, FCGR4, CELSR1, MUSTN1, MMP12, ITGA9, SDC1, PDGFRA, PDGFRB, COL1A1	2529	94	18082	2.51006	0.00420778	7.95564e-05	0.00134421
GOTERM_BP_DIRECT	GO:0018108~peptidyl-tyrosine phosphorylation	26	0.880759	8.58679e-07	PDGFB, FGR, STAT5A, ABI3, HK1, ABI2, FES, DDR2, SRC, PXN, BTK, EPHB2, IL12RB2, SH2D1B1, CSF1R, SYK, PTPN6, HCK, EFEMP1, EPHA4, DDR1, FYN, LCK, PDGFRA, PDGFRB, JAK3	2529	65	18082	2.85994	0.00521912	9.68988e-05	0.00166814
GOTERM_BP_DIRECT	GO:0002755~MyD88-dependent toll-like receptor signaling pathway	12	0.406504	8.64961e-07	IRAK2, TLR11, IRAK3, MYD88, TLR1, TLR13, TLR2, TLR6, TLR7, TNIP1, TLR8, TLR9	2529	16	18082	5.3624	0.00525721	9.58331e-05	0.00168034
GOTERM_BP_DIRECT	GO:0050718~positive regulation of interleukin-1 beta secretion	14	0.474255	1.09106e-06	WNT5A, CCL3, PANX1, CCL19, NLRP1A, NLRP3, AIM2, CCR7, NOD2, P2RX7, CASP4, CCR5, PYCARD, CASP1	2529	22	18082	4.54991	0.00662689	0.000118724	0.00211958
GOTERM_BP_DIRECT	GO:0045071~negative regulation of viral genome replication	17	0.575881	1.31532e-06	APOBEC3, A230050P20RIK, RNASEL, TNF, IFITM1, FAM111A, OAS3, RSAD2, CCL5, ISG20, PLSCR1, TRIM6, OASL1, SLPI, LTF, MX2, ADAR	2529	32	18082	3.79836	0.00798354	0.000140614	0.00255524
GOTERM_BP_DIRECT	GO:0030890~positive regulation of B cell proliferation	20	0.677507	1.49555e-06	MEF2C, GPR183, PTPRC, IRS2, BST1, SLC39A10, IL7, TNFRSF13C, NCKAP1L, CD40, CD74, CARD11, CD38, CDKN1A, TNFSF13B, BCL2, CD81, NFATC2, TCF3, SASH3	2529	43	18082	3.32552	0.00907248	0.000157124	0.00290535
GOTERM_BP_DIRECT	GO:0030336~negative regulation of cell migration	35	1.18564	1.50457e-06	PODN, ACVRL1, CYP1B1, PDGFB, IFITM1, CX3CL1, SRF, CITED2, ARHGAP4, KISS1R, BCL2, RHOB, RRAS, CNN2, ARHGDIA, DPEP1, ERDR1, RAP2B, PTPRJ, ABR, EPPK1, IL1RN, DPYSL3, THY1, SFRP1, CCR5, CLIC4, CX3CR1, SULF1, SRGAP3, CHRD, ENG, KLF4, ADAM15, SRGAP2	2529	106	18082	2.3608	0.00912692	0.000155392	0.00292287
GOTERM_BP_DIRECT	GO:0030154~cell differentiation	157	5.31843	1.51379e-06	MEF2C, CADM1, GLDN, CDX4, DZIP1, SYT3, RORC, L1CAM, SLC7A5, CITED2, BATF, KDF1, OCSTAMP, ZFP932, SERPINE2, SRRM4, CTGF, SEMA7A, ROBO2, ATOH8, TWIST2, MATK, EFNB1, PIK3CD, EFNB2, EOMES, MECOM, ASCL1, VEGFC, NAV1, CAMK1, MAPK7, LRRK2, PMP22, IGSF9, TNFAIP2, DBN1, UNC13A, WNT5A, EID2, FGR, GRB2, BLK, MYBL1, ELK3, MYBL2, SOX9, MDK, SEMA5A, 1700112E06RIK, RASAL1, PEG10, SMARCB1, ITGAV, TDRKH, LHX6, TC…	2529	780	18082	1.43914	0.00918262	0.000153739	0.00294079
GOTERM_BP_DIRECT	GO:0007165~signal transduction	234	7.92683	1.80097e-06	GDF3, STAT5A, STAT5B, LPAR1, CD48, S1PR2, HMHA1, MYD88, PPP1R1B, S1PR4, S1PR5, MAP3K8, RARA, GNG2, FAS, GNG7, C5AR2, ICOSL, C5AR1, PTPRM, GPR132, GEM, CRHR2, CCR7, LPAR5, CCR5, CD34, ACAP1, CX3CR1, CCR2, PDGFRB, CAMK1, IL1R1, GNAI1, NFKBIB, MYO9A, GPR141, CD74, FCER1G, ABR, CELSR1, GUCY2C, GAS6, RPS6KL1, CBLB, GNGT2, AVPR1A, CHRNB1, GRK5, GPR84, GPR162, ACVRL1, GPR160, NFKB1, NFKB2, EDNRA, KISS1R…	2529	1255	18082	1.33312	0.0109151	0.000179904	0.00349868
GOTERM_BP_DIRECT	GO:0050870~positive regulation of T cell activation	12	0.406504	2.13941e-06	BCL10, CARD11, CORO1A, CCDC88B, CCL2, CD3E, LCK, CCR2, PYCARD, CD4, MALT1, THY1	2529	17	18082	5.04696	0.0129529	0.000210261	0.00415613
GOTERM_BP_DIRECT	GO:0071345~cellular response to cytokine stimulus	17	0.575881	2.222e-06	FLT3, HCLS1, STAT5A, SOCS1, NFKB1, DPYSL3, ITGA4, STAT1, STAT3, PLSCR1, CD86, CCR7, CXCR4, FOXF1, JAK3, DDIAS, CSF1R	2529	33	18082	3.68326	0.0134496	0.000214911	0.00431657
GOTERM_BP_DIRECT	GO:0045785~positive regulation of cell adhesion	23	0.779133	2.54724e-06	PTPRJ, PLD2, TNF, TNXB, CCL2, PTGER4, PREX1, CX3CL1, CCL5, CD63, APBB1IP, SKAP1, ADGRG1, VAV1, SRC, PRKD2, ITGAV, TNFRSF18, TGM2, ANGPT1, ADAM8, CHRD, ALOX12	2529	56	18082	2.93655	0.015403	0.000242515	0.00494838
GOTERM_BP_DIRECT	GO:0001525~angiogenesis	61	2.0664	3.07957e-06	NRP2, HTATIP2, ACVRL1, EFNA1, CXCR3, MMP2, ARHGAP22, HEY1, UNC5B, CTGF, HMOX1, TGFBI, RHOB, SOX18, ANGPT1, ADAM8, RAMP1, SYK, PIK3CG, FMNL3, EFNB2, MFGE8, ACKR3, MYH9, ARHGAP24, MMP14, FLNA, PNPLA6, THY1, PRKD2, VEGFC, PDCL3, EREG, CLIC4, PLXDC1, JUN, CCR2, JAM3, TNFAIP2, ADAM15, CCL2, CYP1B1, ELK3, ESM1, EPHB2, HOXA3, ITGAV, ZC3H12A, ADRA2B, VEZF1, HSPG2, ADGRG1, EPHA2, ANXA2, THSD7A, HOXB3, NOT…	2529	239	18082	1.82486	0.0185919	0.00028868	0.00598249
GOTERM_BP_DIRECT	GO:0050731~positive regulation of peptidyl-tyrosine phosphorylation	33	1.11789	4.06688e-06	PDGFB, EFNA1, ITGB3, CD24A, CD74, TGFB1, SRC, NOD2, CD44, SH2D1B1, CD4, ANGPT1, NRG1, SYK, EHD4, TRP53, ICAM1, ARHGEF2, NTF3, CD3E, HCLS1, IGF2, TNFRSF14, VEGFC, CD36, ARRB2, CD80, ITGA5, CD81, PDGFRA, HBEGF, SEMA4D, TREM2	2529	101	18082	2.33609	0.024479	0.000375439	0.0079004
GOTERM_BP_DIRECT	GO:0006468~protein phosphorylation	120	4.06504	5.30467e-06	RNASEL, PDGFB, RORC, TGFB1, BTK, DMPK, ST3GAL1, MAP3K6, APP, MAP3K9, MAP3K8, RARA, STK39, MLKL, SYK, MATK, PIK3CG, TNIK, PIM1, PRKAB1, PIM2, CDKL3, MARK1, HCST, MAP4K4, BMP2K, RIPK3, PDGFRA, CAMK1, PDGFRB, MST1R, MAPK7, LRRK2, NRBP2, WNT5A, CCL3, FGR, STK10, BLK, MAPKAPK3, PTK7, MAP4K1, MAPKAPK2, SRC, EPHB2, IRAK4, IRAK3, TTBK1, PTK6, RUNX3, CSF1R, ITK, TGFBR2, SMAD1, GUCY2C, EPHA2, GAS6, RPS6KL1…	2529	576	18082	1.48955	0.0318098	0.000482372	0.0103048
GOTERM_BP_DIRECT	GO:0009617~response to bacterium	17	0.575881	5.85705e-06	TLR11, NCF1, BAIAP2, TLR2, SP110, STAT1, MECOM, FUCA2, FCGR1, SLC11A1, SERPINB9, P2RX7, FCGR2B, IRF8, PYCARD, CASP1, CD14	2529	35	18082	3.47279	0.0350635	0.000524759	0.0113778
GOTERM_BP_DIRECT	GO:0006919~activation of cysteine-type endopeptidase activity involved in apoptotic process	25	0.846883	6.1159e-06	TNF, S100A8, S100A9, PML, NLRP1A, NLRP1B, PMAIP1, NLRC4, NOD1, CDKN2A, CASP9, BOK, PYCARD, DAP, MYC, HIP1, BCL10, ACER2, STAT1, NLRP3, BBC3, IFT57, LCK, NGFR, APAF1	2529	67	18082	2.66786	0.0365844	0.000540005	0.0118806
GOTERM_BP_DIRECT	GO:0030168~platelet activation	18	0.609756	6.66914e-06	RAP2B, AXL, EVL, CX3CL1, ITGB3, VAV1, SRF, P2RY12, VWF, FGG, FGA, BLOC1S3, RASGRP2, ADRA2C, ADRA2B, ENTPD1, ENTPD2, SYK	2529	39	18082	3.29994	0.0398271	0.00058043	0.0129553
GOTERM_BP_DIRECT	GO:0001666~response to hypoxia	51	1.72764	6.70382e-06	FOSL2, ACVRL1, TLR2, TGFB3, PDLIM1, CBFA2T3, MMP2, TGFB1, CITED2, EDNRA, PLOD2, CXCR4, HMOX1, CYGB, CASP1, KCNMA1, EGR1, PLD2, NOL3, CYP1A1, ACTN4, CRYAB, FUNDC1, MECP2, MMP14, PRKCB, VEGFC, CD38, ADM, PSEN2, RYR1, CAR9, ADAM17, PAM, CCL2, PML, SOX4, CD24A, SRF, VCAM1, MTHFR, CAMK2D, DNMT3B, PLAT, SLC8A1, TGFBR2, SOD3, AGTRAP, CYBA, UCP2, APAF1	2529	192	18082	1.89918	0.04003	0.000575232	0.0130227
GOTERM_BP_DIRECT	GO:0032720~negative regulation of tumor necrosis factor production	19	0.643631	7.19169e-06	HAVCR2, C5AR2, PTGER4, GPR18, FLT3, AXL, PTPN22, GAS6, IRAK3, TRIM30A, NOD2, ARRB2, CD34, ZC3H12A, RARA, LBP, TNFAIP3, GPNMB, TWIST2	2529	43	18082	3.15924	0.0428798	0.000608514	0.0139703
GOTERM_BP_DIRECT	GO:0000122~negative regulation of transcription from RNA polymerase II promoter	145	4.91192	7.77632e-06	MEF2C, HFE2, CDX4, EFNA1, ANKRD2, ANKRD1, TGFB1, CBX6, CITED2, ZFP932, WWP2, GATA6, ZFP90, FOXF1, IL1B, RARA, CRY1, TWIST2, CIITA, RARG, PKIG, RELB, MECP2, EOMES, ZFP128, PKIA, JUNB, HES1, ASCL1, KDM2B, CD36, JUN, TGIF1, PRDM1, MAD2L2, EID2, TFCP2L1, TAF9B, SOX9, CALR, TCF21, JUND, TRAF7, SKIL, TCF4, BCOR, DNMT3B, TCF3, RUNX3, TRP53, DNMT3A, TCF7, IKZF1, SMAD7, SKI, NR4A3, KAT5, MYPOP, ZFP746, ZF…	2529	729	18082	1.42213	0.0462837	0.000648955	0.0151059
GOTERM_BP_DIRECT	GO:0007249~I-kappaB kinase/NF-kappaB signaling	16	0.542005	7.82766e-06	IRAK2, BCL10, CARD9, RELB, TIFA, NFKB1, MALT1, NFKB2, TLR8, BTK, TIFAB, IRF1, RIPK3, BCL3, TNIP2, MAP3K14	2529	32	18082	3.57493	0.0465821	0.000644413	0.0152056
GOTERM_BP_DIRECT	GO:0042493~response to drug	78	2.64228	8.1196e-06	ADCY1, HNF1B, APOBEC1, MMP9, MMP7, MMP2, TGFB1, CDKN2A, SLC1A3, SERPINA7, GATA6, GATA4, LOX, CASP1, CCNO, ICAM1, PTPRM, CYP1A1, JUNB, PRKCB, NCAM1, CD38, VEGFC, CD86, ABCB1B, JUN, LCK, ADAM17, CAR9, TGIF1, COL1A1, PAM, HMGB2, CCL3, ADORA2A, CALR, CDH3, TIMP2, MDK, SRC, MTHFR, BLOC1S3, OXCT1, BCL2, JUND, NFATC2, THBS1, DNMT3B, TCF3, TRP53, DNMT3A, LPL, SLC8A1, CARD9, COX8B, LGALS1, TGFBR2, ANXA1, …	2529	339	18082	1.6451	0.0482768	0.000659529	0.0157727
GOTERM_BP_DIRECT	GO:0002237~response to molecule of bacterial origin	10	0.338753	8.44192e-06	CXCL1, BCL10, H2-M3, TAP2, TLR2, MALT1, TNFAIP3, CD24A, CD14, TLR9	2529	13	18082	5.49989	0.0501444	0.000676682	0.0163988
GOTERM_BP_DIRECT	GO:0030198~extracellular matrix organization	35	1.18564	9.12457e-06	GFAP, TNF, ELF3, ADAMTSL2, MMP9, ELN, NFKB2, SOX9, APLP1, SMOC2, APP, CRISPLD2, HPSE, FOXF1, TGFBI, BCL3, VWA1, LAMB1, GFOD2, B4GALT1, TNXB, LGALS3, NTN4, HSPG2, SPINT1, NID1, EMILIN1, MMP11, ATP7A, LAMC3, LAMA5, FBLN5, PDGFRA, LAMC2, APBB1	2529	114	18082	2.19513	0.0540877	0.000721887	0.0177247
GOTERM_BP_DIRECT	GO:0001934~positive regulation of protein phosphorylation	49	1.65989	9.65246e-06	AIF1, MMP9, DAXX, TGFB1, EDNRA, CXCR4, CTGF, SEMA7A, GATA4, IL1B, FAM129A, SPN, TNIK, PTGER4, CAMP, CD40, PLAUR, ARRB2, CCND2, ARRB1, ADAM17, SEMA4D, CLIP3, LRRK2, NGF, WNT5A, TNF, IL34, GPRC5B, SOX9, RGMA, RASGRP1, AXIN2, GPNMB, CD6, CSF1R, THPO, DVL2, FLT3, SPHK1, IGF2, PRR5L, GAS6, ANXA2, P2RX7, NTRK1, CDON, MAPK15, ENG	2529	184	18082	1.90404	0.0571258	0.000753849	0.0187501
GOTERM_BP_DIRECT	GO:0007160~cell-matrix adhesion	27	0.914634	1.15061e-05	ITGAL, LIMS1, ITGA11, ITGB5, ITGB2, ITGB3, SRF, PXN, VCAM1, FGG, FGA, CTGF, HPSE, TIAM1, ITGAV, ITGB7, ADAMTS12, ADAM8, TNXB, NID1, ITGA4, CD63, SIRPA, ITGA6, CD34, JAM3, EMP2	2529	78	18082	2.47495	0.0677166	0.000887181	0.0223504
GOTERM_BP_DIRECT	GO:0071260~cellular response to mechanical stimulus	27	0.914634	1.15061e-05	MMP7, TNFSF14, NFKB1, ANKRD1, KCNJ2, SOX9, TLR7, TGFB1, TLR8, EDNRA, CASP4, MAP3K1, IL1B, CNN2, FAS, CASP1, ARHGDIA, MAG, BCL10, PTGER4, CD40, CYBA, IRF1, COL1A1, MAP3K14, ENG, BMP6	2529	78	18082	2.47495	0.0677166	0.000887181	0.0223504
GOTERM_BP_DIRECT	GO:0034341~response to interferon-gamma	14	0.474255	1.31786e-05	CIITA, SLC11A1, A230050P20RIK, CD86, IRGM2, MEFV, IFITM1, CXCL16, H2-EB1, UBD, H2-AA, TGTP1, TGTP2, CCL5	2529	26	18082	3.84993	0.0771705	0.00100338	0.0255988
GOTERM_BP_DIRECT	GO:0048535~lymph node development	15	0.50813	1.67949e-05	IKZF1, FLT3, RORC, NFKB1, NFKB2, IL7R, TGFB1, CCR7, TNFRSF11A, ID2, CXCR5, CXCL13, RIPK3, JAK3, LTB	2529	30	18082	3.57493	0.0972856	0.00126277	0.0326223
GOTERM_BP_DIRECT	GO:0007264~small GTPase mediated signal transduction	58	1.96477	1.8491e-05	RHOJ, RRAD, RHOQ, ITSN1, RHOU, ARL11, TIAM1, HMOX1, ARHGAP1, RASL10B, RHOB, RRAS, RAB6B, RHOC, RAB25, DOCK10, ARL5C, RAB27B, RHOF, DOCK11, RHOG, RHOH, RAB27A, RAP2B, ARHGEF7, ARHGEF18, RAB4B, GEM, ARL3, ARHGAP30, ARHGAP31, SH2D3C, RASGRF2, RAB19, REM1, ARL8A, LRRK2, ARL4C, ARL4A, RAB7B, RAB3D, CDC42SE1, RAB44, DOCK2, RAC2, RASGRP4, RASGRP1, RASGRP2, RHEBL1, RAB8B, VAV1, RALGDS, RASL11B, RAB31, RA…	2529	236	18082	1.75717	0.106568	0.00137326	0.0359162
GOTERM_BP_DIRECT	GO:0050715~positive regulation of cytokine secretion	16	0.542005	1.94828e-05	TNF, CADM1, FGR, PANX1, PTGER4, TLR2, SRC, CLEC4N, P2RX7, CD36, CLEC4E, CLEC9A, CASP1, CLEC5A, CD14, SYK	2529	34	18082	3.36464	0.111952	0.00142945	0.0378424
GOTERM_BP_DIRECT	GO:0043029~T cell homeostasis	15	0.50813	2.66937e-05	GPR174, SIT1, STAT5A, STAT5B, CHST3, NCKAP1L, PMAIP1, TGFB1, CORO1A, P2RX7, BCL2, RIPK3, JAK3, FAS, CACNA1F	2529	31	18082	3.45961	0.150131	0.00193471	0.0518448
GOTERM_BP_DIRECT	GO:0007507~heart development	62	2.10027	2.79001e-05	NRP2, MEF2C, PPARD, PDGFB, MMP9, CAD, MMP2, TGFB1, CITED2, EDNRA, FOXF1, GATA4, SOX18, ROBO2, LOX, MKL2, NRG1, SH3PXD2B, PTPRJ, MICAL2, MMP13, TMEM67, TNNT2, ACVR2B, XIRP1, ADM, ADAM19, DNAH11, PAM, 2410089E03RIK, PTK7, SOX4, BICC1, SOX9, SRF, VCAM1, ZFP36L1, OXCT1, ANKS6, NFATC4, BCOR, NFATC1, IFT140, DVL2, TRP53, KIF3A, RBM20, TGFBR2, ITGA3, SMYD1, ITGA4, TAB2, HDAC5, NOTCH1, ID2, ID1, TRPS1, I…	2529	261	18082	1.69843	0.156357	0.0019983	0.0541875
GOTERM_BP_DIRECT	GO:0019221~cytokine-mediated signaling pathway	40	1.35501	3.58772e-05	IL1F9, IL1R1, PODNL1, PODN, IL22RA1, CCL2, RTN4RL1, CSF2RB2, STAT5A, STAT5B, CX3CL1, DCN, IRAK4, IRAK3, STAT4, MYD88, CD44, IL1B, CSF2RB, IFNGR1, CSF1R, KLF6, PTPN6, IL2RB, FLRT1, FLT3, SOCS3, IL1RN, SOCS1, STAT1, STAT3, NUMBL, PIRB, BGN, EREG, IRF5, CX3CR1, CCR2, JAK3, IL3RA	2529	146	18082	1.95887	0.196388	0.00253909	0.0696753
GOTERM_BP_DIRECT	GO:0090023~positive regulation of neutrophil chemotaxis	14	0.474255	3.60871e-05	CXCL1, C3AR1, C5AR1, SELL, NCKAP1L, CCL19, CXCR2, CD74, EDNRA, CCR7, RAC2, IL1B, LBP, CAMK1D	2529	28	18082	3.57493	0.197416	0.00252461	0.0700828
GOTERM_BP_DIRECT	GO:0032729~positive regulation of interferon-gamma production	20	0.677507	4.05512e-05	WNT5A, HAVCR2, IL18R1, TNF, IL27RA, H2-M3, CD3E, FLT3, SLAMF6, IL12RB2, SLC11A1, CCR2, IRF8, TICAM2, PYCARD, IL1B, BCL3, RUNX1, SASH3, CD14	2529	52	18082	2.74995	0.218956	0.00280429	0.078749
GOTERM_BP_DIRECT	GO:0048146~positive regulation of fibroblast proliferation	23	0.779133	4.07503e-05	WNT5A, FOSL2, PDGFB, SPHK1, PML, SIRT6, ITGB3, DDR2, CD74, TGFB1, GAS6, ANXA2, CDKN1A, EREG, JUN, ZMIZ1, PDGFRA, PDGFRB, TGIF1, PDGFC, NGFR, MYC, FNDC3B	2529	65	18082	2.52995	0.219903	0.00278642	0.0791357
GOTERM_BP_DIRECT	GO:0045579~positive regulation of B cell differentiation	11	0.372629	4.18101e-05	IKZF1, STAT5A, STAT5B, NCKAP1L, IL2RG, INPP5D, PRDM1, MMP14, PNP, CD27, SYK	2529	18	18082	4.36936	0.224925	0.00282706	0.0811929
GOTERM_BP_DIRECT	GO:0030889~negative regulation of B cell proliferation	11	0.372629	4.18101e-05	BTLA, TNFRSF21, CDKN2A, FCGR2B, CD300A, TNFRSF13B, PKN1, INPP5D, PRDM1, CD24A, BTK	2529	18	18082	4.36936	0.224925	0.00282706	0.0811929
GOTERM_BP_DIRECT	GO:0001774~microglial cell activation	11	0.372629	4.18101e-05	AIF1, JUN, TLR1, CX3CR1, TLR2, CX3CL1, TLR6, CASP1, TLR7, TLR8, TLR9	2529	18	18082	4.36936	0.224925	0.00282706	0.0811929
GOTERM_BP_DIRECT	GO:0038095~Fc-epsilon receptor signaling pathway	9	0.304878	4.22179e-05	ITK, BCL10, CARD11, GAB2, GRB2, MAP3K1, RASGRP1, MALT1, BTK	2529	12	18082	5.3624	0.226849	0.00282327	0.0819845
GOTERM_BP_DIRECT	GO:0006351~transcription, DNA-templated	322	10.9079	4.83368e-05	MEF2C, PRR13, CDX4, STAT5A, STAT5B, BBX, RORC, MED24, CITED2, BTK, ZFP932, FLI1, PPP1R1B, ZFP90, MAP3K9, FOXF1, CREB3L1, RARA, CRY1, TWIST2, CCAR2, RARG, MECP2, RXRG, EOMES, MECOM, HES1, PTRF, PARP14, JUN, TGIF1, ZFP821, VGLL3, PRDM1, MAD2L2, CRTC2, TADA3, TFCP2L1, TAF9B, MYBL1, MYBL2, TCF21, LYL1, CASZ1, LEO1, LHX6, BCOR, TCF4, TCF3, NAT14, HIP1, DNMT3A, KLF6, IKZF3, TCF7, IKZF2, IKZF1, SMAD7, S…	2529	1885	18082	1.22136	0.255149	0.00319674	0.0938617
GOTERM_BP_DIRECT	GO:0007179~transforming growth factor beta receptor signaling pathway	25	0.846883	5.24893e-05	TRP53, LTBP1, CCL2, ACVRL1, PDGFB, FUT8, SMAD7, SMAD6, TGFBR2, PML, TGFB3, ITGB5, SMAD1, SRC, PXN, TGFB1, CITED2, ARRB2, DCP1A, JUN, MAP3K1, SKIL, ENG, ARAP1, MTMR4	2529	75	18082	2.38329	0.273763	0.00343364	0.101921
GOTERM_BP_DIRECT	GO:0030316~osteoclast differentiation	14	0.474255	5.70569e-05	GPR183, SBNO2, TNF, EFNA2, CSF1, MITF, EPHA2, TRF, JUNB, TNFRSF11A, GAB2, CD300LF, CSF1R, NFATC1	2529	29	18082	3.45166	0.2937	0.00369226	0.110786
GOTERM_BP_DIRECT	GO:0038083~peptidyl-tyrosine autophosphorylation	17	0.575881	6.48025e-05	ITK, FGR, HCK, BLK, FES, SRC, BTK, DDR1, IGF1R, FYN, PTK6, LCK, JAK3, SRMS, AATK, SYK, MATK	2529	41	18082	2.96458	0.326265	0.00414841	0.125816
GOTERM_BP_DIRECT	GO:0035458~cellular response to interferon-beta	17	0.575881	6.48025e-05	9930111J21RIK1, GM12185, IRGM2, IFI47, TREX1, GM5431, STAT1, AIM2, TMEM173, TRIM6, IRF1, TGTP1, TGTP2, IFI203, GBP2, IFI205, IFI204	2529	41	18082	2.96458	0.326265	0.00414841	0.125816
GOTERM_BP_DIRECT	GO:0034113~heterotypic cell-cell adhesion	11	0.372629	7.71972e-05	PTPRC, ITGAX, GLDN, ITGA5, ITGAV, ITGB7, ITGA7, CD2, ITGB2, ITGB3, ITGA4	2529	19	18082	4.13939	0.375284	0.00488861	0.149864
GOTERM_BP_DIRECT	GO:0031589~cell-substrate adhesion	11	0.372629	7.71972e-05	VWF, CORO1A, PPARD, ITGA6, ITGA5, ITGAV, SMAD6, MYO1G, ANGPT1, ITGB3, GAS6	2529	19	18082	4.13939	0.375284	0.00488861	0.149864
GOTERM_BP_DIRECT	GO:0043547~positive regulation of GTPase activity	39	1.32114	8.24087e-05	WNT5A, LIMS1, CCL3, CCL2, PREX1, CCL8, CX3CL1, CCL5, MYO9A, CCL4, CCL7, CCL6, RGS10, RGMA, RASGRP1, RASGRP2, IQSEC1, TBC1D2, NET1, DVL2, ICAM1, ARHGEF7, ARHGEF19, CCL19, ARHGAP27, CD40, VAV1, THY1, CCR7, ITGA6, SGSM2, RGS2, NTRK1, GNB5, SH3BGRL3, RGS9, SEMA4D, ARAP1, SRGAP2	2529	146	18082	1.90989	0.394814	0.00516414	0.159973
GOTERM_BP_DIRECT	GO:0006816~calcium ion transport	38	1.28726	8.44328e-05	CCL3, CYSLTR1, PANX1, TRPV2, CCR1, CACNB1, CACNB3, CCL5, GJA4, TPCN2, ATP2B2, SLC24A3, CAMK2D, RAMP1, NFATC1, TRPM4, SLC8A1, CACNA2D1, CACNG7, CACNA1I, MCU, ASIC1, ITPR3, CACNA1S, TRPM2, PRKCB, KCNN4, BSPRY, P2RX7, CORO1A, CCDC109B, CCR5, ATP2A3, PSEN2, RYR1, CACNA1H, CACNA1F, CACNA1D	2529	141	18082	1.92691	0.402234	0.00523681	0.1639
GOTERM_BP_DIRECT	GO:0042832~defense response to protozoan	14	0.474255	8.78455e-05	CCDC88B, BATF2, IRGM2, IL4RA, GBP9, CD40, BATF, SLC11A1, CD37, TSPAN32, IRF8, BCL3, IRF4, GBP2	2529	30	18082	3.3366	0.414538	0.00539302	0.170519
GOTERM_BP_DIRECT	GO:0010759~positive regulation of macrophage chemotaxis	10	0.338753	9.06349e-05	PTPRJ, C3AR1, CCR7, CCL2, C5AR1, CMKLR1, CSF1, CX3CL1, CCL5, THBS1	2529	16	18082	4.46866	0.424407	0.00550832	0.175929
GOTERM_BP_DIRECT	GO:0042110~T cell activation	15	0.50813	9.28475e-05	ICOSL, CD3D, CD8A, VAV1, WAS, TGFB1, CD48, CARD11, CBLB, DOCK2, ITGAV, CD2, CD4, TREML2, CD28	2529	34	18082	3.15435	0.432116	0.0055867	0.18022
GOTERM_BP_DIRECT	GO:0045576~mast cell activation	9	0.304878	9.62594e-05	CD48, FYB, BCL10, FCGR2B, FCER1G, NDRG1, FCGR3, LCP2, RHOH	2529	13	18082	4.9499	0.443803	0.0057348	0.186837
GOTERM_BP_DIRECT	GO:0060397~JAK-STAT cascade involved in growth hormone signaling pathway	9	0.304878	9.62594e-05	PTPN6, SOCS3, STAT5A, SOCS1, STAT5B, ADAM17, PTPN1, STAT1, STAT3	2529	13	18082	4.9499	0.443803	0.0057348	0.186837
GOTERM_BP_DIRECT	GO:0035914~skeletal muscle cell differentiation	20	0.677507	9.81083e-05	MEF2C, EGR1, EGR2, ANKRD2, EOMES, PAX5, NR4A1, SMYD1, ANKRD1, RB1, CITED2, NOTCH1, BTG2, HEYL, GATA4, HIVEP3, ASB2, MYC, EMD, BCL9	2529	55	18082	2.59995	0.450036	0.00578805	0.190422
GOTERM_BP_DIRECT	GO:0050853~B cell receptor signaling pathway	20	0.677507	9.81083e-05	MEF2C, PTPN6, PTPRC, BLK, NCKAP1L, NFAM1, RFTN1, PRKCB, CD38, LAT2, CD19, KLHL6, BCL2, PLCG2, LCK, CD79B, CD79A, NFATC2, SYK, PLEKHA1	2529	55	18082	2.59995	0.450036	0.00578805	0.190422
GOTERM_BP_DIRECT	GO:0045860~positive regulation of protein kinase activity	22	0.745257	0.000100962	WNT5A, TNF, CSF1, CCL19, GPRC5B, DDR2, DAXX, TAB2, IQGAP1, PXN, CAMKK1, GAS6, CDC25B, LAT, CDKN1A, EREG, ARRB2, RASSF2, CD4, AXIN2, NRG1, LCP2	2529	64	18082	2.45776	0.459518	0.00589882	0.195956
GOTERM_BP_DIRECT	GO:0014068~positive regulation of phosphatidylinositol 3-kinase signaling	22	0.745257	0.000100962	PLD2, PTPN6, PPARD, PDGFB, FGR, HCLS1, CBL, DCN, CCL5, SOX9, PRR5L, HCST, IGF1R, UNC5B, FYN, PDGFRB, ANGPT1, PDGFC, RARA, SEMA4D, NRG1, CD28	2529	64	18082	2.45776	0.459518	0.00589882	0.195956
GOTERM_BP_DIRECT	GO:0051897~positive regulation of protein kinase B signaling	29	0.982385	0.000102864	TNF, FAM110C, ITSN1, SRC, TGFB1, SEMA5A, IGF1R, MEIS3, CHIL1, HPSE, ANGPT1, RARA, PIK3R5, THBS1, ADAM8, NRG1, CD28, THPO, PIK3CG, PTPRJ, HCLS1, AXL, CCL19, IGF2, GAS6, ARRB2, HBEGF, NGFR, MST1R	2529	97	18082	2.13759	0.465747	0.00595255	0.199644
GOTERM_BP_DIRECT	GO:0097190~apoptotic signaling pathway	19	0.643631	0.000108359	TNFRSF21, PPARD, TNF, CD3E, TNFRSF25, TNFRSF14, CD40, DAXX, CD24A, TNFRSF11A, RELT, BBC3, APAF1, FAS, DAP, CD5, SPN, HIP1, CD28	2529	51	18082	2.66367	0.483342	0.00621058	0.210298
GOTERM_BP_DIRECT	GO:0007399~nervous system development	80	2.71003	0.000122368	NRP2, MEF2C, PLXNA4, GLDN, PAX5, L1CAM, SLC7A5, APP, SERPINE2, SRRM4, SMARCD3, CXCR4, SEMA7A, SMARCD1, SEMA3D, SEMA3B, ROBO2, ATOH8, NRG1, CABLES1, KIF2A, ZFP423, TNIK, CCDC88A, ARHGEF7, EFNB1, EFNB2, ENC1, NUMBL, ASCL1, NAV1, CAMK1, SEMA4B, NGFR, SEMA4D, DBN1, IGSF9, NRBP2, SRGAP2, CAMK1D, ZC4H2, DCDC2A, ITM2C, DPF1, EPHB2, SEMA5A, HOXA1, CCDC64, SMARCB1, GPSM1, ZC3H12A, LHX6, TCF4, TCF3, DCLK1,…	2529	377	18082	1.51721	0.525625	0.00694546	0.237456
GOTERM_BP_DIRECT	GO:0007411~axon guidance	39	1.32114	0.000130915	NRP2, WNT5A, ABLIM1, PLXNA3, PLXNA4, SCN1B, EFNA1, EFNA2, EFNA3, L1CAM, CD24A, SRC, EPHB2, SEMA5A, UNC5B, SEMA3F, ETV1, ROBO2, LAMB1, RUNX3, TUBB3, CSF1R, MATN2, NTF3, EFNB1, EFNB2, NFASC, EVL, DPYSL2, NR4A3, PTPRO, VASP, NCAM1, EPHA4, FYN, NTRK1, NGFR, APBB1, MYH10	2529	149	18082	1.87144	0.549705	0.00736029	0.254022
GOTERM_BP_DIRECT	GO:0031663~lipopolysaccharide-mediated signaling pathway	14	0.474255	0.000132011	IRAK2, CCL3, CCL2, TNF, PTPN22, CCL5, STAT1, TGFB1, MYD88, IL1B, LBP, TREM2, CD6, CD14	2529	31	18082	3.22897	0.5527	0.0073538	0.256145
GOTERM_BP_DIRECT	GO:0044130~negative regulation of growth of symbiont in host	11	0.372629	0.00013506	NOD2, CD36, TNF, MYD88, CAMP, ELANE, IRF8, TLR2, MPO, LBP, CTSG	2529	20	18082	3.93242	0.560936	0.0074549	0.262054
GOTERM_BP_DIRECT	GO:0016310~phosphorylation	119	4.03117	0.000141756	BTK, DMPK, MAP3K6, MAP3K9, MAP3K8, STK39, ITPK1, SYK, MATK, CIITA, PIK3CG, TNIK, HKDC1, PIK3CD, PIM2, CDKL3, MARK1, NME4, MAP4K4, BMP2K, RIPK3, PDGFRA, CAMK1, PDGFRB, MST1R, MAPK7, LRRK2, CHKA, PFKFB4, FGR, STK10, BLK, MAPKAPK3, MAP4K1, MAPKAPK2, SRC, CMPK2, EPHB2, IRAK4, IRAK3, TTBK1, PTK6, CSF1R, ITK, AK1, SPHK1, TGFBR2, AK7, EPHA2, RPS6KL1, EPHA4, PLK2, NTRK1, GRK5, PIP4K2A, SRMS, PIP4K2B, CDK…	2529	612	18082	1.39025	0.578494	0.00775287	0.275029
GOTERM_BP_DIRECT	GO:0032494~response to peptidoglycan	7	0.237127	0.000161308	IRAK3, NOD2, CARD9, C5AR1, MYD88, IRF5, TLR2	2529	8	18082	6.25613	0.625848	0.0087392	0.312907
GOTERM_BP_DIRECT	GO:0060907~positive regulation of macrophage cytokine production	7	0.237127	0.000161308	WNT5A, CD36, SEMA7A, TLR2, SPON2, GPRC5B, CD74	2529	8	18082	6.25613	0.625848	0.0087392	0.312907
GOTERM_BP_DIRECT	GO:0030574~collagen catabolic process	12	0.406504	0.000167482	PRTN3, MMP9, MMP8, MRC2, MMP7, CTSS, MMP14, MMP13, ADAMTS2, MMP2, ADAM15, MMP11	2529	24	18082	3.57493	0.639664	0.00899224	0.324864
GOTERM_BP_DIRECT	GO:0050868~negative regulation of T cell activation	10	0.338753	0.000168692	TIGIT, TNFAIP8L2, VTCN1, LAX1, PTPN22, JAK3, PLA2G2D, LAG3, TGFB1, SPN	2529	17	18082	4.2058	0.642313	0.00897785	0.327208
GOTERM_BP_DIRECT	GO:0071356~cellular response to tumor necrosis factor	31	1.05014	0.000183025	TNFRSF21, CCL3, CCL2, CCL8, NFKB1, CX3CL1, ANKRD1, CCL5, CCL4, CCL7, CCL6, ZFP36L1, VCAM1, OCSTAMP, CHIL1, PYCARD, ZC3H12A, ADAMTS12, THBS1, ICAM1, CAMP, CCL19, PCK2, BIRC3, LCN2, CYBA, SFRP1, IRF1, COL1A1, KLF2, DBN1	2529	110	18082	2.01496	0.672234	0.00965274	0.354963
GOTERM_BP_DIRECT	GO:0031623~receptor internalization	16	0.542005	0.000184891	DNM3, GRB2, ITGB2, CXCR2, ACKR3, CD9, RAB31, EZR, CD36, ARRB2, ADM, CD81, FCER1G, RAMP1, DNM1, SYK	2529	40	18082	2.85994	0.675941	0.00966703	0.358576
GOTERM_BP_DIRECT	GO:0042130~negative regulation of T cell proliferation	16	0.542005	0.000184891	HAVCR2, TNFRSF21, PTPN6, H2-M3, H2-AB1, TGFB1, PDCD1LG2, SLFN1, BTLA, CD274, H2-AA, GPNMB, VSIG4, PLA2G2D, SPN, ZC3H12D	2529	40	18082	2.85994	0.675941	0.00966703	0.358576
GOTERM_BP_DIRECT	GO:0034446~substrate adhesion-dependent cell spreading	16	0.542005	0.000184891	MICALL2, EFNA1, FERMT3, AXL, ITGB3, ITGA4, SRC, PXN, SFRP1, LAMA5, ITGAV, ITGB7, ANTXR1, LAMB1, FNDC3B, SRGAP2	2529	40	18082	2.85994	0.675941	0.00966703	0.358576
GOTERM_BP_DIRECT	GO:0048015~phosphatidylinositol-mediated signaling	15	0.50813	0.000192587	PIK3CG, IRS2, PIK3C2B, PIK3CD, NCS1, IGF1R, EZR, GAB2, GSN, NTRK1, PDGFRA, PDGFRB, PTAFR, CSF1R, NGF	2529	36	18082	2.97911	0.690791	0.00998181	0.373475
GOTERM_BP_DIRECT	GO:0050776~regulation of immune response	14	0.474255	0.00019403	TBX21, TNFRSF13C, CD40, FCGR1, FCGR3, HCST, CARD11, CLEC12A, TNFSF13B, IRF1, FCER1G, PHF11A, SPN, SYK	2529	32	18082	3.12806	0.693499	0.00997142	0.376268
GOTERM_BP_DIRECT	GO:0008154~actin polymerization or depolymerization	8	0.271003	0.000203617	CAP2, GSN, ABI2, EVL, CAP1, WIPF1, WAS, VASP	2529	11	18082	5.1999	0.710896	0.0103741	0.394825
GOTERM_BP_DIRECT	GO:0035023~regulation of Rho protein signal transduction	24	0.813008	0.000238393	FGD2, ARHGEF2, ARHGEF1, ABR, ARHGEF25, ARHGEF7, ARHGEF18, PREX1, ARHGEF6, ARHGEF19, ARHGEF17, ITSN1, VAV1, MCF2L, PLEKHG2, RASGRF2, TIAM1, ARHGEF10L, FGD3, EPS8L1, ARHGDIA, ALS2CL, NET1, ARHGDIB	2529	77	18082	2.22853	0.766118	0.0120348	0.462108
GOTERM_BP_DIRECT	GO:0009612~response to mechanical stimulus	21	0.711382	0.0002429	CCL2, TNC, TGFBR2, DCN, STAT1, MMP14, MMP2, SRC, JUNB, CITED2, INHBB, P2RX7, CD36, CHIL1, BTG2, JUN, JUND, GATA4, LCK, MPO, THBS1	2529	63	18082	2.38329	0.772456	0.0121603	0.470826
GOTERM_BP_DIRECT	GO:0008630~intrinsic apoptotic signaling pathway in response to DNA damage	19	0.643631	0.000248346	IER3, CRIP1, TNF, PML, MBD4, SFN, PMAIP1, PNP, EPHA2, HIC1, BCL2A1D, BCL2A1B, CASP9, BCL2A1A, BOK, BCL2, HMOX1, NFATC4, MYC	2529	54	18082	2.51569	0.779885	0.01233	0.481357
GOTERM_BP_DIRECT	GO:0006357~regulation of transcription from RNA polymerase II promoter	82	2.77778	0.000251397	HMGN3, FOSL2, HNF1A, FOXA2, STAT5A, STAT5B, MITF, SPI1, NFKB1, ANKRD1, NFKB2, CITED2, BATF, GATA4, ATF6B, SPIB, MKL1, TWIST2, ELMSAN1, BATF3, NFKBIZ, AR, BATF2, HIST1H1C, GMEB2, RELB, NUPR1L, EOMES, PKN1, RB1, TRERF1, JUNB, NRIP1, PRKCB, HES1, ASCL1, ZFP865, RUVBL2, PTAFR, GLIS3, ZFP710, PAM, CAMTA2, HMGB2, TSHZ2, TADA3, NFKBID, EHF, MYBL1, ELK3, SOX9, MYBL2, MED12L, PHIP, HOXA1, SMARCB1, JUND, E…	2529	397	18082	1.4768	0.783941	0.0123797	0.487257
GOTERM_BP_DIRECT	GO:0033209~tumor necrosis factor-mediated signaling pathway	12	0.406504	0.000261436	TRAF2, KRT18, TNFRSF11A, TNF, PYCARD, TNFSF14, PLVAP, STAT1, COMMD7, LTB, AIM2, TRAF3	2529	25	18082	3.43193	0.796766	0.0127678	0.506668
GOTERM_BP_DIRECT	GO:0045588~positive regulation of gamma-delta T cell differentiation	6	0.203252	0.000282245	PTPRC, STAT5A, LCK, STAT5B, NCKAP1L, SYK	2529	6	18082	7.14986	0.820978	0.0136677	0.546892
GOTERM_BP_DIRECT	GO:0016337~single organismal cell-cell adhesion	30	1.01626	0.000310083	ITGAL, LIMS1, ITGB2, CBLL1, CD53, CDH3, SOX9, SRF, ITGAM, SRC, VCAM1, CD93, KIRREL, FOXF1, BCL2, CD2, ADAM8, ICAM1, TNXB, FBLIM1, ITGA4, MYH9, THY1, JUP, SRPX2, ITGA6, CD34, CDON, PKP3, CYFIP2	2529	108	18082	1.98607	0.848919	0.0148876	0.600678
GOTERM_BP_DIRECT	GO:0043011~myeloid dendritic cell differentiation	11	0.372629	0.000361951	BATF, PIRB, BATF3, CD86, BATF2, TGFBR2, RELB, SPI1, UBD, IRF4, TGFB1	2529	22	18082	3.57493	0.889874	0.0172211	0.70082
GOTERM_BP_DIRECT	GO:0016064~immunoglobulin mediated immune response	11	0.372629	0.000361951	BCL10, MYD88, FCGR2B, C4B, IRF7, IL4RA, FCER1G, INPP5D, H2-DMA, PRKCD, CD74	2529	22	18082	3.57493	0.889874	0.0172211	0.70082
GOTERM_BP_DIRECT	GO:0045089~positive regulation of innate immune response	11	0.372629	0.000361951	HAVCR2, PLSCR1, NOD2, HMGB2, GBP5, CARD9, EREG, SH2D1B1, MMP2, TLR8, CD74	2529	22	18082	3.57493	0.889874	0.0172211	0.70082
GOTERM_BP_DIRECT	GO:0009887~organ morphogenesis	30	1.01626	0.000366906	WNT5A, TNF, WNT5B, CDX4, TGFB3, PAX5, TGFB1, EPHB2, TCF21, IGF1R, HOXA3, FLI1, CXCR4, FOXF1, BCL2, PDGFC, TREH, PALB2, TBX3, IL7, EFNB2, TGFBR2, IGF2, PNPLA6, VEGFC, EREG, LAMA5, PRKAR1B, TRPS1, PDGFRA	2529	109	18082	1.96785	0.893151	0.0173196	0.710382
GOTERM_BP_DIRECT	GO:0032481~positive regulation of type I interferon production	9	0.304878	0.000370433	TMEM173, MYD88, IRF7, PLCG2, IRF1, PTPN22, DHX58, CD14, SYK	2529	15	18082	4.28992	0.895423	0.0173503	0.717187
GOTERM_BP_DIRECT	GO:0032695~negative regulation of interleukin-12 production	9	0.304878	0.000370433	TIGIT, IRAK3, NOD2, ARRB2, MEFV, CMKLR1, TLR2, JAK3, THBS1	2529	15	18082	4.28992	0.895423	0.0173503	0.717187
GOTERM_BP_DIRECT	GO:0045662~negative regulation of myoblast differentiation	12	0.406504	0.000396198	GDF3, IL1F9, NOTCH1, PPARD, TNF, CXCL14, TBX3, ANKRD2, MBNL3, ID3, SOX9, TGFB1	2529	26	18082	3.29994	0.910625	0.0184048	0.766888
GOTERM_BP_DIRECT	GO:0032715~negative regulation of interleukin-6 production	13	0.440379	0.000404726	HAVCR2, TRIM30A, IRAK3, TNF, ARRB2, ARRB1, FLT3, ZC3H12A, NCKAP1L, KLF2, TNFAIP3, GAS6, TLR9	2529	30	18082	3.09827	0.915152	0.0186551	0.783333
GOTERM_BP_DIRECT	GO:0045668~negative regulation of osteoblast differentiation	19	0.643631	0.000412491	TRPM4, TNF, SKI, TMEM64, HDAC5, NOTCH1, ZFP932, SFRP1, ID2, ID1, GDF10, ID3, SEMA4D, AXIN2, CHRD, FNDC3B, TWIST2, HDAC7, NFATC1	2529	56	18082	2.42585	0.919075	0.018867	0.798305
GOTERM_BP_DIRECT	GO:0002504~antigen processing and presentation of peptide or polysaccharide antigen via MHC class II	7	0.237127	0.000426379	H2-EB2, H2-EB1, H2-OB, H2-DMB1, H2-AA, H2-AB1, H2-DMA	2529	9	18082	5.561	0.925645	0.019351	0.825077
GOTERM_BP_DIRECT	GO:1900165~negative regulation of interleukin-6 secretion	7	0.237127	0.000426379	CD84, C5AR2, SYT11, PTPN22, ZC3H12A, BANK1, GAS6	2529	9	18082	5.561	0.925645	0.019351	0.825077
GOTERM_BP_DIRECT	GO:0045088~regulation of innate immune response	8	0.271003	0.000429576	FGR, IRF7, IRF1, DUSP10, MYO1F, SAMHD1, TNFAIP3, DHX58	2529	12	18082	4.76657	0.927081	0.0193506	0.83124
GOTERM_BP_DIRECT	GO:0060740~prostate gland epithelium morphogenesis	8	0.271003	0.000429576	IGF1R, AR, NOTCH1, RARG, TNC, STAT5A, ID4, MMP2	2529	12	18082	4.76657	0.927081	0.0193506	0.83124
GOTERM_BP_DIRECT	GO:0071347~cellular response to interleukin-1	24	0.813008	0.000439962	ICAM1, CCL3, CCL2, CAMP, SAA3, CCL8, CCL19, NFKB1, CX3CL1, ANKRD1, CCL5, SOX9, CCL4, CCL7, CCL6, LCN2, SFRP1, CHIL1, PYCARD, IRF1, ZC3H12A, ADAMTS12, KLF2, MYC	2529	80	18082	2.14496	0.931555	0.0196686	0.851255
GOTERM_BP_DIRECT	GO:0006461~protein complex assembly	21	0.711382	0.000482477	PPP2R1B, TRP53, PARD6B, TRAF2, APCS, CD3D, KMT2A, DLGAP3, MITF, PML, NCKAP1L, SHANK1, SOX9, GGN, CD74, HES1, FGA, TAP2, SLC2A1, H2-DMA, APBA1	2529	66	18082	2.27496	0.947183	0.0213923	0.93315
GOTERM_BP_DIRECT	GO:0032088~negative regulation of NF-kappaB transcription factor activity	21	0.711382	0.000482477	HAVCR2, IRAK2, CYP1B1, NFKBID, CMKLR1, NLRP3, AIM2, TLR9, NLRC5, IRAK3, NOD2, CDKN2A, ARRB2, ARRB1, PYCARD, ZC3H12A, DAP, TNFAIP3, COMMD7, KLF4, TRAF3	2529	66	18082	2.27496	0.947183	0.0213923	0.93315
GOTERM_BP_DIRECT	GO:0010942~positive regulation of cell death	17	0.575881	0.000540516	EGR1, DNMT3A, LZTS2, ACER2, KATNB1, HP, LPAR1, CDKN1A, NOD1, CTGF, UCP2, IRF1, IL1B, ZC3H12A, FAS, AXIN2, ALOX12	2529	48	18082	2.53224	0.962924	0.0237627	1.04484
GOTERM_BP_DIRECT	GO:0071222~cellular response to lipopolysaccharide	48	1.62602	0.000553467	MEF2C, WNT5A, CDK19, PPARD, SBNO2, HMGB2, CCL2, TNF, LITAF, NFKBIB, NFKB1, ANKRD1, SRC, TLR9, CMPK2, RAET1A, TICAM2, PYCARD, ZC3H12A, RARA, LBP, TNIP2, SPON2, HAVCR2, ICAM1, STAP1, CAMP, AXL, FCGR4, CD40, STAT1, NLRP3, ZFP709, CD180, LCN2, HDAC5, PLSCR1, CD86, CD36, CD80, PLSCR4, CXCL16, CX3CR1, IRF8, TNFAIP3, CD300LB, GBP2, CD14	2529	209	18082	1.64207	0.96574	0.0241511	1.06975
GOTERM_BP_DIRECT	GO:0046777~protein autophosphorylation	43	1.45664	0.000686366	HTATIP2, FGR, STK10, MAPKAPK3, MAP4K1, HK1, CAD, MAPKAPK2, FES, DDR2, SRC, BTK, IGF1R, IRAK3, PTK6, MAP3K9, CAMK2D, STK39, CSF1R, AATK, SYK, IRAK2, TNIK, FLT3, HCK, PIM1, PIM2, PRKCD, THY1, DDR1, PRKD2, EPHA4, FYN, NTRK1, LCK, MAPK15, PDGFRA, RIPK3, PDGFRB, JAK3, GRK5, LRRK2, MAP3K12	2529	183	18082	1.68002	0.984765	0.0296533	1.325
GOTERM_BP_DIRECT	GO:0006812~cation transport	22	0.745257	0.00075978	SLC9A9, TRPM4, SLC9A7, MMGT2, PANX1, ANO1, ASIC1, TRPM2, ATP7A, P2RX7, SLC24A3, SLC30A1, SLC41A2, SLC41A3, SLC41A1, CHRNB1, SLC30A10, PIEZO1, ANO6, SCN4A, ANO10, SLC9A1	2529	73	18082	2.15475	0.990263	0.0325434	1.46573
GOTERM_BP_DIRECT	GO:0019882~antigen processing and presentation	18	0.609756	0.000773092	RAB8B, FLT3, RELB, UNC93B1, H2-DMB1, H2-AB1, CTSS, CD74, PSMB8, H2-DMB2, PSMB9, RAET1A, RAET1E, H2-OA, H2-EB1, H2-AA, H2-DMA, RAB27A	2529	54	18082	2.38329	0.991023	0.0328734	1.49123
GOTERM_BP_DIRECT	GO:0034765~regulation of ion transmembrane transport	34	1.15176	0.00078924	KCNJ16, KCNC3, KCNAB3, SCN1B, KCNAB2, KCNA2, CACNB1, KCNA3, CACNB3, KCNJ10, HVCN1, KCNJ2, KCNK13, TPCN2, KCNIP3, WWP2, NEDD4L, SCN5A, ANO6, KCNE4, KCNMA1, CACNA2D1, CACNG7, CLIC1, CACNA1S, CYBB, CLIC3, CLIC4, CLIC5, CACNA1H, CACNA1F, SCN8A, CACNA1D, SCN4A	2529	135	18082	1.80071	0.991865	0.0333163	1.52215
GOTERM_BP_DIRECT	GO:0050850~positive regulation of calcium-mediated signaling	11	0.372629	0.000841279	NCAM1, ITGAL, CCL3, CD8A, CD3E, L1CAM, CD4, TREM2, CD24A, CCL4, SYK	2529	24	18082	3.27702	0.994077	0.0352309	1.62174
GOTERM_BP_DIRECT	GO:0002467~germinal center formation	6	0.203252	0.000873389	MEF2C, UNC13D, KLHL6, BCL3, ADAM17, NFKB2	2529	7	18082	6.12845	0.99513	0.0363022	1.68314
GOTERM_BP_DIRECT	GO:0050869~negative regulation of B cell activation	6	0.203252	0.000873389	TBC1D10C, INPP5D, FAS, BANK1, TNFAIP3, SAMSN1	2529	7	18082	6.12845	0.99513	0.0363022	1.68314
GOTERM_BP_DIRECT	GO:0032611~interleukin-1 beta production	6	0.203252	0.000873389	TNFAIP8, PYCARD, IL1B, NLRP1B, CASP1, NLRP3	2529	7	18082	6.12845	0.99513	0.0363022	1.68314
GOTERM_BP_DIRECT	GO:0050861~positive regulation of B cell receptor signaling pathway	6	0.203252	0.000873389	STAP1, SLC39A10, PRKCH, NFAM1, CMTM3, PRKCB	2529	7	18082	6.12845	0.99513	0.0363022	1.68314
GOTERM_BP_DIRECT	GO:0050856~regulation of T cell receptor signaling pathway	6	0.203252	0.000873389	BCL10, CD300A, LCK, PTPN22, MALT1, CACNA1F	2529	7	18082	6.12845	0.99513	0.0363022	1.68314
GOTERM_BP_DIRECT	GO:0043066~negative regulation of apoptotic process	107	3.62466	0.00088332	AIF1, MMP9, STAT5A, STAT5B, CITED2, CD44, GATA6, KIFAP3, RARA, FAS, TWIST2, RARG, SOCS3, CRYAB, PIM1, PIM2, PLAUR, MAP4K4, CD38, ASCL1, KRT18, JUN, PDGFRB, MAPK7, CLEC5A, WNT5A, TRAF2, BLK, TAF9B, SOX9, CCNG1, CD74, SRC, TIMP1, PALB2, PRAMEF8, CSF1R, SPP1, TRP53, LGALS3, SMAD6, SPHK1, IL1RN, NCKAP1L, NR4A3, GAS6, CDKN1A, SFRP1, PLK2, BCL2A1B, UCP2, BCL2A1A, GRK5, ARHGAP10, ADAR, SLC9A1, CLDN7, IE…	2529	566	18082	1.35165	0.995417	0.036459	1.70213
GOTERM_BP_DIRECT	GO:0042742~defense response to bacterium	44	1.49051	0.000906636	TNF, TLR1, PGLYRP1, MMP7, HP, NLRP1A, TLR6, LEAP2, RAET1A, SLC11A1, NLRC4, NOD2, NOD1, NAIP2, CLEC4E, NAIP5, BCL3, FCER1G, LBP, CLEC4D, SPON2, SPN, SYK, LYZ2, LYZ1, IRGM2, H2-M3, NCF1, CAMP, PRG2, ELANE, TNFRSF14, SLAMF8, FCGR1, PRKCD, ANXA3, PLAC8, SERPINB9, CXCL13, IRF8, SLPI, MPO, ADAMTS5, ADAMTS4	2529	191	18082	1.64709	0.996024	0.0371522	1.74668
GOTERM_BP_DIRECT	GO:0045892~negative regulation of transcription, DNA-templated	109	3.69241	0.000920977	PDGFB, TGFB1, CITED2, CDKN2A, GATA6, WWP2, ZFP90, ATF6B, RARA, PATZ1, DAP, ATOH8, CRY1, CCAR2, TWIST2, CIITA, BEND5, RELB, MECP2, ARNTL, BASP1, MECOM, HES1, CD38, ASCL1, JUN, WNT5A, EID2, HMGB2, NFKBIE, ELK3, CALR, SOX9, SRC, BCOR, RUNX1, PRAMEF8, DNMT3B, RUNX2, TRP53, IKZF1, KCTD1, SMYD1, KAT5, ZFP746, GAS6, HDAC5, SALL2, NOTCH1, SFRP1, TRPS1, NELFB, HIVEP1, HDAC9, KLF4, HDAC7, ELF3, TBX20, SPI1…	2529	579	18082	1.346	0.996357	0.0374771	1.77407
GOTERM_BP_DIRECT	GO:0071404~cellular response to low-density lipoprotein particle stimulus	7	0.237127	0.00093956	CD9, CD36, CD81, FCER1G, ITGB2, FGF21, SYK	2529	10	18082	5.0049	0.996748	0.0379657	1.80956
GOTERM_BP_DIRECT	GO:0070269~pyroptosis	7	0.237127	0.00093956	NLRC4, CASP4, NAIP2, NAIP5, NLRP1B, CASP1, AIM2	2529	10	18082	5.0049	0.996748	0.0379657	1.80956
GOTERM_BP_DIRECT	GO:0007275~multicellular organism development	180	6.09756	0.000973632	MEF2C, CADM1, GLDN, PDGFB, CDX4, GDF6, DZIP1, RORC, L1CAM, SLC7A5, CITED2, OLFML3, KDF1, UNC5B, SERPINE2, SEMA7A, MTURN, CREB3L1, ROBO2, PDGFC, ETL4, ATOH8, TWIST2, TWF2, EFNB1, ENC1, EFNB2, EOMES, TNFRSF14, COLEC11, NUMBL, ASCL1, VEGFC, DCAF7, RELT, NAV1, SIAH1B, PDGFRA, RYR1, CAMK1, PDGFRB, PRDM1, IGSF9, TNFAIP2, DBN1, SSC5D, WNT5A, EID2, TSHZ2, MFNG, WNT5B, BICC1, SRF, MDK, EPHB2, SEMA5A, HOXA…	2529	1029	18082	1.2507	0.997358	0.0390571	1.8746
GOTERM_BP_DIRECT	GO:0019722~calcium-mediated signaling	16	0.542005	0.00103446	PPP1R9B, LAT, KISS1R, LAT2, CCL3, TNF, CCR5, CXCR4, SPHK1, AVPR1A, MCU, CXCR3, LRRK2, RCAN2, CACNA1D, TPCN2	2529	46	18082	2.48691	0.998177	0.0411766	1.9906
GOTERM_BP_DIRECT	GO:0071310~cellular response to organic substance	13	0.440379	0.00110804	EGR1, EGR2, TBX21, NR4A1, CALR, TIMP2, CYBA, STAT4, CD68, BCL2, MAP2, IL1B, CASP1	2529	33	18082	2.81661	0.998836	0.0437564	2.13075
GOTERM_BP_DIRECT	GO:0006355~regulation of transcription, DNA-templated	368	12.4661	0.00121374	MEF2C, PRR13, CDX4, ZFP738, STAT5A, STAT5B, BBX, RORC, MED24, PDLIM1, CITED2, BTK, ZFP932, FLI1, ZFP90, MAP3K9, FOXF1, CREB3L1, RARA, PATZ1, CRY1, ZFP937, CCAR2, TWIST2, RARG, ZFP324, MECP2, RXRG, EOMES, MECOM, HES1, PTRF, PARP14, JUN, TGIF1, ZFP821, VGLL3, PRDM1, MAD2L2, CRTC2, TADA3, TFCP2L1, TAF9B, MYBL1, ZFP459, MYBL2, TCF21, 2610008E11RIK, LYL1, CASZ1, LEO1, LHX6, BCOR, ZFP810, TCF4, TCF3, N…	2529	2279	18082	1.15452	0.999389	0.0475244	2.33173
GOTERM_BP_DIRECT	GO:0043491~protein kinase B signaling	14	0.474255	0.00134039	CCL3, CCL2, TNF, PIK3C2B, AXL, CD40, CCL5, SOX9, EPHA2, GAS6, TGFB1, P2RY12, ZFP36L1, IL1B	2529	38	18082	2.63416	0.999718	0.0520217	2.57206
GOTERM_BP_DIRECT	GO:0045060~negative thymic T cell selection	8	0.271003	0.00143987	PTPRC, CCR7, DOCK2, CD3E, FAS, CD74, SPN, CD28	2529	14	18082	4.08564	0.999846	0.0554238	2.76043
GOTERM_BP_DIRECT	GO:0001817~regulation of cytokine production	8	0.271003	0.00143987	ZBTB32, ELF1, LITAF, ANKRD2, TICAM2, LTF, IQGAP1, TRAF3	2529	14	18082	4.08564	0.999846	0.0554238	2.76043
GOTERM_BP_DIRECT	GO:0032743~positive regulation of interleukin-2 production	8	0.271003	0.00143987	PRKD2, TRAF2, CD83, CCR2, ANXA1, MALT1, RUNX1, SASH3	2529	14	18082	4.08564	0.999846	0.0554238	2.76043
GOTERM_BP_DIRECT	GO:0007568~aging	40	1.35501	0.00148835	CCL2, LITAF, GRB2, TGFB3, MMP7, PAX5, CNP, ITGB2, DCN, NFKB2, TIMP2, TGFB1, TIMP1, VCAM1, CDKN2A, CASP9, GSN, CTGF, JUND, CIITA, DNMT3A, CYP1A1, CRYAB, NAT1, TGFBR2, STAT3, NCAM1, CDKN1C, PPP1R9B, CD86, LRP1, ADM, UCP2, IFI27L2A, NTRK1, JUN, MPO, CTSC, APAF1, ALOX12	2529	173	18082	1.65315	0.999886	0.0568783	2.85211
GOTERM_BP_DIRECT	GO:0051259~protein oligomerization	20	0.677507	0.00160048	DVL2, HACL1, BCL10, AR, NOL3, STX2, PFKL, MMP9, KCNA2, ACMSD, MALT1, P2RX7, NOD2, BOK, RASGRP1, CAMK2D, ZC3H12A, SLC4A1, AHNAK, SLC9A1	2529	67	18082	2.13429	0.999942	0.0606538	3.06381
GOTERM_BP_DIRECT	GO:0045621~positive regulation of lymphocyte differentiation	5	0.169377	0.00169343	STAT5A, STAT5B, NCKAP1L, IL2RG, INPP5D	2529	5	18082	7.14986	0.999967	0.0636695	3.23899
GOTERM_BP_DIRECT	GO:0071726~cellular response to diacyl bacterial lipopeptide	5	0.169377	0.00169343	CD36, TLR1, TLR2, TLR6, CD14	2529	5	18082	7.14986	0.999967	0.0636695	3.23899
GOTERM_BP_DIRECT	GO:0050860~negative regulation of T cell receptor signaling pathway	9	0.304878	0.00170442	PTPRJ, PTPN6, ELF1, CBLB, EZR, LGALS3, PTPN22, PRNP, THY1	2529	18	18082	3.57493	0.999969	0.0636771	3.25968
GOTERM_BP_DIRECT	GO:0001836~release of cytochrome c from mitochondria	11	0.372629	0.00174762	ATP7A, TRP53, BCL2A1D, BCL2A1B, BBC3, BOK, BCL2A1A, JUN, BCL2, PMAIP1, SFN	2529	26	18082	3.02494	0.999977	0.0648418	3.34097
GOTERM_BP_DIRECT	GO:0030199~collagen fibril organization	14	0.474255	0.00175655	CYP1B1, TNXB, LUM, SERPINH1, DDR2, COL5A1, ANXA2, MMP11, ATP7A, COL1A1, LOX, COL11A2, ADAMTS2, DPT	2529	39	18082	2.56662	0.999978	0.0647687	3.35777
GOTERM_BP_DIRECT	GO:0014911~positive regulation of smooth muscle cell migration	14	0.474255	0.00175655	EGR1, P2RY6, CYP1B1, FGA, PDGFB, PTGER4, BCL2, CAMK2D, PDGFRB, TMSB4X, ITGB3, CCL5, MYC, SRC	2529	39	18082	2.56662	0.999978	0.0647687	3.35777
GOTERM_BP_DIRECT	GO:1902895~positive regulation of pri-miRNA transcription from RNA polymerase II promoter	10	0.338753	0.00178566	PDGFB, JUN, SMAD6, SPI1, NFKB1, SMAD1, NGFR, SRF, TGFB1, STAT3	2529	22	18082	3.24994	0.999981	0.065412	3.41251
GOTERM_BP_DIRECT	GO:0071277~cellular response to calcium ion	17	0.575881	0.00179355	MEF2C, WNT5A, GUCA1A, ADCY1, KRT10, JUNB, TRPM2, IQGAP1, SLC25A24, CLIC4, JUN, ALOX5AP, JUND, RASGRP2, RASA4, SCN5A, DPEP1	2529	53	18082	2.29335	0.999982	0.0652993	3.42733
GOTERM_BP_DIRECT	GO:0007219~Notch signaling pathway	31	1.05014	0.00181345	HNF1B, FOXA2, APH1B, HP, SOX9, TGFB1, APP, HEY1, NEURL1A, DTX4, ZFP423, ADAM10, GMDS, DTX1, TGFBR2, DTX3, GZMB, RCAN2, NOTCH3, HES1, ASCL1, NOTCH1, KRT19, XIRP1, PTP4A3, HEYL, PSEN2, GRIP2, ADAM17, POFUT1, EPN2	2529	125	18082	1.77317	0.999984	0.0656089	3.46474
GOTERM_BP_DIRECT	GO:0050707~regulation of cytokine secretion	7	0.237127	0.00182269	TLR11, TLR1, SOCS1, TLR2, TLR6, TLR8, TLR9	2529	11	18082	4.54991	0.999985	0.0655437	3.48209
GOTERM_BP_DIRECT	GO:0046641~positive regulation of alpha-beta T cell proliferation	7	0.237127	0.00182269	PTPRC, CD80, CD3E, CCR2, CD24A, SYK, CD28	2529	11	18082	4.54991	0.999985	0.0655437	3.48209
GOTERM_BP_DIRECT	GO:0032060~bleb assembly	7	0.237127	0.00182269	P2RX7, LPAR1, PMP22, EMP3, ANO6, EMP2, EMP1	2529	11	18082	4.54991	0.999985	0.0655437	3.48209
GOTERM_BP_DIRECT	GO:0045577~regulation of B cell differentiation	7	0.237127	0.00182269	ZFP36L1, PTPRC, PTPN6, CARD11, IKZF3, NFAM1, CD24A	2529	11	18082	4.54991	0.999985	0.0655437	3.48209
GOTERM_BP_DIRECT	GO:0070588~calcium ion transmembrane transport	24	0.813008	0.00183586	SLC8A1, CACNA2D1, PANX1, TRPV2, CACNG7, CACNB1, MCU, CACNB3, ASIC1, ITPR3, CACNA1S, TRPM2, GAS6, TPCN2, P2RY12, ATP2B2, SLC24A3, ATP2A3, ITGAV, RYR1, CACNA1H, CACNA1F, ANO6, CACNA1D	2529	88	18082	1.94996	0.999986	0.0656149	3.50682
GOTERM_BP_DIRECT	GO:0008284~positive regulation of cell proliferation	101	3.42141	0.00195775	RAD51B, PDGFB, OSMR, STAT5A, STAT5B, TPD52, TGFB1, GAB2, CTGF, TIAM1, PDGFC, RAB25, RARA, IRS2, RARG, EFNB2, MECP2, FGF21, HES1, VEGFC, JUN, PDGFRA, PDGFRB, LAMC2, EMP2, NGF, WNT5A, SOX4, ESM1, CALR, SOX9, IL34, TIMP1, HOXA3, RAC2, FOLR2, ITGAV, PRAMEF8, RUNX2, TRAF5, PGGT1B, CSF1R, PTPN6, LGALS3, NTF3, CRIP2, ACER2, SPHK1, EFEMP1, HILPDA, PLA2G4A, NOTCH1, SFRP1, AVPR1A, GRK5, MAB21L2, CLDN7, PPA…	2529	542	18082	1.33235	0.999993	0.0694144	3.73548
GOTERM_BP_DIRECT	GO:0045600~positive regulation of fat cell differentiation	16	0.542005	0.002116	SH3PXD2B, TRPM4, ZFP385A, WNT5B, CMKLR1, ZBTB16, FRZB, TMEM64, ZFP36L1, CCDC3, MEDAG, SFRP1, ID2, ZC3H12A, SULT1E1, FNDC3B	2529	49	18082	2.33465	0.999998	0.0743848	4.03157
GOTERM_BP_DIRECT	GO:0007596~blood coagulation	23	0.779133	0.00221738	PTPRJ, NFE2, SERPINA10, PDGFB, F13A1, HPS1, MAFK, MMRN1, GAS6, P2RY12, VWF, FGG, SERPINE2, PROCR, FGA, BLOC1S3, GP1BB, TSPAN32, PDGFC, ANO6, NBEAL2, CABLES1, RAB27A	2529	84	18082	1.9577	0.999999	0.0773654	4.2208
GOTERM_BP_DIRECT	GO:0050714~positive regulation of protein secretion	14	0.474255	0.00227387	PTGER4, ADORA2A, TGFB3, ANKRD1, TGFB1, STXBP5L, KCNN4, VEGFC, FGG, P2RX7, EZR, FGA, UNC13B, APBB1	2529	40	18082	2.50245	0.999999	0.0788086	4.32611
GOTERM_BP_DIRECT	GO:0043433~negative regulation of sequence-specific DNA binding transcription factor activity	20	0.677507	0.00232626	IRAK2, FOXA2, SMAD7, PIM1, HR, RLIM, FLNA, GAS6, FOXS1, SFRP5, IGF1R, ZFP932, ID2, WWP2, ID1, HMOX1, ID3, MAD2L2, PRNP, KLF4	2529	69	18082	2.07242	0.999999	0.0800967	4.42365
GOTERM_BP_DIRECT	GO:0000165~MAPK cascade	20	0.677507	0.00232626	MEF2C, CCL3, CCL2, TNF, EFNA1, MAPKAPK3, PLVAP, SMAD1, CCL5, TGFB1, ZFP36L1, SLC11A1, DOK1, DOK2, IL1B, PPM1L, ADRA2B, LRRK2, NRG1, MYC	2529	69	18082	2.07242	0.999999	0.0800967	4.42365
GOTERM_BP_DIRECT	GO:0010820~positive regulation of T cell chemotaxis	8	0.271003	0.00237563	WNT5A, CCR7, ADAM10, CXCL13, CCR2, TNFSF14, ADAM17, CCL5	2529	15	18082	3.81326	0.999999	0.0812692	4.51549
GOTERM_BP_DIRECT	GO:0035987~endodermal cell differentiation	11	0.372629	0.00243171	GATA6, ITGA5, ITGAV, MMP9, MMP8, ITGA7, ITGB5, ITGA4, LAMB1, MMP14, MMP2	2529	27	18082	2.91291	1	0.0826452	4.6197
GOTERM_BP_DIRECT	GO:0035025~positive regulation of Rho protein signal transduction	11	0.372629	0.00243171	P2RY10, GPR35, GPR55, ARRB1, GPR18, GPR65, PDGFRB, NGFR, LPAR1, ADGRG1, MCF2L	2529	27	18082	2.91291	1	0.0826452	4.6197
GOTERM_BP_DIRECT	GO:0032956~regulation of actin cytoskeleton organization	16	0.542005	0.00263842	PAM, TWF2, CCDC88A, FGR, BAIAP2, FSCN1, ARHGEF19, MYO1F, GPM6B, ITGB3, CELSR1, PRKCD, CORO1A, LRP1, PDGFRB, SH3BGRL3	2529	50	18082	2.28796	1	0.0888632	5.00293
GOTERM_BP_DIRECT	GO:0070098~chemokine-mediated signaling pathway	17	0.575881	0.00273523	CXCL1, CCL3, CCL2, CXCL5, CCR1, CCL8, CCL19, ACKR3, CX3CL1, CCL5, CCL4, CCL7, CCL6, GPR35, PPBP, CXCL13, CCR2	2529	55	18082	2.20996	1	0.09147	5.18191
GOTERM_BP_DIRECT	GO:0051726~regulation of cell cycle	28	0.948509	0.00279049	SIPA1, SFN, CCNG1, CCNG2, SRC, TARDBP, BCL2, JUND, CABLES1, TRP53, PTPRC, TRNP1, ZFP703, CLIC1, ARNTL, RB1, MECOM, 2810417H13RIK, JUNB, STAT3, CDKN1A, TRIM36, CCND2, JUN, GAS2L1, ID3, GRK5, GADD45B	2529	112	18082	1.78747	1	0.0927242	5.28393
GOTERM_BP_DIRECT	GO:0001503~ossification	25	0.846883	0.00281238	SBNO2, IFITM1, CSF1, MMP9, RSAD2, IGF2, GPM6B, MMP14, SOX9, DDR2, IGSF10, SMO, TNFRSF11A, SP1, CTGF, BCL2, RASSF2, GDF10, LTF, TMEM119, RUNX1, COL11A2, RUNX3, SPP1, BMP6	2529	96	18082	1.86194	1	0.0929119	5.3243
GOTERM_BP_DIRECT	GO:2001238~positive regulation of extrinsic apoptotic signaling pathway	12	0.406504	0.0029675	TRAF2, BCL10, PTPRC, TNFSF10, SFRP1, PDIA3, PML, PYCARD, G0S2, FAS, ITM2C, RUNX3	2529	32	18082	2.6812	1	0.0972604	5.61001
GOTERM_BP_DIRECT	GO:0035313~wound healing, spreading of epidermal cells	7	0.237127	0.00321581	ACVRL1, ITGA5, ADAM17, HBEGF, ARHGAP24, COL5A1, MMP12	2529	12	18082	4.17075	1	0.104411	6.06564
GOTERM_BP_DIRECT	GO:0045086~positive regulation of interleukin-2 biosynthetic process	7	0.237127	0.00321581	CARD11, CD3E, STAT5A, STAT5B, IL1B, IRF4, CD28	2529	12	18082	4.17075	1	0.104411	6.06564
GOTERM_BP_DIRECT	GO:0016045~detection of bacterium	7	0.237127	0.00321581	NLRC4, NOD2, NOD1, NAIP2, NAIP5, PGLYRP1, CD209B	2529	12	18082	4.17075	1	0.104411	6.06564
GOTERM_BP_DIRECT	GO:0050679~positive regulation of epithelial cell proliferation	21	0.711382	0.00323961	WNT5A, C5AR2, KIF3A, C5AR1, NR4A3, CCL5, SOX9, TGFB1, ATP7A, VEGFC, SMO, NOD2, NOTCH1, SFRP1, CCND2, HTRA1, ID1, GRN, MYC, SCN5A, BMP6	2529	76	18082	1.97562	1	0.104587	6.10921
GOTERM_BP_DIRECT	GO:0050829~defense response to Gram-negative bacterium	17	0.575881	0.00334116	LYZ2, HMGB2, LYZ1, IL22RA1, CAMP, TFEB, MMP7, TNFRSF14, TLR9, SLC11A1, APP, ADM, NAIP5, PYCARD, CD4, LBP, SSC5D	2529	56	18082	2.17049	1	0.107123	6.29487
GOTERM_BP_DIRECT	GO:0031100~organ regeneration	17	0.575881	0.00334116	CCL2, C5AR1, CXCL5, FLT3, TGFBR2, AXL, CAD, NR4A3, ANXA3, GAS6, TGFB1, PKM, ACE, CDKN1A, NOTCH1, ADM, FPGS	2529	56	18082	2.17049	1	0.107123	6.29487
GOTERM_BP_DIRECT	GO:0071560~cellular response to transforming growth factor beta stimulus	18	0.609756	0.0033688	MEF2C, WNT5A, ACVRL1, SMAD7, ANKRD1, SOX9, SRC, TGFB1, ZFP36L1, SFRP1, ID1, FYN, CX3CR1, APAF1, MAPK7, COL1A1, RUNX1, DBN1	2529	61	18082	2.1098	1	0.107398	6.34533
GOTERM_BP_DIRECT	GO:0030866~cortical actin cytoskeleton organization	10	0.338753	0.00361243	FMNL1, FMNL2, TLN1, TNF, PLEK, NCKAP1L, RHOQ, PRKCDBP, CALR, EHD2	2529	24	18082	2.97911	1	0.114122	6.7891
GOTERM_BP_DIRECT	GO:0006811~ion transport	106	3.59079	0.00364356	SLC9A9, CALHM2, SLC9A7, KCNC3, SLC13A5, ATP1B3, GABRB3, ATP2B2, MCOLN2, SLC4A1, GRID1, TCN2, SLC34A2, RYR1, SLC38A1, SLC30A10, SCN1B, PANX1, KCNA2, CACNB1, SFXN3, KCNA3, SFXN4, CACNB3, KCNJ2, FXYD5, FXYD6, TRF, SLC11A2, TTYH3, SLC11A1, SLC30A1, CACNA2D1, GABRA3, KCNK1, CACNA1S, LCN2, ATP7A, P2RX7, LASP1, ATP2A3, CACNA1H, SLC13A3, SCN8A, CHRNB1, CACNA1F, CACNA1D, SLC9A1, KCNJ16, LRRC8E, STEAP4, KC…	2529	584	18082	1.29775	1	0.114457	6.84565
GOTERM_BP_DIRECT	GO:1902043~positive regulation of extrinsic apoptotic signaling pathway via death domain receptors	8	0.271003	0.00371761	SFRP1, TRPS1, PSEN2, MAL, PMAIP1, PEA15A, SKIL, THBS1	2529	16	18082	3.57493	1	0.11605	6.98007
GOTERM_BP_DIRECT	GO:0022409~positive regulation of cell-cell adhesion	9	0.304878	0.00378732	WNT5A, ITGAL, CCL2, CCR5, ITGA6, SMAD7, L1CAM, CD24A, CITED2	2529	20	18082	3.21744	1	0.117497	7.10643
GOTERM_BP_DIRECT	GO:0030318~melanocyte differentiation	9	0.304878	0.00378732	MYO5A, 1700112E06RIK, MEF2C, MLPH, BCL2, MITF, HPS1, MREG, RAB27A	2529	20	18082	3.21744	1	0.117497	7.10643
GOTERM_BP_DIRECT	GO:0090398~cellular senescence	9	0.304878	0.00378732	CDKN1A, CDKN2A, TBX3, ID2, PRMT6, PML, CALR, SRF, PRKCD	2529	20	18082	3.21744	1	0.117497	7.10643
GOTERM_BP_DIRECT	GO:0030334~regulation of cell migration	21	0.711382	0.00381265	PLXNA3, PLXNA4, PLXNA2, LMO4, PTPN23, ABI3, LMNA, DPYSL3, ITGB3, FLNA, THY1, SDC3, DDX58, NOTCH1, LAMA5, CXCR4, MAP3K1, CCR2, RHOB, TMSB4X, DOCK10	2529	77	18082	1.94996	1	0.117639	7.1523
GOTERM_BP_DIRECT	GO:0048247~lymphocyte chemotaxis	12	0.406504	0.00389723	CCL3, CCL2, CXCL16, CKLF, CCL19, CCL8, CX3CL1, CCL5, ADAM8, CCL4, CCL7, CCL6	2529	33	18082	2.59995	1	0.119488	7.30533
GOTERM_BP_DIRECT	GO:0007204~positive regulation of cytosolic calcium ion concentration	34	1.15176	0.00394218	CXCL1, C3AR1, GNA15, CCL3, CCR1, CXCR2, FPR2, CXCR3, RIC3, CD24A, FKBP1B, EDNRA, PTGIR, ITGAV, IL1B, TRPM4, PIK3CG, PTGER1, C5AR2, SLC8A1, C5AR1, PTGER4, SWAP70, ITPR3, CD38, GPR35, CD36, ADM, CCR5, CXCL13, PLCG2, PDGFRA, AVPR1A, JAK3	2529	148	18082	1.64254	1	0.12018	7.38656
GOTERM_BP_DIRECT	GO:0043154~negative regulation of cysteine-type endopeptidase activity involved in apoptotic process	19	0.643631	0.00400038	NOL3, ADORA2A, CRYAB, NR4A1, SFN, SRC, GAS6, RPS6KA3, BCL2A1D, ARRB2, NAIP2, CD44, ARRB1, MICAL1, NAIP1, THBS1, MKL1, DPEP1, KLF4	2529	67	18082	2.02757	1	0.121241	7.49162
GOTERM_BP_DIRECT	GO:0031532~actin cytoskeleton reorganization	16	0.542005	0.00400367	PARVG, MICALL2, TNIK, PLEK, S100A9, ANXA1, PTK7, GPR65, MYH9, FLNA, S1PR2, EZR, EPS8, PTPN1, ANTXR1, PARVB	2529	52	18082	2.19996	1	0.120736	7.49755
GOTERM_BP_DIRECT	GO:0002606~positive regulation of dendritic cell antigen processing and presentation	6	0.203252	0.00410245	SLC11A1, CCR7, NOD2, NOD1, CCL19, CD74	2529	9	18082	4.76657	1	0.122924	7.67563
GOTERM_BP_DIRECT	GO:0043068~positive regulation of programmed cell death	6	0.203252	0.00410245	CDKN1A, RARG, TNF, HTATIP2, NTRK1, LRRK2	2529	9	18082	4.76657	1	0.122924	7.67563
GOTERM_BP_DIRECT	GO:0034138~toll-like receptor 3 signaling pathway	6	0.203252	0.00410245	HAVCR2, CD86, TNF, UNC93B1, RFTN1, TNIP2	2529	9	18082	4.76657	1	0.122924	7.67563
GOTERM_BP_DIRECT	GO:0045627~positive regulation of T-helper 1 cell differentiation	6	0.203252	0.00410245	CCR7, HLX, CCR2, ANXA1, IRF1, CCL19	2529	9	18082	4.76657	1	0.122924	7.67563
GOTERM_BP_DIRECT	GO:0010629~negative regulation of gene expression	54	1.82927	0.00411738	MEF2C, ACVRL1, PDGFB, AIF1, PTPN22, NFKB1, TGFB1, CITED2, HEY1, CTGF, WWP2, TARDBP, TRIM6, GATA4, IL1B, RARA, MYC, CD3E, CRYAB, RB1, MYADM, HES1, SMO, CRHR2, BBS2, CD36, CD34, TGIF1, PRDM1, CCL3, HMGB2, TNF, CCR1, TIPARP, SOX9, ACE, BCL11A, ZC3H12A, TCF4, CD28, HAVCR2, TRP53, HDAC5, CDKN1A, SFRP1, ID2, FYN, ID1, HEYL, GAS2L1, KDM4A, ID3, ENG, KLF4	2529	265	18082	1.45695	1	0.122742	7.70251
GOTERM_BP_DIRECT	GO:0048873~homeostasis of number of cells within a tissue	13	0.440379	0.00432494	KMT2A, IL7, FLT3, CSF1, SOX9, SMO, P2RX7, CORO1A, BCL2, CCR2, AKT3, SASH3, CD7	2529	38	18082	2.44601	1	0.127905	8.0755
GOTERM_BP_DIRECT	GO:0001819~positive regulation of cytokine production	11	0.372629	0.00443455	HAVCR2, WNT5A, SLC11A1, CARD11, IL1F9, CCDC88B, TNF, EREG, HILPDA, NFAM1, AGPAT2	2529	29	18082	2.71202	1	0.130302	8.27189
GOTERM_BP_DIRECT	GO:2000503~positive regulation of natural killer cell chemotaxis	5	0.169377	0.00451581	CCL3, CXCL14, CCL5, CCL4, CCL7	2529	6	18082	5.95822	1	0.131897	8.41723
GOTERM_BP_DIRECT	GO:0002819~regulation of adaptive immune response	5	0.169377	0.00451581	CD48, IRF7, RIPK3, IRF1, DUSP10	2529	6	18082	5.95822	1	0.131897	8.41723
GOTERM_BP_DIRECT	GO:0048305~immunoglobulin secretion	5	0.169377	0.00451581	TRAF3IP2, TNFSF13B, LAX1, POU2F2, CD27	2529	6	18082	5.95822	1	0.131897	8.41723
GOTERM_BP_DIRECT	GO:0070245~positive regulation of thymocyte apoptotic process	5	0.169377	0.00451581	WNT5A, TRP53, NFKBID, BBC3, ADAM8	2529	6	18082	5.95822	1	0.131897	8.41723
GOTERM_BP_DIRECT	GO:0002693~positive regulation of cellular extravasation	5	0.169377	0.00451581	ICAM1, CCL2, PLVAP, ADAM8, PTAFR	2529	6	18082	5.95822	1	0.131897	8.41723
GOTERM_BP_DIRECT	GO:0010976~positive regulation of neuron projection development	32	1.08401	0.00453691	WNT5A, SCN1B, CXCL5, KATNB1, PTK7, ANKRD1, FES, GPRC5B, CD24A, RGMA, SERPINE2, TIAM1, PTK6, HAP1, TWF2, SPHK1, ENC1, AHI1, ITGA3, DPYSL3, SF3A2, KIF3C, FYN, GRN, NTRK1, HSPB1, CAMK1, NGFR, APBB1, DBN1, CAMK1D, NGF	2529	138	18082	1.65794	1	0.131842	8.45493
GOTERM_BP_DIRECT	GO:0071346~cellular response to interferon-gamma	19	0.643631	0.00474397	WNT5A, CIITA, GBP8, CCL3, CCL2, GBP5, AIF1, GBP9, CCL8, CCL19, H2-AB1, CX3CL1, CCL5, CCL4, CCL7, CCL6, SLC26A6, MYC, GBP2	2529	68	18082	1.99776	1	0.136792	8.82414
GOTERM_BP_DIRECT	GO:0018105~peptidyl-serine phosphorylation	31	1.05014	0.00486363	PDGFB, MAPKAPK3, MAP4K1, HK1, MAPKAPK2, SRC, DMPK, STK32C, TTBK1, BCL2, CAMK2D, STK39, AKT3, DCLK1, SYK, CDC7, PDK3, TGFBR2, PKN1, PRKCH, PRKCD, GAS6, PRKCB, MAST4, PRKD2, PLK2, MAPK13, CSNK1E, MAPK7, LRRK2, MAP3K12	2529	133	18082	1.66651	1	0.139341	9.03687
GOTERM_BP_DIRECT	GO:0009968~negative regulation of signal transduction	16	0.542005	0.00487608	SOCS3, SOCS1, RGS19, RGS18, PRR5L, SEC14L1, RGS14, RGS10, ARRB2, RGS2, ARRB1, UBASH3B, INPP5D, DDIT4L, RGS9, PMEPA1	2529	53	18082	2.15845	1	0.139022	9.05898
GOTERM_BP_DIRECT	GO:0042542~response to hydrogen peroxide	17	0.575881	0.00488539	PLD2, SLC8A1, CRYAB, HP, NR4A3, STAT1, FKBP1B, MMP2, SRC, SDC1, JUN, BCL2, HMOX1, LCK, PDGFRB, COL1A1, SLC4A1	2529	58	18082	2.09565	1	0.138623	9.0755
GOTERM_BP_DIRECT	GO:0001558~regulation of cell growth	17	0.575881	0.00488539	TMC8, CLSTN3, IGFBP7, CLSTN1, ESM1, RB1, DDR1, WISP2, CD44, CTGF, HTRA1, FBLN5, CSF2RB, HTRA3, MAD2L2, 4932438A13RIK, IL3RA	2529	58	18082	2.09565	1	0.138623	9.0755
GOTERM_BP_DIRECT	GO:0050885~neuromuscular process controlling balance	17	0.575881	0.00488539	KCNMA1, MYO5A, ABR, HEXA, HEXB, NLGN2, NR4A3, SHANK1, FOXS1, ATP2B2, APP, AP1S2, SLC1A3, ALDH1A3, CLIC5, CNTNAP1, MYH10	2529	58	18082	2.09565	1	0.138623	9.0755
GOTERM_BP_DIRECT	GO:0006874~cellular calcium ion homeostasis	25	0.846883	0.00492985	CCL3, SLC8A1, CCL2, CCR1, HEXB, CLSTN1, XK, ITGB3, CD40, CCL5, TGFB1, TPCN2, PRKCB, DMPK, ATP2B2, ATP2A3, SLC30A1, SLC24A3, BCL2, ITGAV, CCR2, RYR1, INPP4B, CACNA1F, GPR12	2529	100	18082	1.78747	1	0.13915	9.15438
GOTERM_BP_DIRECT	GO:0032757~positive regulation of interleukin-8 production	10	0.338753	0.00495376	DDX58, PRKD2, NOD2, TNF, PTGER4, TLR2, IL1B, LBP, TLR7, TLR9	2529	25	18082	2.85994	1	0.139135	9.1968
GOTERM_BP_DIRECT	GO:1902042~negative regulation of extrinsic apoptotic signaling pathway via death domain receptors	10	0.338753	0.00495376	ICAM1, FGG, HMGB2, TNFRSF23, NOL3, FGA, HMOX1, PSEN2, PEA15A, TNFAIP3	2529	25	18082	2.85994	1	0.139135	9.1968
GOTERM_BP_DIRECT	GO:0045672~positive regulation of osteoclast differentiation	10	0.338753	0.00495376	ITGA9, CCL3, OCSTAMP, TNF, CCR1, CSF1, ITGB3, CCL5, TMEM64, CSF1R	2529	25	18082	2.85994	1	0.139135	9.1968
GOTERM_BP_DIRECT	GO:0071526~semaphorin-plexin signaling pathway	12	0.406504	0.00504517	SEMA5A, SEMA6B, PLXNA3, PLXNA4, PLXNA1, PLXNA2, SEMA3D, SEMA4B, SEMA3B, SEMA4D, FLNA, ARHGDIA	2529	34	18082	2.52348	1	0.140872	9.3587
GOTERM_BP_DIRECT	GO:0050900~leukocyte migration	12	0.406504	0.00504517	B4GALT1, ICAM1, C5AR2, TNF, ITGA6, CD34, MMP9, ITGB7, ELANE, IL1B, MSN, FPR2	2529	34	18082	2.52348	1	0.140872	9.3587
GOTERM_BP_DIRECT	GO:0001913~T cell mediated cytotoxicity	7	0.237127	0.00527069	SERPINB9, RAET1E, GZMB, CTSC, STX11, EMP2, RAET1A	2529	13	18082	3.84993	1	0.146035	9.757
GOTERM_BP_DIRECT	GO:0045954~positive regulation of natural killer cell mediated cytotoxicity	9	0.304878	0.00537753	CADM1, SH2D1B1, H2-M3, RASGRP1, STAT5A, STAT5B, SLAMF6, VAV1, LAG3	2529	21	18082	3.06423	1	0.148102	9.94511
GOTERM_BP_DIRECT	GO:0050732~negative regulation of peptidyl-tyrosine phosphorylation	8	0.271003	0.00556516	PTPRC, PTPN6, SH2D1B1, SFRP1, NTF3, SEMA4D, SAMSN1, PRKCD	2529	17	18082	3.36464	1	0.152184	10.2746
GOTERM_BP_DIRECT	GO:0071354~cellular response to interleukin-6	8	0.271003	0.00556516	SBNO2, CCL2, CAMP, ST3GAL6, NFKB1, TRAF7, ENTPD2, SELPLG	2529	17	18082	3.36464	1	0.152184	10.2746
GOTERM_BP_DIRECT	GO:0042789~mRNA transcription from RNA polymerase II promoter	8	0.271003	0.00556516	C5AR1, LMO2, SP1, SOX18, SRF, RUNX3, FLNA, STAT3	2529	17	18082	3.36464	1	0.152184	10.2746
GOTERM_BP_DIRECT	GO:0050832~defense response to fungus	8	0.271003	0.00556516	NCF1, ELANE, PIK3CD, MPO, SPON2, COTL1, CLEC4N, CTSG	2529	17	18082	3.36464	1	0.152184	10.2746
GOTERM_BP_DIRECT	GO:0030048~actin filament-based movement	8	0.271003	0.00556516	MYO5A, MYO7A, EVL, WIPF1, MYH9, APBB1, WAS, MYH10	2529	17	18082	3.36464	1	0.152184	10.2746
GOTERM_BP_DIRECT	GO:0010977~negative regulation of neuron projection development	18	0.609756	0.00574637	MAG, GFAP, LGALS1, EFEMP1, VIM, LRIG2, DPYSL3, LPAR1, ITM2C, FLNA, HES1, RGMA, MAP4K4, LRP1, ADAM17, NGFR, RAP1GAP2, PMP22	2529	64	18082	2.0109	1	0.156047	10.5917
GOTERM_BP_DIRECT	GO:0006953~acute-phase response	12	0.406504	0.00644461	PLSCR1, ORM1, SAA2, SAA1, STAT5B, ITIH4, SAA3, HP, LBP, ORM2, STAT3, ORM3	2529	35	18082	2.45138	1	0.172566	11.8036
GOTERM_BP_DIRECT	GO:0001782~B cell homeostasis	10	0.338753	0.00665114	PIRB, MEF2C, TNFSF13B, BCL2A1A, BCL2, TNFRSF13B, PIK3CD, TNFRSF13C, PKN1, NCKAP1L	2529	26	18082	2.74995	1	0.17682	12.1591
GOTERM_BP_DIRECT	GO:0032735~positive regulation of interleukin-12 production	10	0.338753	0.00665114	CCR7, NOD2, CD36, H2-M3, FLT3, IRF8, TLR2, CCL19, CD40, TLR9	2529	26	18082	2.74995	1	0.17682	12.1591
GOTERM_BP_DIRECT	GO:0050919~negative chemotaxis	10	0.338753	0.00665114	WNT5A, NRP2, PLXNA3, ITGAV, SEMA3F, SEMA3D, SEMA4B, SEMA3B, ITGB3, SEMA4D	2529	26	18082	2.74995	1	0.17682	12.1591
GOTERM_BP_DIRECT	GO:0043507~positive regulation of JUN kinase activity	13	0.440379	0.0068347	FGD2, DVL2, WNT5A, TRAF2, EPHA4, TNFRSF11A, TNF, TIAM1, IL1RN, IL1B, ZEB2, TLR6, TLR9	2529	40	18082	2.32371	1	0.180464	12.4739
GOTERM_BP_DIRECT	GO:0002548~monocyte chemotaxis	13	0.440379	0.0068347	CCL3, CCL2, LGALS3, PDGFB, CCR2, ANXA1, CCL8, CCL19, CX3CL1, PTPRO, CCL4, CCL7, CCL6	2529	40	18082	2.32371	1	0.180464	12.4739
GOTERM_BP_DIRECT	GO:0006898~receptor-mediated endocytosis	17	0.575881	0.00696567	PLD2, MSR1, SNX17, TGFBR2, ARHGAP27, CALR, FCGR1, CD36, LRP1, FCGR2B, CD300A, CXCL16, CLEC9A, CAP1, PLA2R1, DNM1, CD14	2529	60	18082	2.02579	1	0.182809	12.6978
GOTERM_BP_DIRECT	GO:0042552~myelination	17	0.575881	0.00696567	MYO5A, TNFRSF21, EGR2, NTF3, HEXA, HEXB, NFASC, XK, MAL, LPAR1, TGFB1, MBP, FYN, NAB2, PMP22, JAM3, FAM126A	2529	60	18082	2.02579	1	0.182809	12.6978
GOTERM_BP_DIRECT	GO:0007050~cell cycle arrest	21	0.711382	0.0070099	TRP53, AK1, NUPR1L, PML, RB1, CALR, TGFB1, SLFN1, CDKN1C, CDKN1A, CDKN2A, CDKN2B, IRF6, IRF1, GAS2L1, SKIL, DDIAS, THBS1, PMP22, MYC, APBB1	2529	81	18082	1.85367	1	0.183078	12.7734
GOTERM_BP_DIRECT	GO:0030308~negative regulation of cell growth	29	0.982385	0.00702583	PPARD, ACVRL1, FHL1, PML, RRAD, OSGIN1, TGFB1, CDKN2A, SERPINE2, BCL2, CDA, CCAR2, ZC3H12D, TRP53, PTPRJ, CRYAB, MNDAL, FRZB, PPP1R9B, CDKN1A, SFRP1, BBC3, DACT3, NAIF1, CIRBP, GAS2L1, EAF2, APBB1, ADAM15	2529	125	18082	1.65877	1	0.182677	12.8005
GOTERM_BP_DIRECT	GO:0045907~positive regulation of vasoconstriction	14	0.474255	0.00704597	TRPM4, ICAM1, TBXAS1, CYSLTR1, PDGFB, SMAD6, PTGS1, CD38, FGG, FGA, AVPR1A, ADRA2C, ALOX5, PTAFR	2529	45	18082	2.2244	1	0.182379	12.8349
GOTERM_BP_DIRECT	GO:0007173~epidermal growth factor receptor signaling pathway	14	0.474255	0.00704597	ADAM10, ADGRE4, EFEMP1, CBL, SOX9, FES, SRC, TGFB1, IQGAP1, CBLB, EREG, HBEGF, ADAM17, ADAM12	2529	45	18082	2.2244	1	0.182379	12.8349
GOTERM_BP_DIRECT	GO:0021612~facial nerve structural organization	6	0.203252	0.00726535	NRP2, HOXA1, PLXNA3, EGR2, PLXNA4, SEMA3F	2529	10	18082	4.28992	1	0.186722	13.2083
GOTERM_BP_DIRECT	GO:0048541~Peyer's patch development	6	0.203252	0.00726535	IKZF1, ID2, STAT5A, STAT5B, RORC, TCF3	2529	10	18082	4.28992	1	0.186722	13.2083
GOTERM_BP_DIRECT	GO:0045666~positive regulation of neuron differentiation	25	0.846883	0.00727283	MEF2C, IRX3, FOXA2, GDF6, CCL5, GPRC5B, TIMP2, RARA, ADRA2C, ADRA2B, TCF4, ETV5, DNMT3B, TCF3, GDPD5, ASCL1, CCR5, CDON, HEYL, TGIF1, NGFR, KDM4A, KCTD11, BMP6, NGF	2529	103	18082	1.7354	1	0.186116	13.221
GOTERM_BP_DIRECT	GO:0032148~activation of protein kinase B activity	9	0.304878	0.00743003	WNT5A, CCDC88A, NTF3, PDGFB, ADRA2C, ADRA2B, NRG1, SRC, GAS6	2529	22	18082	2.92494	1	0.188959	13.4875
GOTERM_BP_DIRECT	GO:0030595~leukocyte chemotaxis	9	0.304878	0.00743003	GPR183, CORO1A, CCL3, CXCR5, IL16, CCR1, S100A9, CKLF, CCL4	2529	22	18082	2.92494	1	0.188959	13.4875
GOTERM_BP_DIRECT	GO:2000379~positive regulation of reactive oxygen species metabolic process	11	0.372629	0.00754946	TRP53, CDKN1A, CD36, CYP1B1, PDGFB, GRB2, TGFBR2, RIPK3, PDGFRB, ZC3H12A, THBS1	2529	31	18082	2.53705	1	0.190905	13.6895
GOTERM_BP_DIRECT	GO:0001568~blood vessel development	19	0.643631	0.00767949	MEF2C, PDGFB, TBX3, CDX4, SPHK1, GJA4, COL5A1, EPHA2, FOXS1, CITED2, ATP7A, HEY1, ITGAV, FOXF1, PDGFRB, SOX18, LOX, COL1A1, ANTXR1	2529	71	18082	1.91334	1	0.19307	13.909
GOTERM_BP_DIRECT	GO:0043277~apoptotic cell clearance	8	0.271003	0.00802199	LRP1, CD36, ITGAV, CCR2, AXL, TGM2, RARA, GAS6	2529	18	18082	3.17772	1	0.199969	14.4844
GOTERM_BP_DIRECT	GO:0031954~positive regulation of protein autophosphorylation	8	0.271003	0.00802199	RAP2B, VEGFC, PDGFB, RASSF2, PDGFC, GPNMB, SRC, NGF	2529	18	18082	3.17772	1	0.199969	14.4844
GOTERM_BP_DIRECT	GO:2000573~positive regulation of DNA biosynthetic process	8	0.271003	0.00802199	PRKD2, C3AR1, CYP1B1, ARRB2, PDGFB, PDGFRB, MYC, SRC	2529	18	18082	3.17772	1	0.199969	14.4844
GOTERM_BP_DIRECT	GO:0043536~positive regulation of blood vessel endothelial cell migration	8	0.271003	0.00802199	PRKD2, VEGFC, PDGFB, STAT5A, HSPB1, ANGPT1, THBS1, TGFB1	2529	18	18082	3.17772	1	0.199969	14.4844
GOTERM_BP_DIRECT	GO:0051216~cartilage development	21	0.711382	0.00808155	WNT5A, ZBTB7A, EVC, LUM, TGFBR2, PRRX1, ZBTB16, PRRX2, SMAD1, SOX9, MMP13, TIMP1, ATP7A, HOXB3, BBS2, HOXA3, CD44, CHST11, SULF1, COL11A2, BMP6	2529	82	18082	1.83106	1	0.200486	14.5841
GOTERM_BP_DIRECT	GO:0048008~platelet-derived growth factor receptor signaling pathway	12	0.406504	0.00813058	PLAT, PTPRJ, PDGFB, TIPARP, PDGFRA, PDGFRB, PDGFC, ITGB3, SRC, IQGAP1, RGS14, PLEKHA1	2529	36	18082	2.38329	1	0.200765	14.6661
GOTERM_BP_DIRECT	GO:0060444~branching involved in mammary gland duct morphogenesis	7	0.237127	0.0081438	DDR1, TBX3, CSF1, PML, SRC, ETV4, EPHA2	2529	14	18082	3.57493	1	0.200253	14.6882
GOTERM_BP_DIRECT	GO:0032703~negative regulation of interleukin-2 production	7	0.237127	0.0081438	HAVCR2, NOD2, TNFAIP3, PRNP, VSIG4, KAT5, HDAC7	2529	14	18082	3.57493	1	0.200253	14.6882
GOTERM_BP_DIRECT	GO:0090026~positive regulation of monocyte chemotaxis	7	0.237127	0.0081438	CCL2, AIF1, CCR1, CCR2, PLA2G7, CCL5, ANO6	2529	14	18082	3.57493	1	0.200253	14.6882
GOTERM_BP_DIRECT	GO:0048246~macrophage chemotaxis	7	0.237127	0.0081438	GPR35, CCL3, CCL2, LGALS3, CX3CR1, CKLF, CX3CL1	2529	14	18082	3.57493	1	0.200253	14.6882
GOTERM_BP_DIRECT	GO:2000178~negative regulation of neural precursor cell proliferation	7	0.237127	0.0081438	LIMS1, KDM2B, CCR5, BTG2, ID2, IL1B, SPINT1	2529	14	18082	3.57493	1	0.200253	14.6882
GOTERM_BP_DIRECT	GO:0043410~positive regulation of MAPK cascade	25	0.846883	0.00823193	PDGFB, TNFRSF25, ITGB3, LPAR1, TIMP2, IGF1R, NOD2, TNFRSF11A, ITGAV, TRAF7, FAS, PTPRC, AR, TNFRSF14, IGF2, CD40, PRKCD, CD84, P2RX7, CD36, RELT, CDON, BANK1, NGFR, KSR1	2529	104	18082	1.71872	1	0.201388	14.8353
GOTERM_BP_DIRECT	GO:0060395~SMAD protein signal transduction	20	0.677507	0.00851152	GDF3, HNF1A, GDF6, HEXA, VIM, STOML1, TGFB3, SKI, SMAD1, TGFB1, TRF, INHBB, JADE2, JUN, GATA4, GDF10, ATOH8, GDF15, ARAP1, BMP6	2529	77	18082	1.85711	1	0.20667	15.3005
GOTERM_BP_DIRECT	GO:0030514~negative regulation of BMP signaling pathway	14	0.474255	0.0085914	WNT5A, GDF3, HFE2, SMAD7, SMAD6, SKI, NOTCH1, BMPER, SFRP1, HTRA1, SOSTDC1, HTRA3, SKIL, CHRD	2529	46	18082	2.17604	1	0.207581	15.433
GOTERM_BP_DIRECT	GO:0032689~negative regulation of interferon-gamma production	10	0.338753	0.00876085	HAVCR2, NOD2, SH2D1B1, CD274, PGLYRP1, AXL, RARA, PRNP, GAS6, PDCD1LG2	2529	27	18082	2.6481	1	0.2104	15.7133
GOTERM_BP_DIRECT	GO:0006486~protein glycosylation	27	0.914634	0.00907524	GALNT6, B3GALT4, OAS2, EXTL1, ST3GAL1, B3GNT9, STT3B, ST6GALNAC6, B3GNT8, GALNT10, ST6GALNAC4, ST3GAL2, B3GNT5, ST3GAL6, GALNT15, FUT4, GALNT18, B4GALT6, GALNT12, GCNT1, B4GALT1, ST6GAL1, A4GALT, B4GALT2, ST6GALNAC2, ST8SIA4, SDF2L1	2529	116	18082	1.66419	1	0.216255	16.2312
GOTERM_BP_DIRECT	GO:0031175~neuron projection development	31	1.05014	0.00931976	NRTN, TNC, L1CAM, SRF, CD24A, CCDC64, IGF1R, RGMA, APP, CD44, BLOC1S3, SEMA7A, CNTNAP1, MKL2, MKL1, LAMB1, EHD1, RUNX3, MICALL2, MATN2, PLD2, PTPRM, MECP2, GDPD5, RB1, FRY, NCAM1, BTG2, PHGDH, MYH10, NGF	2529	139	18082	1.59457	1	0.220556	16.6318
GOTERM_BP_DIRECT	GO:0001938~positive regulation of endothelial cell proliferation	18	0.609756	0.00933521	WNT5A, HMGB2, EGR3, CCL2, ACVRL1, PDGFB, STAT5A, NR4A1, ITGB3, SEMA5A, VEGFC, CYBA, PRKD2, PPP1R16B, PDCL3, LRG1, JUN, BMP6	2529	67	18082	1.92086	1	0.220034	16.6571
GOTERM_BP_DIRECT	GO:0014808~release of sequestered calcium ion into cytosol by sarcoplasmic reticulum	5	0.169377	0.00937237	CCL3, NOL3, CCR5, RYR1, FKBP1B	2529	7	18082	5.10704	1	0.219966	16.7178
GOTERM_BP_DIRECT	GO:0044351~macropinocytosis	5	0.169377	0.00937237	DOCK2, MAPKAPK3, PYCARD, MAPKAPK2, SNX33	2529	7	18082	5.10704	1	0.219966	16.7178
GOTERM_BP_DIRECT	GO:0045730~respiratory burst	5	0.169377	0.00937237	SLC11A1, CYBA, CYBB, NCF1, CD24A	2529	7	18082	5.10704	1	0.219966	16.7178
GOTERM_BP_DIRECT	GO:0072540~T-helper 17 cell lineage commitment	5	0.169377	0.00937237	BATF, SLAMF6, IRF4, LY9, TGFB1	2529	7	18082	5.10704	1	0.219966	16.7178
GOTERM_BP_DIRECT	GO:0002925~positive regulation of humoral immune response mediated by circulating immunoglobulin	5	0.169377	0.00937237	FCER2A, PTPRC, NOD2, TNF, HPX	2529	7	18082	5.10704	1	0.219966	16.7178
GOTERM_BP_DIRECT	GO:0048251~elastic fiber assembly	5	0.169377	0.00937237	ATP7A, TNXB, FBLN5, THSD4, LOX	2529	7	18082	5.10704	1	0.219966	16.7178
GOTERM_BP_DIRECT	GO:0010886~positive regulation of cholesterol storage	5	0.169377	0.00937237	LPL, MSR1, CD36, EHD1, SREBF2	2529	7	18082	5.10704	1	0.219966	16.7178
GOTERM_BP_DIRECT	GO:0070555~response to interleukin-1	11	0.372629	0.00963217	IRAK2, CYBA, IRAK3, CD38, IL1R1, MTHFR, TNFRSF11A, MYD88, CHIL1, ANXA1, SRC	2529	32	18082	2.45776	1	0.224492	17.1411
GOTERM_BP_DIRECT	GO:0002374~cytokine secretion involved in immune response	4	0.135501	0.00977582	NOD2, TLR2, TREM1, TREM3	2529	4	18082	7.14986	1	0.226585	17.3742
GOTERM_BP_DIRECT	GO:0002521~leukocyte differentiation	4	0.135501	0.00977582	ID2, RRAS, SRF, CITED2	2529	4	18082	7.14986	1	0.226585	17.3742
GOTERM_BP_DIRECT	GO:0001805~positive regulation of type III hypersensitivity	4	0.135501	0.00977582	FCER1G, FCGR1, FCGR3, BTK	2529	4	18082	7.14986	1	0.226585	17.3742
GOTERM_BP_DIRECT	GO:0048002~antigen processing and presentation of peptide antigen	4	0.135501	0.00977582	SLC11A1, H2-AA, H2-AB1, CTSS	2529	4	18082	7.14986	1	0.226585	17.3742
GOTERM_BP_DIRECT	GO:0060534~trachea cartilage development	4	0.135501	0.00977582	RARG, RARA, SOX9, SRF	2529	4	18082	7.14986	1	0.226585	17.3742
GOTERM_BP_DIRECT	GO:0032733~positive regulation of interleukin-10 production	9	0.304878	0.0100203	TIGIT, CD83, NOD2, CD34, TLR2, FCER1G, SASH3, TLR9, CD28	2529	23	18082	2.79777	1	0.230699	17.7697
GOTERM_BP_DIRECT	GO:0070301~cellular response to hydrogen peroxide	16	0.542005	0.0100208	IL18RAP, CYP1B1, AXL, ANXA1, PRKCD, TRPM2, LCN2, PCGF2, CDKN2A, RHOB, MAPK7, KLF2, TNFAIP3, KLF4, PLEKHA1, NET1	2529	57	18082	2.00698	1	0.229849	17.7704
GOTERM_BP_DIRECT	GO:0030155~regulation of cell adhesion	13	0.440379	0.0103688	PTPRJ, ICAM1, CYTIP, PRLR, LAMA5, GSN, NUAK1, STAT5A, STAT5B, PML, FES, SOX9, SRF	2529	42	18082	2.21305	1	0.235964	18.3301
GOTERM_BP_DIRECT	GO:0007162~negative regulation of cell adhesion	13	0.440379	0.0103688	SEMA5A, CLDN7, LPXN, ACVRL1, ADAM10, TNC, MYO1F, ANGPT1, CBLL1, SEMA4D, LAMB1, MMP2, SPN	2529	42	18082	2.21305	1	0.235964	18.3301
GOTERM_BP_DIRECT	GO:0007265~Ras protein signal transduction	14	0.474255	0.0103907	TRP53, GRB2, RB1, RFXANK, LAT, DOK1, CDKN1A, DOK2, DOK3, PLK2, RASGRP3, JUN, RASGRP1, KSR1	2529	47	18082	2.12975	1	0.235532	18.3653
GOTERM_BP_DIRECT	GO:0045669~positive regulation of osteoblast differentiation	18	0.609756	0.0108656	MEF2C, IFITM1, PTGER4, CEBPD, LMNA, CLIC1, SMAD1, DDR2, ACVR2B, HEY1, JUND, GDF10, LTF, ID4, TMEM119, RUNX2, BMP6, IFI204	2529	68	18082	1.89261	1	0.244018	19.123
GOTERM_BP_DIRECT	GO:0001570~vasculogenesis	18	0.609756	0.0108656	PTPRJ, TIPARP, TGFBR2, ACKR3, JUNB, TGFB1, EPHA2, CITED2, ZFP36L1, SMO, ADM, HEY1, FOXF1, ZMIZ1, ANGPT1, SOX18, ENG, HDAC7	2529	68	18082	1.89261	1	0.244018	19.123
GOTERM_BP_DIRECT	GO:0030220~platelet formation	8	0.271003	0.0111929	MEF2C, PTPN6, ZFP385A, WDR1, MYH9, NBEAL2, SRF, CLEC1B	2529	19	18082	3.01047	1	0.249492	19.6413
GOTERM_BP_DIRECT	GO:1901741~positive regulation of myoblast fusion	8	0.271003	0.0111929	IL4RA, TNFSF14, CCL8, CD53, NFATC2, GDF15, EHD1, EHD2	2529	19	18082	3.01047	1	0.249492	19.6413
GOTERM_BP_DIRECT	GO:0042346~positive regulation of NF-kappaB import into nucleus	8	0.271003	0.0111929	IL18R1, TNF, SPHK1, TLR2, CCL19, IL1B, TLR7, TLR9	2529	19	18082	3.01047	1	0.249492	19.6413
GOTERM_BP_DIRECT	GO:1901224~positive regulation of NIK/NF-kappaB signaling	8	0.271003	0.0111929	HAVCR2, NOD2, TNF, NOD1, ACTN4, TLR2, CALR, SMPD3	2529	19	18082	3.01047	1	0.249492	19.6413
GOTERM_BP_DIRECT	GO:0030278~regulation of ossification	8	0.271003	0.0111929	DHRS3, EGR2, SFRP1, PTGER4, CSF1, RSAD2, CREB3L1, RUNX2	2529	19	18082	3.01047	1	0.249492	19.6413
GOTERM_BP_DIRECT	GO:0016601~Rac protein signal transduction	8	0.271003	0.0111929	EPS8, TIAM1, AIF1, ABI2, RHOU, EPS8L1, RHOG, ELMO1	2529	19	18082	3.01047	1	0.249492	19.6413
GOTERM_BP_DIRECT	GO:0032753~positive regulation of interleukin-4 production	8	0.271003	0.0111929	HAVCR2, CD3E, EPX, PRG2, RARA, NLRP3, SASH3, CD28	2529	19	18082	3.01047	1	0.249492	19.6413
GOTERM_BP_DIRECT	GO:0045444~fat cell differentiation	20	0.677507	0.011271	STEAP4, RNASEL, EGR2, CEBPD, BBS9, GDF6, SMAD6, SOCS1, NR4A1, NR4A3, PSMB8, INHBB, BBS2, AP1S2, GDF10, ID4, GRK5, CLIP3, 4932438A13RIK, KLF4	2529	79	18082	1.81009	1	0.250098	19.7644
GOTERM_BP_DIRECT	GO:2000352~negative regulation of endothelial cell apoptotic process	10	0.338753	0.0113406	SEMA5A, ICAM1, FGG, FGA, ANGPT1, FGF21, MAPK7, TNFAIP3, TNIP2, GAS6	2529	28	18082	2.55352	1	0.250538	19.8741
GOTERM_BP_DIRECT	GO:0030307~positive regulation of cell growth	22	0.745257	0.0113576	IL9R, ADAM10, SLC44A4, SPHK1, TAF9B, SFN, MMP14, CYBA, CD38, ADNP2, KDM2B, SFRP1, CXCL16, BCL2, CD81, AVPR1A, ADAM17, HBEGF, H3F3B, NGF, SLC9A1, ALOX12	2529	90	18082	1.74774	1	0.24997	19.9009
GOTERM_BP_DIRECT	GO:0032495~response to muramyl dipeptide	6	0.203252	0.0118009	NOD2, NOTCH1, CARD9, IRF5, NLRP1A, TNFAIP3	2529	11	18082	3.89992	1	0.25748	20.5958
GOTERM_BP_DIRECT	GO:0048667~cell morphogenesis involved in neuron differentiation	6	0.203252	0.0118009	MEF2C, HES1, SLC1A3, ID2, HEXA, RB1	2529	11	18082	3.89992	1	0.25748	20.5958
GOTERM_BP_DIRECT	GO:0021785~branchiomotor neuron axon guidance	6	0.203252	0.0118009	NRP2, PLXNA3, PLXNA4, PLXNA1, PLXNA2, SEMA3F	2529	11	18082	3.89992	1	0.25748	20.5958
GOTERM_BP_DIRECT	GO:0032825~positive regulation of natural killer cell differentiation	6	0.203252	0.0118009	RASGRP1, STAT5A, STAT5B, AXL, IRF1, GAS6	2529	11	18082	3.89992	1	0.25748	20.5958
GOTERM_BP_DIRECT	GO:0060100~positive regulation of phagocytosis, engulfment	6	0.203252	0.0118009	CD36, STAP1, NCKAP1L, LBP, FCGR1, ANO6	2529	11	18082	3.89992	1	0.25748	20.5958
GOTERM_BP_DIRECT	GO:0045603~positive regulation of endothelial cell differentiation	6	0.203252	0.0118009	NOTCH1, ACVRL1, BTG1, ATOH8, ALOX12, BMP6	2529	11	18082	3.89992	1	0.25748	20.5958
GOTERM_BP_DIRECT	GO:0033627~cell adhesion mediated by integrin	7	0.237127	0.0119892	ICAM1, ITGA6, ITGA5, ITGAV, ITGA11, ADAM17, ITGB3	2529	15	18082	3.3366	1	0.260104	20.8893
GOTERM_BP_DIRECT	GO:0046847~filopodium assembly	7	0.237127	0.0119892	S1PR2, DNM3, PPP1R9B, EZR, ITGA6, FGD3, SRGAP2	2529	15	18082	3.3366	1	0.260104	20.8893
GOTERM_BP_DIRECT	GO:0060021~palate development	21	0.711382	0.0121123	MEF2C, WNT5A, GABRB3, TBX3, TIPARP, TGFBR2, 2410089E03RIK, PRRX1, TGFB3, SKI, SNAI1, MSC, EPHB2, TCF21, ACVR2B, DHRS3, BNC2, PDGFRA, BCOR, COL11A2, PLEKHA1	2529	85	18082	1.76644	1	0.261486	21.0805
GOTERM_BP_DIRECT	GO:0001649~osteoblast differentiation	26	0.880759	0.0122138	MEF2C, CCL3, TNC, ITGA11, SEMA7A, CREB3L1, GPNMB, RUNX2, TWIST2, SPP1, MRC2, IGF2, SNAI1, JUNB, EPHA2, SMO, SFRP1, GDF10, TMSB4X, H3F3B, COL1A1, RPS11, TMEM119, CHRD, ADAR, BMP6	2529	113	18082	1.6451	1	0.262455	21.2379
GOTERM_BP_DIRECT	GO:0072593~reactive oxygen species metabolic process	12	0.406504	0.0125083	CYBA, P2RX7, SH3PXD2A, PDGFB, CTGF, BCL2, PREX1, PDK4, PMAIP1, PLA2R1, LRRK2, VAV1	2529	38	18082	2.25785	1	0.266957	21.6927
GOTERM_BP_DIRECT	GO:0043407~negative regulation of MAP kinase activity	13	0.440379	0.0125956	PTPRJ, PTPN6, SORL1, PRKCD, RGS14, IRAK3, SPRY1, RGS2, CD300A, IL1B, MAPK7, PTPN1, DUSP7	2529	43	18082	2.16159	1	0.267632	21.8272
GOTERM_BP_DIRECT	GO:0014070~response to organic cyclic compound	20	0.677507	0.012895	PLD2, ICAM1, HNF1B, NCF2, LUM, NFKB1, IGF2, MMP14, POLR2A, CD83, P2RX7, CDKN2A, SFRP1, BTG2, CASP9, PTGES, ABCC4, CASP1, SCN5A, SLC9A1	2529	80	18082	1.78747	1	0.272138	22.2864
GOTERM_BP_DIRECT	GO:0001843~neural tube closure	23	0.779133	0.0135514	WNT5A, DVL2, BCL10, RARG, SHROOM3, LMO4, PTK7, SPINT1, ZEB2, SKI, CELSR1, TGFB1, VASP, CITED2, MKS1, RGMA, SFRP1, ADM, IFT57, ST14, TGIF1, RARA, APAF1	2529	97	18082	1.69533	1	0.282934	23.2841
GOTERM_BP_DIRECT	GO:0035690~cellular response to drug	19	0.643631	0.0136997	MEF2C, TRP53, DDC, CCL2, ACER2, SLAMF8, CAD, FGF21, ANKRD1, CCL4, AIM2, GAS6, PPP1R9B, CD69, IL1B, PRNP, MYC, PPP1R14A, DPEP1	2529	75	18082	1.8113	1	0.2846	23.508
GOTERM_BP_DIRECT	GO:0030512~negative regulation of transforming growth factor beta receptor signaling pathway	15	0.50813	0.0143973	TRP53, EID2, ADAMTSL2, SMAD7, SMAD6, TGFB3, SKI, RASL11B, PEG10, HTRA1, CHST11, ADAM17, HTRA3, SKIL, PMEPA1	2529	54	18082	1.98607	1	0.295801	24.5521
GOTERM_BP_DIRECT	GO:0043406~positive regulation of MAP kinase activity	15	0.50813	0.0143973	PIK3CG, MEF2C, TNF, PDGFB, CD40, PRKCD, CD24A, SRC, TGFB1, IQGAP1, RASGRP1, PDGFRB, PDGFC, PIK3R5, MST1R	2529	54	18082	1.98607	1	0.295801	24.5521
GOTERM_BP_DIRECT	GO:0030183~B cell differentiation	20	0.677507	0.0146985	PTPRC, CR2, IKZF1, FLT3, NFAM1, TPD52, GIMAP1, HDAC5, CARD11, LYL1, NTRK1, BCL2, PLCG2, BCL11A, ADAM17, CD79B, JAK3, CD79A, HDAC9, HDAC7	2529	81	18082	1.7654	1	0.299997	24.9988
GOTERM_BP_DIRECT	GO:0030838~positive regulation of actin filament polymerization	14	0.474255	0.0148557	ICAM1, MYO1C, GRB2, BAIAP2, NCKAP1L, EVL, VASP, CDC42EP2, KIRREL, MAP3K1, PYCARD, LMOD1, CDC42EP3, CDC42EP5	2529	49	18082	2.04282	1	0.301691	25.2309
GOTERM_BP_DIRECT	GO:0001755~neural crest cell migration	14	0.474255	0.0148557	NRP2, NRTN, EFNB1, ZEB2, SEMA5A, SMO, SEMA6B, LAMA5, SEMA7A, SEMA3F, SEMA3D, SEMA4B, SEMA3B, SEMA4D	2529	49	18082	2.04282	1	0.301691	25.2309
GOTERM_BP_DIRECT	GO:0006366~transcription from RNA polymerase II promoter	30	1.01626	0.0149816	GLIS3, HNF1A, FOSL2, ELF3, STAT5A, LMO4, STAT5B, TAF9B, MED24, EHF, SRF, POLR2A, GATA6, BCL11A, GATA4, JUND, ETV1, HSF2BP, NFIL3, MYC, DVL2, EGR1, EGR2, STAT3, JUNB, ARRB2, ARRB1, JUN, HIVEP3, KLF4	2529	138	18082	1.55432	1	0.302841	25.4164
GOTERM_BP_DIRECT	GO:0055085~transmembrane transport	67	2.26965	0.0150041	SLC9A9, SLC45A3, SLC16A13, SLC9A7, KCNC3, SLC13A5, SLC5A1, TRPV2, HVCN1, SLC16A1, SLC2A3, SLC25A24, SLC24A3, SLC2A1, SLC43A2, SLC43A3, TRPM4, KCNMA1, SLC22A27, SLC25A4, TRPM2, SLC26A6, ABCB1B, SLC37A1, SLC25A36, SLC41A3, SLC37A2, RYR1, MFSD10, SLC41A1, SLC30A10, MMGT2, PANX1, SLC39A10, KCNA2, SFXN3, KCNA3, SFXN4, TPCN2, SLC30A1, TAP2, TAP1, SLC39A6, ABCA17, SCN5A, SLC39A1, GPR155, SLC8A1, SPNS3, …	2529	364	18082	1.31605	1	0.302237	25.4495
GOTERM_BP_DIRECT	GO:0008277~regulation of G-protein coupled receptor protein signaling pathway	11	0.372629	0.0150758	ARRB2, RGS2, ARRB1, GPSM1, RGS18, GRK5, ITGB3, RGS9, RAMP1, RGS14, KCTD12	2529	34	18082	2.31319	1	0.302464	25.5548
GOTERM_BP_DIRECT	GO:0045780~positive regulation of bone resorption	8	0.271003	0.0151806	ITGA9, PTGER4, ITGB3, ADAM8, TMEM64, TRF, SYK, SPP1	2529	20	18082	2.85994	1	0.303242	25.7085
GOTERM_BP_DIRECT	GO:0033198~response to ATP	8	0.271003	0.0151806	P2RX5, SLC8A1, P2RX7, PANX1, SELL, PLCG2, IL1B, CASP1	2529	20	18082	2.85994	1	0.303242	25.7085
GOTERM_BP_DIRECT	GO:0002244~hematopoietic progenitor cell differentiation	23	0.779133	0.0152309	SIGLECG, PTPN6, PTPRC, APOBEC3, PLEK, KCNAB2, CEBPD, ARHGEF7, HERC6, TNFRSF13B, PLD4, SIRPA, TGFB1, CITED2, HOXB3, ZFP784, ARL11, SFRP1, PSEN2, PDGFRA, PYGO1, SMPD3, ADAR	2529	98	18082	1.67803	1	0.303107	25.7821
GOTERM_BP_DIRECT	GO:0000187~activation of MAPK activity	19	0.643631	0.0156697	WNT5A, PTPRC, TNF, NTF3, EFNA1, TGFB3, LPAR1, CD74, PXN, P2RX7, ARRB1, CD81, IL1B, ADRA2B, THBS1, NRG1, LRRK2, SHC2, SYK	2529	76	18082	1.78747	1	0.309391	26.422
GOTERM_BP_DIRECT	GO:2000480~negative regulation of cAMP-dependent protein kinase activity	5	0.169377	0.0166845	PRKAR2B, PRKAR1B, PKIG, PKIB, PKIA	2529	8	18082	4.46866	1	0.324869	27.8818
GOTERM_BP_DIRECT	GO:0043615~astrocyte cell migration	5	0.169377	0.0166845	CCL3, CCL2, ARHGEF7, HEXB, MMP14	2529	8	18082	4.46866	1	0.324869	27.8818
GOTERM_BP_DIRECT	GO:0050688~regulation of defense response to virus	5	0.169377	0.0166845	APOBEC3, CD37, TSPAN32, SPN, TRAF3	2529	8	18082	4.46866	1	0.324869	27.8818
GOTERM_BP_DIRECT	GO:0045416~positive regulation of interleukin-8 biosynthetic process	5	0.169377	0.0166845	BCL10, TNF, ELANE, TLR7, TLR8	2529	8	18082	4.46866	1	0.324869	27.8818
GOTERM_BP_DIRECT	GO:0001878~response to yeast	5	0.169377	0.0166845	CD86, APP, NCF1, ELANE, MPO	2529	8	18082	4.46866	1	0.324869	27.8818
GOTERM_BP_DIRECT	GO:0032731~positive regulation of interleukin-1 beta production	5	0.169377	0.0166845	NOD2, P2RX7, NOD1, HSPB1, AIM2	2529	8	18082	4.46866	1	0.324869	27.8818
GOTERM_BP_DIRECT	GO:0002446~neutrophil mediated immunity	5	0.169377	0.0166845	IRAK4, ACE, MYO1F, WDR1, CD300LB	2529	8	18082	4.46866	1	0.324869	27.8818
GOTERM_BP_DIRECT	GO:0002407~dendritic cell chemotaxis	5	0.169377	0.0166845	TRPM4, GPR183, CCL19, ANO6, TRPM2	2529	8	18082	4.46866	1	0.324869	27.8818
GOTERM_BP_DIRECT	GO:0050702~interleukin-1 beta secretion	5	0.169377	0.0166845	NLRC4, CD36, GBP5, TLR6, AIM2	2529	8	18082	4.46866	1	0.324869	27.8818
GOTERM_BP_DIRECT	GO:0002223~stimulatory C-type lectin receptor signaling pathway	5	0.169377	0.0166845	PLCG2, FCER1G, CLEC7A, CLEC4N, SYK	2529	8	18082	4.46866	1	0.324869	27.8818
GOTERM_BP_DIRECT	GO:2000406~positive regulation of T cell migration	7	0.237127	0.0169522	AIF1, PYCARD, TNFRSF14, ITGB3, ITGA4, CCL5, ADAM8	2529	16	18082	3.12806	1	0.328124	28.2623
GOTERM_BP_DIRECT	GO:0001779~natural killer cell differentiation	7	0.237127	0.0169522	IKZF1, ID2, STAT5A, STAT5B, AXL, SLAMF6, TCF3	2529	16	18082	3.12806	1	0.328124	28.2623
GOTERM_BP_DIRECT	GO:0001816~cytokine production	9	0.304878	0.0171162	BATF, IRAK4, ITK, CXCL5, RASGRP1, CD4, NFATC2, PLA2R1, PTAFR	2529	25	18082	2.57395	1	0.329704	28.4944
GOTERM_BP_DIRECT	GO:0001895~retina homeostasis	9	0.304878	0.0171162	ACTG1, ACTB, JCHAIN, LTF, HSPB1, SLC28A2, CDH3, BBS10, WHRN	2529	25	18082	2.57395	1	0.329704	28.4944
GOTERM_BP_DIRECT	GO:0048844~artery morphogenesis	9	0.304878	0.0171162	NOTCH3, HES1, HOXA1, SMAD7, ZMIZ1, PRRX1, PRRX2, PRDM1, ENG	2529	25	18082	2.57395	1	0.329704	28.4944
GOTERM_BP_DIRECT	GO:0006887~exocytosis	24	0.813008	0.0176752	MYO5A, STX1A, CCL3, RAB3D, CCR1, HCK, SYT3, MYO1G, PIP5K1C, CCL5, RIMS4, STXBP5L, EXOC3L4, UNC13D, SYTL5, SYTL3, TNFAIP2, SYTL1, UNC13B, UNC13A, SLC17A9, HAP1, MYH10, RAB27A	2529	105	18082	1.63425	1	0.337445	29.2803
GOTERM_BP_DIRECT	GO:0001818~negative regulation of cytokine production	6	0.203252	0.0179331	SLC11A1, AXL, NFKB1, GPNMB, EPHA2, BTK	2529	12	18082	3.57493	1	0.340409	29.6401
GOTERM_BP_DIRECT	GO:1902894~negative regulation of pri-miRNA transcription from RNA polymerase II promoter	6	0.203252	0.0179331	PPARD, PDGFB, GATA6, NFATC4, SOX9, SRF	2529	12	18082	3.57493	1	0.340409	29.6401
GOTERM_BP_DIRECT	GO:0048711~positive regulation of astrocyte differentiation	6	0.203252	0.0179331	HES1, MAG, NOTCH1, SERPINE2, ID2, IL1B	2529	12	18082	3.57493	1	0.340409	29.6401
GOTERM_BP_DIRECT	GO:0010447~response to acidic pH	6	0.203252	0.0179331	LGMN, GPR65, CTSS, ASIC1, SRC, SLC9A1	2529	12	18082	3.57493	1	0.340409	29.6401
GOTERM_BP_DIRECT	GO:0045059~positive thymic T cell selection	6	0.203252	0.0179331	PTPRC, DOCK2, CD3D, H2-DMA, SRF, CD74	2529	12	18082	3.57493	1	0.340409	29.6401
GOTERM_BP_DIRECT	GO:0032233~positive regulation of actin filament bundle assembly	6	0.203252	0.0179331	PLEK, LIMK1, SWAP70, ID1, SYNPO2, SYNPO	2529	12	18082	3.57493	1	0.340409	29.6401
GOTERM_BP_DIRECT	GO:0097028~dendritic cell differentiation	6	0.203252	0.0179331	BATF3, FLT3, AXL, TREM2, TRPM2, GAS6	2529	12	18082	3.57493	1	0.340409	29.6401
GOTERM_BP_DIRECT	GO:0006911~phagocytosis, engulfment	13	0.440379	0.018125	AIF1, MFGE8, MYH9, FCGR1, SIRPA, ELMO1, FCGR3, FCGR2B, GSN, FCER1G, TREML4, TREM2, BIN2	2529	45	18082	2.06552	1	0.342328	29.9067
GOTERM_BP_DIRECT	GO:0051402~neuron apoptotic process	13	0.440379	0.018125	TRP53, TNFRSF21, APP, BOK, SIAH1B, BCL2, NLRP1A, RB1, FAS, APAF1, NLRP1B, AATK, NGF	2529	45	18082	2.06552	1	0.342328	29.9067
GOTERM_BP_DIRECT	GO:0044344~cellular response to fibroblast growth factor stimulus	10	0.338753	0.0181411	ZFP36L1, EGR3, CCL2, SFRP1, CD44, NR4A1, COL1A1, CCL5, MYC, IQGAP1	2529	30	18082	2.38329	1	0.341541	29.929
GOTERM_BP_DIRECT	GO:0045787~positive regulation of cell cycle	12	0.406504	0.0184761	TRP53, ASCL1, TBX3, ID2, GDPD5, RARA, NR4A3, CALR, MYC, TCF3, PGGT1B, CITED2	2529	40	18082	2.14496	1	0.345611	30.392
GOTERM_BP_DIRECT	GO:0032091~negative regulation of protein binding	16	0.542005	0.0187109	TMC8, PDGFB, SORL1, PIM2, PLSCR1, IFIT2, ACE, CDKN2A, ID1, CSNK1E, PSEN2, CAMK1, SLPI, NFATC4, LRRK2, MYC	2529	61	18082	1.87537	1	0.348122	30.7148
GOTERM_BP_DIRECT	GO:0050727~regulation of inflammatory response	16	0.542005	0.0187109	IL1R1, SBNO2, S100A8, S100A9, ANXA1, NLRP3, TLR9, NOD2, MYD88, CASP4, SEMA7A, PYCARD, STK39, ADAMTS12, CASP1, TNIP1	2529	61	18082	1.87537	1	0.348122	30.7148
GOTERM_BP_DIRECT	GO:0007015~actin filament organization	20	0.677507	0.0188946	ARHGEF2, FSCN1, TMSB10, SIRPA, WAS, SRF, TRF, CRHR2, PPP1R9B, PACSIN1, CORO1A, CASP4, RAC2, BCL2, TMSB4X, LMOD1, MAD2L2, DBN1, RHOF, EMP2	2529	83	18082	1.72286	1	0.349841	30.9663
GOTERM_BP_DIRECT	GO:0048870~cell motility	8	0.271003	0.0200821	PLD2, PLD1, SRPX2, CD34, FSCN1, ADAM17, GAS8, EPHA2	2529	21	18082	2.72376	1	0.366302	32.5716
GOTERM_BP_DIRECT	GO:0048557~embryonic digestive tract morphogenesis	8	0.271003	0.0200821	TCF21, TCF7, HNF1B, ID2, HLX, FOXF1, GATA4, PDGFRA	2529	21	18082	2.72376	1	0.366302	32.5716
GOTERM_BP_DIRECT	GO:0032355~response to estradiol	23	0.779133	0.0212693	DNMT3A, PAM, FOSL2, CRYAB, STAT5B, ANXA1, MBD4, CALR, FCGR1, TGFB1, STAT3, CD38, IFI27, CASP9, CTGF, GRN, MAPK15, PDGFRB, CD4, RARA, COL1A1, MYC, DNMT3B	2529	101	18082	1.62819	1	0.382248	34.1411
GOTERM_BP_DIRECT	GO:0002062~chondrocyte differentiation	13	0.440379	0.0214898	MEF2C, WNT5B, TRPS1, TGFBI, ARID5A, HSPG2, MUSTN1, RUNX1, COL11A2, SOX9, RUNX2, TGFB1, RUNX3	2529	46	18082	2.02061	1	0.384261	34.4287
GOTERM_BP_DIRECT	GO:0048536~spleen development	13	0.440379	0.0214898	KMT2A, FLT3, PKN1, NFKB2, CITED2, HOXB4, TCF21, CDKN2B, BCL2, RIPK3, BCL3, ADAM17, FAS	2529	46	18082	2.02061	1	0.384261	34.4287
GOTERM_BP_DIRECT	GO:0001932~regulation of protein phosphorylation	16	0.542005	0.0215854	PIK3CG, TNF, CCDC88A, TADA3, SOCS3, SOCS1, PML, TLR7, TLR8, STAT2, TLR9, PHIP, PPP1R9B, PRKAR2B, ARRB2, PRKAR1B	2529	62	18082	1.84513	1	0.38451	34.5531
GOTERM_BP_DIRECT	GO:0090630~activation of GTPase activity	18	0.609756	0.0217083	WNT5A, TBC1D10C, NTF3, TBC1D10B, TBC1D9, GPR65, ARHGAP24, EPHA2, SGSM2, SYDE1, CXCL13, TIAM1, RASGRP1, TBC1D14, TBC1D4, TBC1D1, RHOG, TBC1D2	2529	73	18082	1.76298	1	0.385135	34.7125
GOTERM_BP_DIRECT	GO:0032967~positive regulation of collagen biosynthetic process	9	0.304878	0.0217674	LTBP1, CCL2, PDGFB, CTGF, TGFB3, PDGFRB, CREB3L1, ENG, TGFB1	2529	26	18082	2.47495	1	0.384873	34.7891
GOTERM_BP_DIRECT	GO:0048843~negative regulation of axon extension involved in axon guidance	9	0.304878	0.0217674	SEMA5A, WNT5A, SEMA6B, PLXNA3, SEMA3F, SEMA3D, SEMA4B, SEMA3B, SEMA4D	2529	26	18082	2.47495	1	0.384873	34.7891
GOTERM_BP_DIRECT	GO:0042590~antigen processing and presentation of exogenous peptide antigen via MHC class I	4	0.135501	0.0218994	IFI30, FCER1G, FCGR1, FCGR3	2529	5	18082	5.71989	1	0.385619	34.9599
GOTERM_BP_DIRECT	GO:0019218~regulation of steroid metabolic process	4	0.135501	0.0218994	FOXA2, STAT5A, STAT5B, RORC	2529	5	18082	5.71989	1	0.385619	34.9599
GOTERM_BP_DIRECT	GO:0022614~membrane to membrane docking	4	0.135501	0.0218994	VCAM1, ICAM1, EZR, MSN	2529	5	18082	5.71989	1	0.385619	34.9599
GOTERM_BP_DIRECT	GO:0043535~regulation of blood vessel endothelial cell migration	4	0.135501	0.0218994	EFNA1, PRCP, SH3BGRL3, EPHA2	2529	5	18082	5.71989	1	0.385619	34.9599
GOTERM_BP_DIRECT	GO:0033634~positive regulation of cell-cell adhesion mediated by integrin	4	0.135501	0.0218994	CXCL13, CCL5, PIEZO1, CD24A	2529	5	18082	5.71989	1	0.385619	34.9599
GOTERM_BP_DIRECT	GO:0071224~cellular response to peptidoglycan	4	0.135501	0.0218994	NOD2, CAMP, TLR2, TREM2	2529	5	18082	5.71989	1	0.385619	34.9599
GOTERM_BP_DIRECT	GO:0071225~cellular response to muramyl dipeptide	4	0.135501	0.0218994	ARHGEF2, NOD2, NOD1, PTPN22	2529	5	18082	5.71989	1	0.385619	34.9599
GOTERM_BP_DIRECT	GO:0007171~activation of transmembrane receptor protein tyrosine kinase activity	4	0.135501	0.0218994	PRLR, ANGPT1, PDGFC, NRG1	2529	5	18082	5.71989	1	0.385619	34.9599
GOTERM_BP_DIRECT	GO:0050859~negative regulation of B cell receptor signaling pathway	4	0.135501	0.0218994	PTPN6, LPXN, CD300A, FCRL5	2529	5	18082	5.71989	1	0.385619	34.9599
GOTERM_BP_DIRECT	GO:0043320~natural killer cell degranulation	4	0.135501	0.0218994	CORO1A, UNC13D, STX11, RAB27A	2529	5	18082	5.71989	1	0.385619	34.9599
GOTERM_BP_DIRECT	GO:0098542~defense response to other organism	4	0.135501	0.0218994	TLR11, TLR13, NRROS, TLR8	2529	5	18082	5.71989	1	0.385619	34.9599
GOTERM_BP_DIRECT	GO:1903238~positive regulation of leukocyte tethering or rolling	4	0.135501	0.0218994	ELANE, CCR2, ITGA4, PTAFR	2529	5	18082	5.71989	1	0.385619	34.9599
GOTERM_BP_DIRECT	GO:0033625~positive regulation of integrin activation	4	0.135501	0.0218994	PLEK, CXCL13, PIEZO1, CD24A	2529	5	18082	5.71989	1	0.385619	34.9599
GOTERM_BP_DIRECT	GO:2001056~positive regulation of cysteine-type endopeptidase activity	4	0.135501	0.0218994	MEFV, BBC3, PYCARD, AIM2	2529	5	18082	5.71989	1	0.385619	34.9599
GOTERM_BP_DIRECT	GO:2000110~negative regulation of macrophage apoptotic process	4	0.135501	0.0218994	ST6GAL1, NOD2, CCR5, CCL5	2529	5	18082	5.71989	1	0.385619	34.9599
GOTERM_BP_DIRECT	GO:0018279~protein N-linked glycosylation via asparagine	10	0.338753	0.022474	STT3B, ST3GAL1, ST6GALNAC6, ST6GAL1, ST3GAL2, ST6GALNAC4, FUT8, ST3GAL6, DERL3, ST6GALNAC2	2529	31	18082	2.30641	1	0.392419	35.6982
GOTERM_BP_DIRECT	GO:0042771~intrinsic apoptotic signaling pathway in response to DNA damage by p53 class mediator	10	0.338753	0.022474	TRP53, CDKN1A, BBC3, SHISA5, PML, PYCARD, BCL3, PMAIP1, PHLDA3, IFI204	2529	31	18082	2.30641	1	0.392419	35.6982
GOTERM_BP_DIRECT	GO:0051491~positive regulation of filopodium assembly	10	0.338753	0.022474	DNM3, PALM, CCR7, FSCN1, TGFB3, RHOQ, DPYSL3, NEURL1A, SRF, ARAP1	2529	31	18082	2.30641	1	0.392419	35.6982
GOTERM_BP_DIRECT	GO:0061298~retina vasculature development in camera-type eye	7	0.237127	0.0231634	ACVR2B, ACVRL1, CYP1B1, PDGFB, PDGFRA, PDGFRB, ROM1	2529	17	18082	2.94406	1	0.40064	36.5734
GOTERM_BP_DIRECT	GO:0035994~response to muscle stretch	7	0.237127	0.0231634	SLC8A1, ANKRD23, JUN, ANKRD2, NFKB1, ANKRD1, SLC9A1	2529	17	18082	2.94406	1	0.40064	36.5734
GOTERM_BP_DIRECT	GO:0003203~endocardial cushion morphogenesis	7	0.237127	0.0231634	NOTCH1, ACVRL1, HEY1, TBX20, HEYL, SOX9, ENG	2529	17	18082	2.94406	1	0.40064	36.5734
GOTERM_BP_DIRECT	GO:0030206~chondroitin sulfate biosynthetic process	6	0.203252	0.0258471	CHPF, CHST12, CHST11, CHST3, CHST13, DSE	2529	13	18082	3.29994	1	0.434441	39.8743
GOTERM_BP_DIRECT	GO:1902287~semaphorin-plexin signaling pathway involved in axon guidance	6	0.203252	0.0258471	NRP2, PLXNA3, PLXNA4, PLXNA1, PLXNA2, SEMA3F	2529	13	18082	3.29994	1	0.434441	39.8743
GOTERM_BP_DIRECT	GO:0040037~negative regulation of fibroblast growth factor receptor signaling pathway	6	0.203252	0.0258471	WNT5A, SPRY1, SHISA2, SULF1, NGFR, THBS1	2529	13	18082	3.29994	1	0.434441	39.8743
GOTERM_BP_DIRECT	GO:0090179~planar cell polarity pathway involved in neural tube closure	6	0.203252	0.0258471	SFRP5, DVL2, WNT5A, SFRP1, PTK7, CELSR1	2529	13	18082	3.29994	1	0.434441	39.8743
GOTERM_BP_DIRECT	GO:0032461~positive regulation of protein oligomerization	6	0.203252	0.0258471	TRP53, IDE, TRABD2B, JCHAIN, PMAIP1, AIM2	2529	13	18082	3.29994	1	0.434441	39.8743
GOTERM_BP_DIRECT	GO:0033690~positive regulation of osteoblast proliferation	6	0.203252	0.0258471	IGF1R, HPSE, ITGAV, LTF, ITGB3, TMEM119	2529	13	18082	3.29994	1	0.434441	39.8743
GOTERM_BP_DIRECT	GO:0070528~protein kinase C signaling	6	0.203252	0.0258471	SLC26A6, PLEK, PDGFB, PRKCH, ADGRG1, ADAM15	2529	13	18082	3.29994	1	0.434441	39.8743
GOTERM_BP_DIRECT	GO:0048260~positive regulation of receptor-mediated endocytosis	8	0.271003	0.0259864	PLD2, CCR7, SYNE1, KIF3A, CBL, CCL19, TRF, HIP1	2529	22	18082	2.59995	1	0.435047	40.0411
GOTERM_BP_DIRECT	GO:0031668~cellular response to extracellular stimulus	8	0.271003	0.0259864	CDKN1A, P2RX7, LDHA, ITGA6, CDKN2B, AIF1, AXL, BMP6	2529	22	18082	2.59995	1	0.435047	40.0411
GOTERM_BP_DIRECT	GO:0048565~digestive tract development	12	0.406504	0.0263292	SMO, CLMP, ITGA6, CYP1A1, GATA6, FOXF1, TRPS1, TGFBR2, TGFB3, PDGFC, RB1, TGFB1	2529	42	18082	2.04282	1	0.438192	40.4497
GOTERM_BP_DIRECT	GO:0009611~response to wounding	15	0.50813	0.0263817	GFAP, CCL2, CYP1A1, PDGFB, SYT11, MDK, TGFB1, ZFP36L1, SLC1A3, SERPINE2, ADM, ID3, NGFR, TNFAIP3, MYC	2529	58	18082	1.8491	1	0.4377	40.5121
GOTERM_BP_DIRECT	GO:0016311~dephosphorylation	24	0.813008	0.0267412	PTPRJ, PTPN7, PTPN6, PTPRC, PTPN9, PTPRE, PTPRM, PTPN18, CDC14A, PTPN14, DUSP10, PTPN23, PTPN22, PTPRS, PTPDC1, PTPRO, ACPP, DUSP5, DUSP2, PTP4A3, PTPN1, DUSP8, DUSP7, MTMR4	2529	109	18082	1.57428	1	0.441006	40.9373
GOTERM_BP_DIRECT	GO:0002218~activation of innate immune response	5	0.169377	0.0267502	NLRC4, TMEM173, MB21D1, PYCARD, AIM2	2529	9	18082	3.97215	1	0.439976	40.948
GOTERM_BP_DIRECT	GO:0045080~positive regulation of chemokine biosynthetic process	5	0.169377	0.0267502	EGR1, WNT5A, TNF, MYD88, IL1B	2529	9	18082	3.97215	1	0.439976	40.948
GOTERM_BP_DIRECT	GO:0016043~cellular component organization	5	0.169377	0.0267502	INF2, FMNL1, FMNL2, FMNL3, DAAM2	2529	9	18082	3.97215	1	0.439976	40.948
GOTERM_BP_DIRECT	GO:0030098~lymphocyte differentiation	5	0.169377	0.0267502	LY6D, IKZF1, FLT3, SPI1, TCF3	2529	9	18082	3.97215	1	0.439976	40.948
GOTERM_BP_DIRECT	GO:0045410~positive regulation of interleukin-6 biosynthetic process	5	0.169377	0.0267502	EREG, TLR1, IL1B, TLR6, PTAFR	2529	9	18082	3.97215	1	0.439976	40.948
GOTERM_BP_DIRECT	GO:2000009~negative regulation of protein localization to cell surface	5	0.169377	0.0267502	LEPROTL1, GPM6B, NEDD4L, LEPROT, SNX33	2529	9	18082	3.97215	1	0.439976	40.948
GOTERM_BP_DIRECT	GO:0050798~activated T cell proliferation	5	0.169377	0.0267502	ITGAL, ITGAX, FYN, ITGB2, ITGAM	2529	9	18082	3.97215	1	0.439976	40.948
GOTERM_BP_DIRECT	GO:0035988~chondrocyte proliferation	5	0.169377	0.0267502	CTGF, GRN, MUSTN1, MMP14, DDR2	2529	9	18082	3.97215	1	0.439976	40.948
GOTERM_BP_DIRECT	GO:0045687~positive regulation of glial cell differentiation	5	0.169377	0.0267502	HES1, NOTCH1, NTF3, IL1B, SPINT1	2529	9	18082	3.97215	1	0.439976	40.948
GOTERM_BP_DIRECT	GO:0032680~regulation of tumor necrosis factor production	5	0.169377	0.0267502	MYD88, LTF, ANGPT1, MAPKAPK2, CD300LD	2529	9	18082	3.97215	1	0.439976	40.948
GOTERM_BP_DIRECT	GO:0071223~cellular response to lipoteichoic acid	5	0.169377	0.0267502	CD36, TLR2, LBP, TREM2, CD14	2529	9	18082	3.97215	1	0.439976	40.948
GOTERM_BP_DIRECT	GO:0003417~growth plate cartilage development	5	0.169377	0.0267502	RARG, TGFBR2, RARA, THBS1, MMP13	2529	9	18082	3.97215	1	0.439976	40.948
GOTERM_BP_DIRECT	GO:0034115~negative regulation of heterotypic cell-cell adhesion	5	0.169377	0.0267502	IL1RN, MAPK7, TNFAIP3, MYADM, KLF4	2529	9	18082	3.97215	1	0.439976	40.948
GOTERM_BP_DIRECT	GO:0050764~regulation of phagocytosis	5	0.169377	0.0267502	FGR, ITGAV, HCK, BLK, SYK	2529	9	18082	3.97215	1	0.439976	40.948
GOTERM_BP_DIRECT	GO:0009636~response to toxic substance	20	0.677507	0.026853	DNMT3A, DDC, CHKA, CCL3, CYP1B1, CYP1A1, TLR2, CNP, CCL5, GJC2, GUCY2C, CCL4, MBP, CDKN1A, SDC1, BCL2, PDGFRB, SCN8A, FAS, DNMT3B	2529	86	18082	1.66276	1	0.440101	41.069
GOTERM_BP_DIRECT	GO:0002053~positive regulation of mesenchymal cell proliferation	11	0.372629	0.0271156	WNT5A, SMO, IRS2, FOXF1, TGFBR2, PRRX1, PRRX2, STAT1, SOX9, MYC, CHRD	2529	37	18082	2.12563	1	0.442173	41.3772
GOTERM_BP_DIRECT	GO:0051209~release of sequestered calcium ion into cytosol	11	0.372629	0.0271156	PTPRC, P2RX7, BBC3, ITGAV, LCK, PLCG2, RYR1, CCL19, FKBP1B, TRPM2, TPCN2	2529	37	18082	2.12563	1	0.442173	41.3772
GOTERM_BP_DIRECT	GO:0030099~myeloid cell differentiation	9	0.304878	0.0272438	CDKN1C, PLSCR1, HOXB7, STAP1, CCR1, IRF8, PML, CLEC5A, THPO	2529	27	18082	2.38329	1	0.442599	41.5272
GOTERM_BP_DIRECT	GO:2000134~negative regulation of G1/S transition of mitotic cell cycle	10	0.338753	0.0274991	CDKN1A, CDKN2B, CTDSPL, FHL1, BCL2, SLFN8, RB1, GPNMB, SLFN1, ZC3H12D	2529	32	18082	2.23433	1	0.444553	41.8245
GOTERM_BP_DIRECT	GO:0048147~negative regulation of fibroblast proliferation	10	0.338753	0.0274991	TRP53, SFRP1, CD300A, MMP9, IFI30, SKI, PMAIP1, C1QL4, EMD, MYC	2529	32	18082	2.23433	1	0.444553	41.8245
GOTERM_BP_DIRECT	GO:0001657~ureteric bud development	13	0.440379	0.0295703	SMAD7, SMAD6, SMAD1, TGFB1, EPCAM, TCF21, SPRY1, SDC1, BMPER, SFRP1, BCL2, RARA, ROBO2	2529	48	18082	1.93642	1	0.46781	44.1848
GOTERM_BP_DIRECT	GO:0043280~positive regulation of cysteine-type endopeptidase activity involved in apoptotic process	13	0.440379	0.0295703	BCL10, TNF, NLRP3, TNFSF10, NOD1, CTGF, ARRB1, CASP12, PYCARD, FAS, ARL6IP5, MYC, ALOX12	2529	48	18082	1.93642	1	0.46781	44.1848
GOTERM_BP_DIRECT	GO:0002230~positive regulation of defense response to virus by host	26	0.880759	0.0301267	CLDN7, ALPK1, TNIK, PDK4, CHST3, PTPN22, HILPDA, ACKR3, CCL5, AIM2, STAT2, DDX58, TRAF3IP2, SLC35C1, TMEM173, SLC1A3, GMIP, CD93, MB21D1, TRIM6, PYCARD, SNTG1, ZC3H12A, SLC25A19, ASB2, TREM1	2529	122	18082	1.52374	1	0.473024	44.8033
GOTERM_BP_DIRECT	GO:0043032~positive regulation of macrophage activation	7	0.237127	0.0307341	HAVCR2, WNT5A, IL4RA, LBP, THBS1, TNIP2, IFI204	2529	18	18082	2.7805	1	0.478726	45.4709
GOTERM_BP_DIRECT	GO:0051145~smooth muscle cell differentiation	7	0.237127	0.0307341	MEF2C, NTF3, GATA6, FOXF1, NFATC4, MKL2, MKL1	2529	18	18082	2.7805	1	0.478726	45.4709
GOTERM_BP_DIRECT	GO:0050730~regulation of peptidyl-tyrosine phosphorylation	7	0.237127	0.0307341	PDCL3, PDGFB, EFNA1, PTPN22, PDGFRB, ITGB2, PDGFC	2529	18	18082	2.7805	1	0.478726	45.4709
GOTERM_BP_DIRECT	GO:0001574~ganglioside biosynthetic process	7	0.237127	0.0307341	ST3GAL1, ST6GALNAC6, ST3GAL2, ST6GALNAC4, ST8SIA4, ST3GAL6, ST6GALNAC2	2529	18	18082	2.7805	1	0.478726	45.4709
GOTERM_BP_DIRECT	GO:0060216~definitive hemopoiesis	7	0.237127	0.0307341	HOXB3, HOXB4, KMT2A, SP1, LYL1, RUNX1, ADAR	2529	18	18082	2.7805	1	0.478726	45.4709
GOTERM_BP_DIRECT	GO:2000648~positive regulation of stem cell proliferation	7	0.237127	0.0307341	EPCAM, HDAC5, PTPRC, TBX3, SIRT6, NFYA, NGF	2529	18	18082	2.7805	1	0.478726	45.4709
GOTERM_BP_DIRECT	GO:0051770~positive regulation of nitric-oxide synthase biosynthetic process	7	0.237127	0.0307341	FCER2A, NOD2, CCL2, TLR2, JAK3, STAT1, TLR9	2529	18	18082	2.7805	1	0.478726	45.4709
GOTERM_BP_DIRECT	GO:0009311~oligosaccharide metabolic process	7	0.237127	0.0307341	ST3GAL1, ST6GAL1, ST3GAL2, ST6GALNAC4, ST8SIA4, ST3GAL6, ST6GALNAC2	2529	18	18082	2.7805	1	0.478726	45.4709
GOTERM_BP_DIRECT	GO:0042326~negative regulation of phosphorylation	7	0.237127	0.0307341	CDKN1C, CDKN1A, CDKN2A, DYNLL1, STAP1, CDKN2B, BIRC3	2529	18	18082	2.7805	1	0.478726	45.4709
GOTERM_BP_DIRECT	GO:0001974~blood vessel remodeling	12	0.406504	0.0310501	ATP7A, MEF2C, ACVR2B, ACVRL1, BGN, NOL3, HOXA3, CCR2, AXL, TGM2, ITGA4, FLNA	2529	43	18082	1.99531	1	0.481097	45.8153
GOTERM_BP_DIRECT	GO:0048013~ephrin receptor signaling pathway	12	0.406504	0.0310501	EPHA4, TIAM1, FYN, EFNA1, EFNA2, EFNB1, EFNA3, EFNB2, ITSN1, SRC, EPHA2, EPHB2	2529	43	18082	1.99531	1	0.481097	45.8153
GOTERM_BP_DIRECT	GO:0003151~outflow tract morphogenesis	14	0.474255	0.0323031	MEF2C, HES1, DVL2, DHRS3, TBX3, HEY1, JUN, TBX20, GATA4, TGFBR2, HEYL, RYR1, THBS1, CITED2	2529	54	18082	1.85367	1	0.493701	47.1604
GOTERM_BP_DIRECT	GO:0036120~cellular response to platelet-derived growth factor stimulus	8	0.271003	0.0329715	ATP7A, CCL2, FYN, CBL, ITGB3, MYC, SRC, IQGAP1	2529	23	18082	2.48691	1	0.499724	47.865
GOTERM_BP_DIRECT	GO:0032147~activation of protein kinase activity	10	0.338753	0.0332642	SLC11A1, ACVR2B, PDGFB, TGFBR2, RIPK3, STRADA, ITGB3, PRKCD, EMP2, CAMKK1	2529	33	18082	2.16662	1	0.501667	48.1706
GOTERM_BP_DIRECT	GO:2001240~negative regulation of extrinsic apoptotic signaling pathway in absence of ligand	10	0.338753	0.0332642	EYA4, TNF, UNC5B, IL7, FYN, BCL2, CX3CR1, IL1B, CX3CL1, MAPK7	2529	33	18082	2.16662	1	0.501667	48.1706
GOTERM_BP_DIRECT	GO:1900026~positive regulation of substrate adhesion-dependent cell spreading	10	0.338753	0.0332642	LIMS1, UNC13D, ARHGEF7, PREX1, ITGB3, CALR, MYADM, DBN1, FLNA, NET1	2529	33	18082	2.16662	1	0.501667	48.1706
GOTERM_BP_DIRECT	GO:0086010~membrane depolarization during action potential	9	0.304878	0.0336052	YWHAH, CACNA1I, CACNA1H, CACNA1F, SCN8A, CACNA1S, SCN5A, SCN4A, TPCN2	2529	28	18082	2.29817	1	0.5041	48.5246
GOTERM_BP_DIRECT	GO:0043087~regulation of GTPase activity	17	0.575881	0.0338181	PLXNA3, TBC1D10B, PLXNA1, VAV1, IQGAP1, ADAP1, RASAL1, EPHA4, RASGRP3, TIAM1, RASGRP1, RASAL3, ARHGAP1, PYCARD, RASA3, RASA4, RASA2	2529	71	18082	1.71194	1	0.505167	48.7446
GOTERM_BP_DIRECT	GO:0032693~negative regulation of interleukin-10 production	6	0.203252	0.0356823	FCGR2B, EPX, PRG2, CD274, JAK3, PDCD1LG2	2529	14	18082	3.06423	1	0.523145	50.6319
GOTERM_BP_DIRECT	GO:0034122~negative regulation of toll-like receptor signaling pathway	6	0.203252	0.0356823	IRAK3, TRIM30A, ARRB2, SMPDL3B, IRF4, TLR9	2529	14	18082	3.06423	1	0.523145	50.6319
GOTERM_BP_DIRECT	GO:0070498~interleukin-1-mediated signaling pathway	6	0.203252	0.0356823	EGR1, IRAK2, IRAK3, IL1R1, RPS6KA4, TNIP2	2529	14	18082	3.06423	1	0.523145	50.6319
GOTERM_BP_DIRECT	GO:0097284~hepatocyte apoptotic process	6	0.203252	0.0356823	PIK3CG, DNMT3A, KRT18, GSN, RB1, FAS	2529	14	18082	3.06423	1	0.523145	50.6319
GOTERM_BP_DIRECT	GO:0051279~regulation of release of sequestered calcium ion into cytosol	6	0.203252	0.0356823	CYBA, PTPN6, CORO1A, UBASH3B, ITGB3, NGF	2529	14	18082	3.06423	1	0.523145	50.6319
GOTERM_BP_DIRECT	GO:0007613~memory	19	0.643631	0.0362348	ABCA7, B4GALT2, IL1RN, PTGS1, MECP2, ATP1A3, ITGA3, IGF2, ASIC1, ITPR3, SHANK2, SORCS3, PLK2, ITGA5, PSEN2, CX3CR1, IL1B, CASP1, NGF	2529	83	18082	1.63672	1	0.527499	51.1786
GOTERM_BP_DIRECT	GO:0006469~negative regulation of protein kinase activity	21	0.711382	0.0378005	PTPRC, FLRT1, PODNL1, PODN, RTN4RL1, ADORA2A, SOCS3, PKIG, SOCS1, PKN1, PKIB, DCN, RB1, PKIA, THY1, BGN, CDKN2A, PPP1R1B, UBASH3B, HSPB1, GADD45B	2529	95	18082	1.5805	1	0.541659	52.6965
GOTERM_BP_DIRECT	GO:0033077~T cell differentiation in thymus	11	0.372629	0.0382144	ZFP36L1, TRP53, CD3E, BCL11B, BCL2, STAT5A, STAT5B, RIPK3, RORC, ADAM17, TCF3	2529	39	18082	2.01663	1	0.544447	53.0903
GOTERM_BP_DIRECT	GO:0043085~positive regulation of catalytic activity	11	0.372629	0.0382144	ATP7A, PIK3CG, P2RX7, BTG1, DCP1B, DCP1A, BCL2, APH1B, PSEN2, IGF2, MYC	2529	39	18082	2.01663	1	0.544447	53.0903
GOTERM_BP_DIRECT	GO:2001235~positive regulation of apoptotic signaling pathway	11	0.372629	0.0382144	INHBB, ADORA2A, PML, NFATC4, CTSC, APAF1, NGFR, TRAF7, MYC, DAXX, PRKCD	2529	39	18082	2.01663	1	0.544447	53.0903
GOTERM_BP_DIRECT	GO:0001501~skeletal system development	23	0.779133	0.0387202	SH3PXD2B, GDF3, HAPLN4, TBX3, LGALS3, MMP9, HEXA, HEXB, SOX4, ZBTB16, SOX9, CACNA1S, TGFB1, EPHA2, CDKN1C, ACVR2B, RASSF2, DNM3OS, COL1A1, RUNX1, COL11A2, RUNX2, CHRD	2529	107	18082	1.53689	1	0.548069	53.5673
GOTERM_BP_DIRECT	GO:0097084~vascular smooth muscle cell development	4	0.135501	0.039283	HES1, ADM, ENG, SGCB	2529	6	18082	4.76657	1	0.552175	54.0925
GOTERM_BP_DIRECT	GO:0010818~T cell chemotaxis	4	0.135501	0.039283	GPR183, CCL3, CXCL16, CXCR3	2529	6	18082	4.76657	1	0.552175	54.0925
GOTERM_BP_DIRECT	GO:0021637~trigeminal nerve structural organization	4	0.135501	0.039283	NRP2, PLXNA3, PLXNA4, SEMA3F	2529	6	18082	4.76657	1	0.552175	54.0925
GOTERM_BP_DIRECT	GO:0071447~cellular response to hydroperoxide	4	0.135501	0.039283	CD36, AIF1, DDIAS, PRKCD	2529	6	18082	4.76657	1	0.552175	54.0925
GOTERM_BP_DIRECT	GO:0060762~regulation of branching involved in mammary gland duct morphogenesis	4	0.135501	0.039283	WNT5A, ETV5, ETV4, TGFB1	2529	6	18082	4.76657	1	0.552175	54.0925
GOTERM_BP_DIRECT	GO:0045953~negative regulation of natural killer cell mediated cytotoxicity	4	0.135501	0.039283	ARRB2, SH2D1B1, IGF2, KLRB1B	2529	6	18082	4.76657	1	0.552175	54.0925
GOTERM_BP_DIRECT	GO:0017121~phospholipid scrambling	4	0.135501	0.039283	PLSCR1, ABCA7, P2RX7, ANO6	2529	6	18082	4.76657	1	0.552175	54.0925
GOTERM_BP_DIRECT	GO:1990000~amyloid fibril formation	4	0.135501	0.039283	APP, CD36, GSN, RIPK3	2529	6	18082	4.76657	1	0.552175	54.0925
GOTERM_BP_DIRECT	GO:0043305~negative regulation of mast cell degranulation	4	0.135501	0.039283	CD84, CD300A, FOXF1, HMOX1	2529	6	18082	4.76657	1	0.552175	54.0925
GOTERM_BP_DIRECT	GO:0034162~toll-like receptor 9 signaling pathway	4	0.135501	0.039283	HAVCR2, UNC93B1, TNIP2, TLR9	2529	6	18082	4.76657	1	0.552175	54.0925
GOTERM_BP_DIRECT	GO:0009749~response to glucose	18	0.609756	0.0392956	EGR1, LPL, SLC8A1, HNF1B, PPARD, IRS2, HNF1A, PFKL, NCF2, NNAT, TGFBR2, FKBP1B, TGFB1, ACVR2B, SARM1, CTGF, COL6A2, THBS1	2529	78	18082	1.64997	1	0.551112	54.1042
GOTERM_BP_DIRECT	GO:0032922~circadian regulation of gene expression	15	0.50813	0.0393162	HNF1B, KMT2A, RELB, PML, RORC, PRKCDBP, ARNTL, NRIP1, NPAS2, ID2, CSNK1E, NGFR, BHLHE41, CRY1, CLOCK	2529	61	18082	1.75816	1	0.550128	54.1234
GOTERM_BP_DIRECT	GO:0032024~positive regulation of insulin secretion	13	0.440379	0.0396377	CD38, IRS2, PPARD, TARDBP, BLK, GPR39, NNAT, SOX4, MCU, NLGN2, GPR68, PCK2, TRPM2	2529	50	18082	1.85896	1	0.551942	54.4207
GOTERM_BP_DIRECT	GO:0034116~positive regulation of heterotypic cell-cell adhesion	5	0.169377	0.0397401	FGG, TNF, FGA, CD44, IL1B	2529	10	18082	3.57493	1	0.55172	54.515
GOTERM_BP_DIRECT	GO:0006655~phosphatidylglycerol biosynthetic process	5	0.169377	0.0397401	PLD3, PLD2, PLD1, PLD4, CDS1	2529	10	18082	3.57493	1	0.55172	54.515
GOTERM_BP_DIRECT	GO:0010941~regulation of cell death	5	0.169377	0.0397401	SLC25A24, CRYAB, JUND, NGFR, JUNB	2529	10	18082	3.57493	1	0.55172	54.515
GOTERM_BP_DIRECT	GO:0048245~eosinophil chemotaxis	5	0.169377	0.0397401	CCL3, CCL2, LGALS3, CCL5, CCL7	2529	10	18082	3.57493	1	0.55172	54.515
GOTERM_BP_DIRECT	GO:0060340~positive regulation of type I interferon-mediated signaling pathway	5	0.169377	0.0397401	WNT5A, NLRC5, TRIM6, IRF7, ZBP1	2529	10	18082	3.57493	1	0.55172	54.515
GOTERM_BP_DIRECT	GO:0032963~collagen metabolic process	5	0.169377	0.0397401	P3H2, P2RX7, TNXB, ID1, PRKCD	2529	10	18082	3.57493	1	0.55172	54.515
GOTERM_BP_DIRECT	GO:2000727~positive regulation of cardiac muscle cell differentiation	5	0.169377	0.0397401	MEF2C, ARRB2, EFNB2, NRG1, TGFB1	2529	10	18082	3.57493	1	0.55172	54.515
GOTERM_BP_DIRECT	GO:0007184~SMAD protein import into nucleus	5	0.169377	0.0397401	JUN, TGFB3, PML, ARAP1, TGFB1	2529	10	18082	3.57493	1	0.55172	54.515
GOTERM_BP_DIRECT	GO:0090557~establishment of endothelial intestinal barrier	5	0.169377	0.0397401	ICAM1, MYD88, CLDN1, PTPRS, TJP2	2529	10	18082	3.57493	1	0.55172	54.515
GOTERM_BP_DIRECT	GO:0060055~angiogenesis involved in wound healing	5	0.169377	0.0397401	B4GALT1, HPSE, PRCP, CX3CL1, ITGB3	2529	10	18082	3.57493	1	0.55172	54.515
GOTERM_BP_DIRECT	GO:0090197~positive regulation of chemokine secretion	5	0.169377	0.0397401	LPL, HC, IL4RA, PYCARD, CSF1R	2529	10	18082	3.57493	1	0.55172	54.515
GOTERM_BP_DIRECT	GO:0002438~acute inflammatory response to antigenic stimulus	5	0.169377	0.0397401	SERPINB9, ICAM1, ELANE, CXCR2, CD6	2529	10	18082	3.57493	1	0.55172	54.515
GOTERM_BP_DIRECT	GO:0035855~megakaryocyte development	7	0.237127	0.039753	PTPN6, ZFP385A, TESC, FLI1, PIP4K2A, NBEAL2, SRF	2529	19	18082	2.63416	1	0.550674	54.5269
GOTERM_BP_DIRECT	GO:0051604~protein maturation	7	0.237127	0.039753	TESC, LMF2, SORL1, PSEN2, TSPAN14, TSPAN17, SERPINH1	2529	19	18082	2.63416	1	0.550674	54.5269
GOTERM_BP_DIRECT	GO:0033189~response to vitamin A	7	0.237127	0.039753	DNMT3A, PPARD, SERPINA7, CYP1A1, GATA4, RARA, DNMT3B	2529	19	18082	2.63416	1	0.550674	54.5269
GOTERM_BP_DIRECT	GO:0006801~superoxide metabolic process	7	0.237127	0.039753	SH3PXD2B, CYBA, CYBB, SH3PXD2A, NCF2, NRROS, SOD3	2529	19	18082	2.63416	1	0.550674	54.5269
GOTERM_BP_DIRECT	GO:0003279~cardiac septum development	7	0.237127	0.039753	LRP1, SNX17, 2410089E03RIK, GATA4, TBX20, PRDM1, MYH10	2529	19	18082	2.63416	1	0.550674	54.5269
GOTERM_BP_DIRECT	GO:0007254~JNK cascade	10	0.338753	0.039812	IRAK4, WNT5A, SH2D3C, TNF, MYD88, PTGER4, MAP3K1, FGF12, MAP3K12, CDC42EP5	2529	34	18082	2.1029	1	0.550056	54.5811
GOTERM_BP_DIRECT	GO:0045840~positive regulation of mitotic nuclear division	9	0.304878	0.040903	PHIP, IGF1R, TNF, EREG, PDGFB, IL1B, PDGFRB, IGF2, CD28	2529	29	18082	2.21892	1	0.558837	55.5732
GOTERM_BP_DIRECT	GO:0010575~positive regulation of vascular endothelial growth factor production	8	0.271003	0.0411027	C3AR1, C5AR1, CYP1B1, HPSE, HC, GATA4, SULF1, IL1B	2529	24	18082	2.38329	1	0.559474	55.7526
GOTERM_BP_DIRECT	GO:0042098~T cell proliferation	8	0.271003	0.0411027	PTPRC, ZBTB32, DOCK2, P2RX7, CXCR4, MALT1, FKBP1B, EBI3	2529	24	18082	2.38329	1	0.559474	55.7526
GOTERM_BP_DIRECT	GO:0042104~positive regulation of activated T cell proliferation	8	0.271003	0.0411027	ICOSL, CD86, STAT5A, STAT5B, PYCARD, IGF2, JAK3, CD24A	2529	24	18082	2.38329	1	0.559474	55.7526
GOTERM_BP_DIRECT	GO:0030041~actin filament polymerization	8	0.271003	0.0411027	MICALL2, GSN, AIF1, HCLS1, CORO7, MYH9, GAS7, WAS	2529	24	18082	2.38329	1	0.559474	55.7526
GOTERM_BP_DIRECT	GO:1990138~neuron projection extension	8	0.271003	0.0411027	SEMA5A, DDR1, JADE2, FLRT1, PLXNA3, PLXNA1, TIAM1, IQGAP1	2529	24	18082	2.38329	1	0.559474	55.7526
GOTERM_BP_DIRECT	GO:0009987~cellular process	8	0.271003	0.0411027	FMNL1, AR, PPARD, APP, FLI1, JUN, TUBB5, JUNB	2529	24	18082	2.38329	1	0.559474	55.7526
GOTERM_BP_DIRECT	GO:0030833~regulation of actin filament polymerization	8	0.271003	0.0411027	ARPC1B, CORO1A, HCLS1, PREX1, ELN, FCHSD1, DBN1, CLEC2I	2529	24	18082	2.38329	1	0.559474	55.7526
GOTERM_BP_DIRECT	GO:0043473~pigmentation	12	0.406504	0.0422374	MYO5A, ATP7A, BLOC1S3, MLPH, BCL2, MITF, HPS1, SZT2, CD63, MREG, MYC, RAB27A	2529	45	18082	1.90663	1	0.568384	56.7587
GOTERM_BP_DIRECT	GO:0048469~cell maturation	12	0.406504	0.0422374	KCNMA1, HES1, ASCL1, ID2, POU2F2, AXL, CCL19, SOX18, LHX6, RUNX2, RUNX3, BTK	2529	45	18082	1.90663	1	0.568384	56.7587
GOTERM_BP_DIRECT	GO:0030178~negative regulation of Wnt signaling pathway	14	0.474255	0.0423211	LZTS2, TRABD2B, FRZB, HIC1, SFRP5, DKK3, LRP1, SFRP1, NXN, AIDA, SHISA2, DACT3, CSNK1E, NFATC4	2529	56	18082	1.78747	1	0.567961	56.8322
GOTERM_BP_DIRECT	GO:0007623~circadian rhythm	23	0.779133	0.0424351	KCNMA1, TRP53, DDC, PRF1, ADCY1, RORC, ARNTL, NPAS2, ID2, CSNK1E, ID1, JUN, NTRK1, JUND, ID4, ID3, NGFR, FAS, BHLHE41, CRY1, NFIL3, CLOCK, NGF	2529	108	18082	1.52266	1	0.567805	56.9318
GOTERM_BP_DIRECT	GO:0005975~carbohydrate metabolic process	39	1.32114	0.0431376	LDHA, HEXA, HEXB, HK2, HK1, PPP1R3C, PPP1R3B, CHIL1, HPSE, CHST12, HK3, CHIL3, CHST11, CHST14, GALC, GALE, B4GALT6, GGTA1, B4GALT1, HHIPL2, MGAT4A, B4GALT2, PFKL, PDK3, HKDC1, PDK4, CHST3, IGF2, PPP1R3A, SLC3A1, FUCA2, CHST1, PGM5, H6PD, GFPT2, NEU3, NEU2, POFUT1, PYGB	2529	206	18082	1.35361	1	0.572746	57.5415
GOTERM_BP_DIRECT	GO:0001947~heart looping	15	0.50813	0.0444877	MEF2C, WNT5A, KIF3A, TBX3, MICAL2, TGFBR2, TBX20, AHI1, SRF, CITED2, SMO, NOTCH1, IFT57, GATA4, ENG	2529	62	18082	1.72981	1	0.58307	58.6904
GOTERM_BP_DIRECT	GO:0009966~regulation of signal transduction	11	0.372629	0.0447939	ACVR2B, SPRY1, NLRC4, NAIP2, CDC42SE2, CNKSR3, NAIP5, PTPN1, NAIP1, RUNX1, AFAP1	2529	40	18082	1.96621	1	0.584482	58.9468
GOTERM_BP_DIRECT	GO:0060325~face morphogenesis	11	0.372629	0.0447939	CRISPLD2, TIPARP, TGFB3, PDGFRA, RRAS, SKI, COL1A1, MMP2, TWIST2, TGFB1, PLEKHA1	2529	40	18082	1.96621	1	0.584482	58.9468
GOTERM_BP_DIRECT	GO:0021915~neural tube development	13	0.440379	0.0454791	WNT5A, TCF7, KIF3A, PLXNA2, EPHA2, TGFB1, HES1, ZFP36L1, SALL2, NOTCH1, SFRP1, PHGDH, ITPK1	2529	51	18082	1.82251	1	0.589009	59.5151
GOTERM_BP_DIRECT	GO:0006979~response to oxidative stress	27	0.914634	0.0461153	HNF1A, MMP9, PTGS1, NFKB1, MMP2, APP, BCL2, EPX, HMOX1, GPX3, CYGB, TRP53, MMP14, RCAN2, PRKCD, TRPM2, RGS14, MSRB3, NAPRT, RBPMS, BTG1, MPO, ABCC1, SCARA3, LRRK2, PRNP, SRXN1	2529	133	18082	1.45148	1	0.593066	60.0361
GOTERM_BP_DIRECT	GO:0071773~cellular response to BMP stimulus	10	0.338753	0.0471794	ACVRL1, SFRP1, HFE2, GATA6, HEYL, SPINT1, SMAD1, ADAMTS12, RUNX2, BMP6	2529	35	18082	2.04282	1	0.60048	60.8933
GOTERM_BP_DIRECT	GO:0031069~hair follicle morphogenesis	10	0.338753	0.0471794	ATP7A, SMO, FOXQ1, NOTCH1, SOSTDC1, BCL2, NGFR, RUNX1, SNAI1, RUNX3	2529	35	18082	2.04282	1	0.60048	60.8933
GOTERM_BP_DIRECT	GO:0010043~response to zinc ion	10	0.338753	0.0471794	ATP7A, VCAM1, CRIP1, P2RX7, APOBEC1, S100A8, SLC30A1, GGH, SLC30A10, HVCN1	2529	35	18082	2.04282	1	0.60048	60.8933
GOTERM_BP_DIRECT	GO:0008283~cell proliferation	41	1.38889	0.0472614	PPARD, TNF, CSF1, TBX20, MAP4K1, HLCS, TGFB1, CD74, SRC, LARP1, CITED2, ZFP36L1, STAT4, BOK, RASGRP4, BCL2, CKLF, TGFBI, GNG2, AXIN2, MYC, CSF1R, THPO, PTPN6, IRS2, CYP1A1, NCF1, RHBDF1, PIM1, TACC1, STAT3, TACC2, HOXB4, SH2D2A, LRP1, CD34, PRKAR1B, ID4, H3F3B, MYH10, MVP	2529	220	18082	1.33247	1	0.599992	60.9586
GOTERM_BP_DIRECT	GO:0050901~leukocyte tethering or rolling	6	0.203252	0.0475288	VCAM1, TNF, ITGB7, ITGA4, GCNT1, SELPLG	2529	15	18082	2.85994	1	0.600974	61.171
GOTERM_BP_DIRECT	GO:0043149~stress fiber assembly	6	0.203252	0.0475288	ARRB1, ELN, ITGB5, SRF, SRC, TNFAIP1	2529	15	18082	2.85994	1	0.600974	61.171
GOTERM_BP_DIRECT	GO:0050921~positive regulation of chemotaxis	6	0.203252	0.0475288	PDGFB, CCL19, PDGFRB, CXCR3, THBS1, TGFB1	2529	15	18082	2.85994	1	0.600974	61.171
GOTERM_BP_DIRECT	GO:0045824~negative regulation of innate immune response	6	0.203252	0.0475288	HAVCR2, IRAK3, SMPDL3B, CCR1, TNFAIP3, DHX58	2529	15	18082	2.85994	1	0.600974	61.171
GOTERM_BP_DIRECT	GO:2000249~regulation of actin cytoskeleton reorganization	6	0.203252	0.0475288	GMFG, TRPM2, TGFB1, ARHGDIA, CSF1R, ARHGDIB	2529	15	18082	2.85994	1	0.600974	61.171
GOTERM_BP_DIRECT	GO:0030502~negative regulation of bone mineralization	6	0.203252	0.0475288	TRPM4, NFE2, CCR1, BCOR, SOX9, SRGN	2529	15	18082	2.85994	1	0.600974	61.171
GOTERM_BP_DIRECT	GO:0051289~protein homotetramerization	17	0.575881	0.0475802	KCNMA1, CRTC2, GBP5, PFKL, SYT11, IDE, PFKP, RXRG, SAMHD1, EVL, KCNJ10, KCNJ2, VASP, GLS, GPX3, THG1L, CDA	2529	74	18082	1.64254	1	0.600248	61.2117
GOTERM_BP_DIRECT	GO:0007266~Rho protein signal transduction	12	0.406504	0.048758	RHOJ, EDNRA, CDC42EP2, BAIAP2, CELSR1, CDC42EP3, ADGRG1, EPS8L1, RHOG, MCF2L, ARHGDIA, CDC42EP5	2529	46	18082	1.86518	1	0.608313	62.133
GOTERM_BP_DIRECT	GO:0007569~cell aging	9	0.304878	0.0491801	TRP53, ICAM1, CDKN2A, TBX3, ZMIZ1, BCL2, PML, CITED2, PRELP	2529	30	18082	2.14496	1	0.61043	62.4581
GOTERM_BP_DIRECT	GO:0051928~positive regulation of calcium ion transport	9	0.304878	0.0491801	EDNRA, ATP2B2, CCL3, ARRB2, CCR1, JAK3, CCL5, CACNA1D, CCL4	2529	30	18082	2.14496	1	0.61043	62.4581
GOTERM_BP_DIRECT	GO:0009314~response to radiation	9	0.304878	0.0491801	IL1R1, TNFRSF11A, JUN, NTRK1, JUND, RAD9A, MBD4, MYC, JUNB	2529	30	18082	2.14496	1	0.61043	62.4581
GOTERM_BP_DIRECT	GO:2001244~positive regulation of intrinsic apoptotic signaling pathway	9	0.304878	0.0491801	TRP53, S100A8, BBC3, BOK, LCK, S100A9, RIPK3, PMAIP1, PLAGL2	2529	30	18082	2.14496	1	0.61043	62.4581
GOTERM_BP_DIRECT	GO:0030900~forebrain development	19	0.643631	0.0494181	IKZF1, RFX4, CNP, MECOM, SRF, SRC, NUMBL, APLP1, NOTCH3, NOTCH1, APP, KDM2B, FYN, PSEN2, APAF1, MKL2, MKL1, CHRD, DCLK1	2529	86	18082	1.57962	1	0.611124	62.6402
GOTERM_CC_DIRECT	GO:0016020~membrane	1306	44.2412	2.08849e-48	LDHA, IL9R, AIF1, OSMR, ITSN1, SLC52A3, BTK, HMHA1, APP, SERPINE2, DHX34, RAB27B, KLRD1, RAB27A, PIK3CG, ICOSL, CYP3A13, CYP1A1, TMIE, GEM, LPCAT2, MYH9, LPCAT4, MARK1, THY1, JUP, UNC13D, PTRF, RYR1, ARL8A, PMP22, SLC30A10, UNC13B, UNC13A, ORAI2, CYP1B1, SCN1B, CSF2RB2, ARHGEF25, 2410089E03RIK, CACNB1, CACNB3, RIC3, ORAI3, TMEM50B, SLC29A3, RAC2, LPCAT1, CKLF, TMEM123, LFNG, NAT14, LAPTM4B, SPNS3…	2707	6998	19662	1.35553	1.6499e-45	1.6499e-45	3.20054e-45
GOTERM_CC_DIRECT	GO:0009986~cell surface	200	6.77507	5.71979e-32	CD209A, L1CAM, LPAR1, CD53, APP, CD44, FAS, ADAM8, PTPRJ, C5AR1, CRYAB, CD40, THY1, CRHR2, CD38, CCR7, CD36, CCR5, CD34, PDGFRA, PDGFRB, MST1R, CLEC5A, IL1R1, CALR, CD74, SLC11A2, SLC11A1, PROCR, FCER1G, TYROBP, PLAT, CD8B1, LGALS3, LGALS1, TGFBR2, FCGR4, HILPDA, CD63, EPHA2, EPHA4, NOTCH1, SFRP1, SRPX2, NTRK1, TREML2, ENG, SLC9A1, ACVRL1, PDIA3, TRPV2, LY9, PDIA4, MMP25, KISS1R, NOD2, TNFRSF11A,…	2707	629	19662	2.3095	4.51863e-29	2.25932e-29	8.76538e-29
GOTERM_CC_DIRECT	GO:0070062~extracellular exosome	562	19.0379	5.02973e-29	LDHA, LTBP2, RPL14, TUBB2A, CROCC, PTGS1, FSTL1, KIFC3, ACTG1, SIRPB1A, SIRPB1B, ACTG2, APP, GNG2, FAS, RAB27B, RAB27A, GNG7, PTPRJ, ICOSL, TNIK, C4A, C4B, CRYAB, GBP9, PTPRS, TMEM132A, MYH9, PTPRO, SIRPA, PCLO, GLTP, PDCD1LG2, THY1, PLAUR, JUP, ST14, RYR1, ARL8A, RPS11, TPPP3, CRTC2, SERPINA10, GNAI1, SERPINH1, DAAM2, RAC2, PROCR, FGL2, FGL1, SPP1, MGAT4A, KIF3A, HC, IL1RN, CD300E, GGH, ACPP, GA…	2707	2674	19662	1.52656	3.97349e-26	1.3245e-26	7.70789e-26
GOTERM_CC_DIRECT	GO:0009897~external side of plasma membrane	122	4.13279	6.56514e-28	OSMR, VTCN1, TLR2, L1CAM, CD209B, CD48, CD44, SEMA7A, MS4A1, FAS, KLRD1, SPN, ICOSL, CD3E, SCUBE1, MFGE8, TNFRSF14, CD40, THY1, NCAM1, CCR7, CD36, CCR5, CD34, CD33, CCR2, PDGFRA, FCER2A, ITGAL, ITGAE, ITGB3, CALR, CD74, ITGAM, IL12RB2, ACE, FGG, FGA, ITGAX, CD69, ITGAV, TMEM123, FCER1G, B4GALT1, CD8B1, LGALS3, TNFRSF13B, TGFBR2, TNFRSF13C, FCGR4, ITGA3, SLAMF7, ITGA4, FCGR1, ABCG1, FCGR3, BTLA, P…	2707	317	19662	2.79537	5.18646e-25	1.29662e-25	1.00609e-24
GOTERM_CC_DIRECT	GO:0005737~cytoplasm	1122	38.0081	4.19453e-20	MEF2C, LDHA, AIF1, ISG20, BTK, APP, CUL9, MAP3K8, SDR9C7, CCAR2, PIK3CG, CYP1A1, KIF5C, PIK3CD, MECP2, ESPL1, MECOM, MYH9, PTPDC1, GLTP, MARK1, JUP, UNC13D, DCAF7, PTRF, TAGLN, RYR1, ARL8A, MAPK7, UNC13B, UNC13A, CRTC2, GATSL2, NFKBIE, ARHGEF25, NFKBIB, DUSP10, FAM19A2, RCC1, SERPINH1, ACSBG1, JRK, SULT4A1, RAC2, UBASH3B, SPATS2, CASZ1, DHX58, SPP1, KIF3A, GAS8, CAMK2N2, GAS7, KIF3C, GAS6, GGN, S…	2707	6631	19662	1.229	3.31368e-17	6.62736e-18	6.42798e-17
GOTERM_CC_DIRECT	GO:0031012~extracellular matrix	97	3.28591	4.45181e-17	PODNL1, LTBP1, LTBP2, PDGFB, IGFBP7, MMP9, S100A9, MMP8, MMP27, TGFB3, MMP7, MMP23, MMRN1, MMP2, TGFB1, MMP25, CFP, PKM, ACTG1, CD93, SERPINE2, HTRA1, TGFBI, TUBB5, LOXL1, SPON1, MATN2, APCS, CILP, PFKP, CPXM2, MFGE8, MYH9, MMP14, MMP13, FLNA, MMP12, MMP11, PRELP, JUP, BGN, SLPI, HSPB1, RPS11, COL1A1, ADAMTS2, SSC5D, CTSG, ADAMTS5, ADAMTS4, ADAMTSL1, ADAMTSL2, PRTN3, LUM, TNC, VIM, ADAMTS15, DCN,…	2707	294	19662	2.39642	3.51693e-14	5.86155e-15	6.82225e-14
GOTERM_CC_DIRECT	GO:0005886~plasma membrane	828	28.0488	1.21153e-13	IL9R, AIF1, ITSN1, SLC52A3, BTK, SIRPB1A, APP, PIK3CG, PIK3CD, GEM, MYH9, MARK1, THY1, JUP, CD163L1, PTRF, RYR1, SLC30A10, PMP22, UNC13B, UNC13A, SCN1B, ARHGEF25, CSF2RB2, CACNB1, CACNB3, TMEM50B, ATP11A, GUCY2C, GNGT2, RGS2, PKP3, RGS9, TREML2, TMEM119, KCNAB2, LY9, MMP25, KISS1R, TICAM2, DPEP1, RAP2B, PARVG, AR, PIK3C2B, ARHGEF18, SDK2, RFTN2, SLC3A1, CLIC1, RFTN1, MMP14, ELMO1, CARD11, NAALAD2…	2707	4874	19662	1.23391	9.5689e-11	1.36698e-11	1.85618e-10
GOTERM_CC_DIRECT	GO:0045121~membrane raft	81	2.7439	1.39436e-12	ADCY3, ADCY1, TLR1, TLR2, RHOQ, L1CAM, TLR6, IQGAP1, BTK, EDNRA, CD48, PRKAR2B, ATP2B2, APP, UNC5B, HPSE, SLC2A1, ANGPT1, FAS, AHNAK, RAP2B, PPP2R1B, BCL10, ICAM1, STX2, EFNB1, NFAM1, RFTN2, RFTN1, MYADM, THY1, CARD11, LAT2, CD36, PTRF, LCK, ADAM17, CLIP3, NGFR, LRRK2, PRNP, EMP2, TRAF2, TNF, RTN4RL1, GNAI1, KCNA3, HK1, ITGB2, GPM6B, GPRC5B, SERPINH1, CD24A, EZR, KIRREL, CD2, FCER1G, CD4, INPP5D,…	2707	262	19662	2.24555	1.10152e-09	1.3769e-10	2.13676e-09
GOTERM_CC_DIRECT	GO:0005622~intracellular	315	10.6707	7.06361e-12	ADCY3, ADCY1, ADCY7, RPL14, EFNA1, ZFP738, ITSN1, BTK, SIRPB1A, MAP3K6, HMHA1, ZFP932, GAB2, ZFP90, MAP3K9, RAB25, RAB27B, MRPL34, ZFP937, RAB27A, PIK3CG, PLD2, PLD1, ZFP324, PIK3CD, EOMES, NUDT10, NUDT11, HES1, PITPNM1, CCR7, CD36, RAB19, ARL8A, RPS11, MAPK7, DBN1, UNC13B, UNC13A, PALM, TADA3, GNAI1, ZFP459, CD74, RILPL1, 2610008E11RIK, PPP1R3C, RAC2, STX18, ZFP810, DVL2, GPR155, ABR, SMAD7, LGA…	2707	1599	19662	1.43087	5.58022e-09	6.20025e-10	1.08247e-08
GOTERM_CC_DIRECT	GO:0005925~focal adhesion	104	3.52304	2.32699e-11	MPZL1, PDLIM2, L1CAM, PDLIM1, IQGAP1, ACTG1, CD44, GIT2, RRAS, ACTN4, EFNB2, MYH9, PLAUR, THY1, TNS4, JUP, ARPC1B, PGM5, HSPB1, PDGFRB, RPS11, ITGA11, PTK7, ITGB5, ITGB3, CALR, PXN, PROCR, RAC2, ITGAV, MRC2, ITGA3, EVL, CSRP1, ITGA4, MISP, EPHA2, ITGA6, LASP1, ITGA5, MARCKS, GRK5, ENG, SLC9A1, TLN1, PDIA3, TLN2, FERMT1, PIP5K1C, FES, RHOU, DDR2, ARHGAP22, GSN, RHOB, MSN, CAP1, AHNAK, RHOG, PARVG,…	2707	391	19662	1.93195	1.83833e-08	1.83833e-09	3.56604e-08
GOTERM_CC_DIRECT	GO:0001772~immunological synapse	22	0.745257	1.1563e-10	HAVCR2, PTPRJ, ITGAL, BCL10, ICAM1, STX7, LGALS3, CD3E, CD53, MYH9, SCIMP, CARD11, LAT, CD37, CORO1A, EZR, CD81, LCK, CD6, ARHGDIA, RHOH, CD28	2707	34	19662	4.69984	9.13476e-08	8.30432e-09	1.77199e-07
GOTERM_CC_DIRECT	GO:0005578~proteinaceous extracellular matrix	83	2.81165	5.26747e-09	LTBP1, PODNL1, GLDN, LTBP2, MMP9, MMP8, TGFB3, MMP7, MMP2, TGFB1, WISP2, HPSE, CTGF, TGFBI, PRSS34, LOX, VWA1, COL11A2, SPON2, LOXL1, GFOD2, SPON1, MATN2, SPARCL1, CILP, MMP13, MMP12, PRELP, MMP11, BGN, LAMC3, LAMC2, COL1A1, ADAMTS2, ADAMTS5, ADAMTS4, WNT5A, PODN, ADAMTSL1, WNT5B, MAMDC2, ADAMTSL2, ADAMTSL3, LUM, TNC, ADAMTSL5, ELN, ADAMTS15, DCN, TIMP1, SMOC2, LGALS3BP, CRISPLD2, COL6A3, COL6A2,…	2707	316	19662	1.90779	4.16129e-06	3.46775e-07	8.07222e-06
GOTERM_CC_DIRECT	GO:0042995~cell projection	154	5.2168	6.63078e-09	ADCY3, AIF1, DZIP1, PTPN23, TLR2, L1CAM, CNP, ITSN1, PACSIN1, RAB25, PTPRJ, TWF2, BAIAP2, BASP1, EVC2, MKS1, ARRB1, CAR9, LRRK2, BIN2, DBN1, FGD2, PALM, FGR, BBS9, KCNA2, B9D1, TMEM218, DCDC2A, ITGB3, CX3CL1, MDK, EPHB2, FAM65B, PPP1R16B, RILPL1, PDE6D, PTK6, HAP1, LRFN3, SPP1, B4GALT1, TESC, KIF3A, EVC, OSBPL3, MYO1C, FSCN1, MYO1G, EVL, ITGA3, GAS8, KCNK1, WHRN, SHANK2, EPHA2, DDX58, EPHA4, SARM…	2707	712	19662	1.57101	5.2383e-06	4.02947e-07	1.01615e-05
GOTERM_CC_DIRECT	GO:0008305~integrin complex	17	0.575881	9.43387e-09	ITGAL, ITGAE, ITGA11, ITGB5, ITGA3, ITGB2, ITGB3, ITGA4, MYH9, ITGAM, ITGA9, ITGAX, ITGA6, ITGA5, ITGAV, ITGB7, ITGA7	2707	25	19662	4.93911	7.45273e-06	5.3234e-07	1.44571e-05
GOTERM_CC_DIRECT	GO:0005615~extracellular space	280	9.48509	4.20807e-08	S100A4, GDF3, LTBP1, S100A8, LTBP2, GLDN, GDF6, S100A9, FSTL1, C1QC, ACTG1, ACTG2, APP, SERPINE2, CTGF, SOSTDC1, FAS, PI16, APON, C4A, C4B, MECP2, KRT10, CD40, PRELP, VEGFC, CD36, PPBP, ST14, LAMC2, ADAMTS5, ADAMTS4, IL1R1, SERPINA10, OAS3, CALR, SERPINH1, LGALS3BP, ACE, CHIL1, CKLF, OLFM3, LAMB1, GCNT1, SPP1, PLAT, LGALS3, HC, LGALS1, IL1RN, S100A11, GGH, HILPDA, CD63, ACPP, GAS6, SFRP1, SRPX2, …	2707	1504	19662	1.35223	3.32432e-05	2.21625e-06	6.44873e-05
GOTERM_CC_DIRECT	GO:0032587~ruffle membrane	31	1.05014	6.99182e-08	FGD2, ABCA7, TLN1, FGR, AIF1, FERMT1, PIP5K1C, ITGB3, SRC, PACSIN1, EZR, TIAM1, ITGAV, RASGRP2, PLEKHO1, PTPRJ, ARHGEF2, TESC, PLEK, MYO1C, EPHA2, DDX58, PPP1R9B, EPS8, ITGA5, SNTG1, ADAM17, PDE9A, KSR1, EPS8L1, PLEKHA1	2707	79	19662	2.85019	5.52339e-05	3.45221e-06	0.000107147
GOTERM_CC_DIRECT	GO:0005576~extracellular region	316	10.7046	1.39387e-07	GDF3, LTBP1, IL9R, S100A8, LTBP2, GLDN, EFNA1, GDF6, S100A9, FSTL1, C1QC, CFP, SERPINE2, HTRA1, CTGF, SOSTDC1, HTRA3, FAS, PI16, MATN2, C4A, C4B, COLEC11, WFDC17, CD40, PLAUR, PRELP, C1QA, C1QB, VEGFC, CD34, LAMC3, ST14, APOL10B, LAMC2, PLA2G2D, ADAMTS2, ADAMTS5, ADAMTS4, ENPP6, IL1R2, IL1R1, SERPINA10, ELN, IFI30, ESM1, CALR, LEAP2, LGALS3BP, ACE, CHIL1, CHIL3, CKLF, FGL2, FGL1, OLFM3, LAMB1, SP…	2707	1753	19662	1.30932	0.00011011	6.47737e-06	0.000213605
GOTERM_CC_DIRECT	GO:0005829~cytosol	320	10.8401	1.78587e-07	MEF2C, S100A6, LDHA, AIF1, STAT5A, STAT5B, ITSN1, BTK, ACTG1, MYD88, GAB2, SERPINE2, HTRA1, CTGF, KIFAP3, CRY1, SYK, RAB27A, MVB12B, NCF2, CRYAB, NCF1, HKDC1, NCF4, MECP2, MYH9, THY1, JUP, PTRF, SIAH1B, JUN, CCR2, MAPK7, UNC13B, GATSL2, NFKBIB, ASAP1, CALR, RILPL1, RAC2, CDA, ARHGEF10L, DVL2, OSBPL3, KIF3A, ABR, SMAD7, LGALS1, LCMT2, SPHK1, FBXO2, TGFBR2, GGH, TREX1, NCKAP1L, UAP1L1, CAMK2N2, KIF…	2707	1784	19662	1.30285	0.000141074	7.83794e-06	0.000273678
GOTERM_CC_DIRECT	GO:0005911~cell-cell junction	56	1.89702	2.66223e-07	CADM1, SLC5A1, CD53, SKAP1, IQGAP1, APP, CXCR4, TIAM1, SLC2A1, AHNAK, PCDHGA12, PTPRJ, PTPRM, STX2, ACTN4, CD3E, ARHGEF6, PRKCH, MYADM, WAS, PRKCD, FLNA, NCAM1, JUP, CLIC4, DEF6, LCK, SH3KBP1, ADAM17, NGFR, DBN1, JAM3, LCP2, ITGAL, SDCCAG8, LIMS1, GRB2, PTK7, KIRREL, CD2, MICALL2, ITK, PTPN6, FLRT1, EPPK1, FSCN1, AHI1, ITGA4, VAV1, ANXA2, LAT, P2RX7, CORO1A, ITGA5, WDR1, TJP2	2707	201	19662	2.02363	0.000210294	1.10692e-05	0.000407977
GOTERM_CC_DIRECT	GO:0030054~cell junction	148	5.01355	2.99745e-07	PLXNA3, GABRB3, CADM1, SYT9, CD53, ITSN1, KIFC3, ATP2B2, PACSIN1, KDF1, TIAM1, PRRT1, GRID1, PTPRJ, ACTN4, C4B, BASP1, SSPN, PCLO, JUP, TNS4, PGM5, CGN, LRRK2, BIN2, IGSF9, UNC13B, DBN1, UNC13A, ABCA7, PANX1, KCNA2, PTK7, IFI30, ITGB3, PXN, RIMS4, ITGAV, EMB, OLFM3, HAP1, LRFN3, HAVCR2, PARD6B, GABRA3, SYT11, FSCN1, SYT12, ITGA3, SHANK1, MISP, KCNK1, SHANK2, EPHA2, DDX58, EPHA4, SARM1, EPS8, SRPX…	2707	718	19662	1.49719	0.00023677	1.18399e-05	0.000459348
GOTERM_CC_DIRECT	GO:0031225~anchored component of membrane	43	1.45664	5.85017e-07	ENPP6, TNFRSF23, ART2B, RTN4RL1, HFE2, EFNA1, VTCN1, EFNA2, EFNA3, CD52, CD24A, MMP25, RAET1A, CD48, VCAM1, LY6A, ART4, RGMA, RAET1E, LY6D, LY6E, FOLR2, SMPDL3B, CD177, SEMA7A, TREH, NT5E, DPEP1, DPEP2, LY6C1, PRSS30, LPL, BST1, NTNG2, LY6K, THY1, PLAUR, LY6C2, NCAM1, LYNX1, PRNP, GFRA2, CD14	2707	141	19662	2.21508	0.000462057	2.20076e-05	0.000896516
GOTERM_CC_DIRECT	GO:0042613~MHC class II protein complex	10	0.338753	2.59558e-06	H2-OA, H2-EB2, H2-EB1, H2-OB, H2-DMB1, H2-AA, H2-AB1, H2-DMA, CD74, H2-DMB2	2707	12	19662	6.05283	0.00204841	9.32006e-05	0.00397756
GOTERM_CC_DIRECT	GO:0005794~Golgi apparatus	219	7.4187	3.59099e-06	ADCY3, SLC9A7, B3GALT4, PTGS1, KIFC3, APP, CD44, CTGF, KIFAP3, RAB27B, GGTA1, RAB27A, H1F0, PLD2, PLD1, GBP5, CRYAB, NCF1, TMEM132A, LPCAT2, MECOM, PITPNM1, CRHR2, CD36, MGAT5, UNC13B, MFNG, NFKBIE, ASAP2, DUSP10, KCNJ2, CALR, CD74, SORCS2, ACSBG1, P3H2, LPCAT1, STX18, OLFM3, STX11, GCNT1, LFNG, HIP1, MGAT4A, ST6GAL1, ACER2, RHBDF1, GAS8, ABCG1, EPHA4, NOTCH1, SYNE1, PLA2G4A, SLC16A13, STEAP4, EL…	2707	1190	19662	1.33671	0.00283287	0.000123335	0.00550293
GOTERM_CC_DIRECT	GO:0016023~cytoplasmic, membrane-bounded vesicle	43	1.45664	4.19257e-06	PRF1, SNX17, HPS1, PTPN23, FES, TRF, ACSBG1, RINL, CD93, CXCR4, KLC1, CHIL3, RAB6B, RAB25, TRAF7, WIPF1, GPNMB, AXIN2, HAP1, ALS2CL, TBC1D2, ARHGEF2, CCDC88A, C5AR1, MYO1C, NTF3, SOCS1, ANP32E, RGS19, PKN1, CORO7, ARRDC4, KCNK1, GGN, ARHGAP30, AP2A2, FNBP1, PLA2G4A, ARRB1, PDGFRB, SNX33, COMMD7, NGF	2707	151	19662	2.06838	0.00330666	0.000137996	0.00642479
GOTERM_CC_DIRECT	GO:0005856~cytoskeleton	206	6.97832	4.97065e-06	FAM110A, CTTNBP2NL, S100A8, TUBB2B, AIF1, CROCC, TUBB2A, DZIP1, FAM110C, S100A9, PTPN23, PDLIM2, PDLIM1, KIFC3, ACTG1, ACTG2, TNIK, MYH9, MARK1, FRY, JUP, MKS1, PGM5, NAV1, CNTROB, MAD2L2, TPPP3, GNAI1, CCDC92, IGF2BP2, PXN, CDC42EP2, RILPL1, CDC42EP3, HAP1, CDC42EP5, DVL2, KIF3A, PTPN14, GAS8, KIF3C, FNBP1, NOTCH1, SYNE1, LASP1, DZIP1L, MAP2, MARCKS, LZTS2, KCNAB2, MYO7A, FERMT1, TTLL1, NOD2, DY…	2707	1113	19662	1.34435	0.00391912	0.000157061	0.00761708
GOTERM_CC_DIRECT	GO:0002102~podosome	16	0.542005	6.44026e-06	SH3PXD2B, ACTB, ARHGEF2, SH3PXD2A, FERMT3, FSCN1, ASAP1, RHOU, SRC, TPM3, VCAM1, LPXN, GSN, WDR1, ADAM8, BIN2	2707	32	19662	3.6317	0.0050749	0.000195666	0.00986903
GOTERM_CC_DIRECT	GO:0005887~integral component of plasma membrane	206	6.97832	1.08391e-05	CALHM2, ADCY1, CADM4, CADM1, OSMR, LPAR1, CD53, SLC52A3, ATP2B2, KCNK6, S1PR4, FAS, ADAM8, ICOSL, C5AR2, C5AR1, TRABD2B, GPR132, SSPN, SIRPA, PLAUR, CD37, CD34, CCR2, ST14, PDGFRA, CLCA3A1, KCNJ2, CD72, CD74, EPHB2, SLC11A2, FCER1G, EMB, SLC28A2, TGFBR2, SLAMF6, CELSR1, KCNK1, CD63, EPHA2, NOTCH3, BTLA, EPHA4, SEMA6B, NOTCH1, CD207, ATP2A3, NTRK1, AVPR1A, KLRB1B, SLC9A1, KCNJ16, SLC16A13, STEAP4,…	2707	1126	19662	1.32883	0.00852637	0.000317095	0.0166093
GOTERM_CC_DIRECT	GO:0043234~protein complex	124	4.20054	2.55348e-05	MEF2C, LTBP1, LMO2, MMP9, IQGAP1, CD48, MYD88, GAB2, CD44, SYK, BCL10, IRS2, ACTN4, STAP1, MECP2, PRKAB1, PRKCDBP, MYH9, DCAF7, CD36, PTRF, RYR1, PDGFRA, UNC13A, EPS8L1, TRAF2, HMGB2, IL1R1, PANX1, GRB2, GNAI1, SIPA1, SOX9, CALR, SMARCB1, JUND, SKIL, AXIN2, RUNX1, HIST1H4I, TCF3, RUNX2, HIST1H4H, TRP53, PARD6B, IKZF1, SMAD7, SMAD6, MYL12B, MALT1, SKI, SMAD1, MYL12A, KAT5, CD63, HDAC5, CORO1A, CDK…	2707	628	19662	1.43417	0.0199706	0.000720195	0.039124
GOTERM_CC_DIRECT	GO:0048471~perinuclear region of cytoplasm	134	4.5393	3.12716e-05	S100A4, S100A6, LTBP1, AIF1, PTPN22, CNP, TPD52, BTK, PRKAR2B, PACSIN1, APP, CTGF, RARA, FAS, BCL10, PLD1, TWF2, PTPRM, TNIK, ACTN4, PCLO, CD34, CX3CR1, CCR2, LAMC2, DBN1, GBP2, MVP, PACS1, PAM, HMGB2, STX7, CCL2, NFKBIE, OAS2, CX3CL1, CCNG1, CALR, TRF, SRC, SLC11A2, PPP1R16B, NDRG1, TRAF7, LAMB1, HAP1, SPP1, UNC45A, RAB8B, AK1, CKAP4, SYT11, MALT1, ITGA3, KAT5, 2810417H13RIK, GGN, ATP7A, PLA2G4A…	2707	692	19662	1.40649	0.0244023	0.000851531	0.0479119
GOTERM_CC_DIRECT	GO:0030027~lamellipodium	43	1.45664	3.74442e-05	ABLIM1, AIF1, TRPV2, KCNA2, ABI3, ABI2, ITSN1, APBB1IP, MCF2L, PXN, ACTG2, MEFV, RAC2, GSN, PSTPIP1, PLD2, PLD1, TESC, PTPRM, CCDC88A, TWF2, STX2, ARHGEF7, ACTA2, SWAP70, ARHGEF6, FSCN1, MYO1G, EVL, DPYSL3, VASP, EPHA2, ARHGAP31, PPP1R9B, NOTCH1, CORO1A, PLEKHH2, SH3BGRL3, APBB1, DBN1, PARVB, MYH10, SRGAP2	2707	164	19662	1.90443	0.0291482	0.000985563	0.0573666
GOTERM_CC_DIRECT	GO:0005938~cell cortex	39	1.32114	4.25988e-05	TRAF2, CYTIP, FAM110C, MYO7A, NEDD9, CDC42SE1, DAXX, WDR81, PXN, FGG, EZR, KDF1, FGA, CTGF, RASAL3, AXIN2, DVL2, PARD6B, ARHGEF7, CRIP2, RGS19, FBLIM1, INSC, MYH9, MISP, FLNA, ANXA2, AGTRAP, FRY, FNBP1, EPS8, PSEN2, RYR1, MARCKS, LAMC2, DBN1, BIN2, PLEKHA2, MYH10	2707	144	19662	1.96717	0.0330938	0.00108502	0.0652614
GOTERM_CC_DIRECT	GO:0001725~stress fiber	23	0.779133	5.41849e-05	ACTB, ABLIM1, MICALL2, ACTN4, MLPH, FSCN1, FHL3, FBLIM1, PDLIM2, MYL12B, MYL12A, MYH9, PXN, TPM3, NEBL, ANXA2, CYBA, PGM5, PSTPIP1, CNN2, MST1R, MYH10, SYNPO	2707	67	19662	2.4934	0.0419039	0.00133683	0.0830044
GOTERM_CC_DIRECT	GO:0016323~basolateral plasma membrane	49	1.65989	9.6852e-05	KCNJ16, CLDN7, SLC13A5, HFE2, PDGFB, CADM1, SLC7A8, KCNJ10, SLC7A6, SLC7A7, TLR9, EPCAM, NOD2, SLC1A3, NOD1, CD44, SLC2A1, STK39, SLC4A1, MSN, C5AR1, STX2, CAR11, DDR1, SLC26A6, CHRM3, ARRB2, ARRB1, ST14, SLC41A1, CAR9, PALM, P2RY6, EZR, SLC4A9, NAIP1, ENTPD1, B4GALT1, SLC8A1, CNNM4, ANXA1, ITGA3, ANXA2, ATP7A, KCNN4, ITGA6, ABCC4, ABCC1, SLC9A1	2707	203	19662	1.75323	0.0736627	0.00231601	0.14832
GOTERM_CC_DIRECT	GO:0001891~phagocytic cup	11	0.372629	0.00011809	ABCA7, CORO1A, PEAR1, TNF, AIF1, CDC42SE2, SYT11, ANXA1, MYO1G, PIP5K1C, BIN2	2707	20	19662	3.99487	0.0890766	0.00274025	0.180816
GOTERM_CC_DIRECT	GO:0030315~T-tubule	20	0.677507	0.000136879	SLC8A1, CACNA2D1, SCN1B, NOS1AP, CACNB1, TGFB3, KCNJ2, CACNA1S, RTN2, EDNRA, IGF1R, ABCC9, EZR, SLC30A1, RYR1, CAMK2D, MSN, SCN5A, AHNAK, SLC9A1	2707	57	19662	2.54856	0.1025	0.003085	0.209557
GOTERM_CC_DIRECT	GO:0015629~actin cytoskeleton	48	1.62602	0.000150914	CTTNBP2NL, ABLIM1, POU6F1, ABLIM2, FGR, MLPH, CROCC, PDLIM2, IQGAP1, ACTG1, CORO2A, EZR, RINL, GSN, RARA, FAM129B, WIPF1, NFATC2, CDC42EP3, AHNAK, SYNPO, H1F0, FYB, NFE2, ACTN4, ACTA2, BAIAP2, FSCN1, SYNPO2, CSRP1, MYH9, FLNA, NOTCH3, SLC16A3, DDX58, PKNOX2, JUP, PPP1R9B, TARS, ARPC1B, CORO1A, ANKRD23, NCOA5, CLIC5, ADAM17, WDR1, DBN1, MYH10	2707	201	19662	1.73454	0.112398	0.0033065	0.231021
GOTERM_CC_DIRECT	GO:0031410~cytoplasmic vesicle	122	4.13279	0.000214139	SYT3, TLR1, STOML1, TLR2, PTPN23, SYT9, TLR6, TLR7, KIFC3, BTK, TLR9, APP, PACSIN1, IL1B, RAB25, SYK, C5AR1, GBP5, NGP, SOCS1, GBP9, CORO7, TRIM36, ARRB2, ARRB1, PDGFRB, LRRK2, EMP2, GBP2, NGF, PAM, RAB7B, UNC93B1, TRF, ACSBG1, SLC11A2, PDE6D, CHIL3, ENTPD4, TRAF7, AXIN2, HAP1, HIP1, DVL2, RAB8B, NTF3, MYO1C, SYT11, SYT12, KCNK1, CYB561, DENND1C, GGN, SREBF2, ATP7A, PLA2G4A, NOTCH1, FNBP1, CORO1A…	2707	646	19662	1.37172	0.15565	0.0045622	0.327657
GOTERM_CC_DIRECT	GO:0005913~cell-cell adherens junction	67	2.26965	0.000298564	TLN1, LDHA, CADM4, CADM1, RPL14, PDLIM1, IQGAP1, LARP1, PKM, PLCB3, ARHGAP1, LRRFIP1, MKL2, FAM129B, AHNAK, FMNL2, PTPRM, TWF2, BAIAP2, PFKP, CLIC1, MYH9, VASP, FLNA, JUP, PGM5, KRT18, EVPL, XIRP1, CGN, MB21D2, MAPRE1, DBN1, EPS8L1, EPN2, ABI2, ASAP1, SFN, TAGLN2, CDH3, SRC, EZR, PLIN3, CNN2, NDRG1, CC2D1A, EHD1, EMD, TES, EHD4, UNC45A, SWAP70, SMAD7, FSCN1, CBL, ANXA1, STAT1, EPHA2, ANXA2, TIGIT…	2707	316	19662	1.54002	0.210141	0.00618869	0.456563
GOTERM_CC_DIRECT	GO:0016324~apical plasma membrane	69	2.3374	0.00030459	PDIA3, OSMR, MYO7A, SLC5A1, ANO1, KCNJ10, SLC52A3, DDR2, SLC7A5, TLR9, EPCAM, ATP2B2, NOD1, CD44, SLC2A1, STK39, MSN, FAS, RAB27B, ITPK1, DPEP1, RAB27A, KCNMA1, PLD1, TNIK, ARHGEF18, PTPRO, SLC34A2, THY1, SLC26A6, CD36, ABCB1B, CD34, PSEN2, CD81, CLDN1, ADAM17, PDGFRB, EMP2, ABCA7, SHROOM3, CACNB3, ITGB3, MREG, TRF, SLC11A2, FAM65B, CD9, P2RY6, EZR, SLCO3A1, KCNE4, TCIRG1, PARD6B, ANXA1, MAL, ADG…	2707	328	19662	1.52797	0.213893	0.00615184	0.465757
GOTERM_CC_DIRECT	GO:0042101~T cell receptor complex	9	0.304878	0.000331804	BCL10, CARD11, CD3D, CD3E, CD247, CD6, APBB1IP, SKAP1, SYK	2707	15	19662	4.35803	0.230619	0.00653278	0.507271
GOTERM_CC_DIRECT	GO:0001726~ruffle	27	0.914634	0.000353001	FGD2, MYO5A, S100A6, TLN1, TLN2, AIF1, IQGAP1, EZR, MEFV, RINL, GSN, PTK6, ARHGAP1, WIPF1, TESC, ARHGEF7, BAIAP2, FSCN1, S100A11, MYH9, SAMSN1, GAS7, MYADM, ANXA2, NOTCH1, PSD, EPS8L1	2707	95	19662	2.06433	0.2434	0.00677984	0.539597
GOTERM_CC_DIRECT	GO:0005764~lysosome	69	2.3374	0.000398116	SGSH, ARSG, NAAA, LGMN, HEXA, HEXB, TLR7, TLR9, 5330417C22RIK, HPSE, CXCR4, MT1, IL1B, KIF2A, RAB27A, BCL10, CTSZ, H2-DMB1, NAPSA, CTSS, MMP13, TRPM2, H2-DMB2, CTSW, UNC13D, CD34, H2-OB, PRCP, H2-AA, PDGFRB, CTSC, ARL8A, LRRK2, TNFAIP3, TM6SF1, MYO5A, RAB7B, STX7, LITAF, UNC93B1, IFI30, RRAGD, ITM2C, CD74, SRC, TPCN2, ABCA5, SLC11A1, CD68, ACE, SLC29A3, LAPTM5, GALC, HAP1, PLA2G15, GIMAP5, HCK, S…	2707	331	19662	1.51412	0.2699	0.00746189	0.608363
GOTERM_CC_DIRECT	GO:0005604~basement membrane	27	0.914634	0.000501736	TNC, TIMP2, TRF, TIMP1, P3H2, SMOC2, TGFBI, VWA1, RUNX1, LAMB1, LOXL1, THBS2, SPN, COL4A4, MATN2, EFEMP1, HSPG2, NTN4, COL15A1, PAPLN, NID1, COL5A1, ANXA2, ITGA6, LAMC3, LAMA5, LAMC2	2707	97	19662	2.02177	0.32731	0.00917787	0.766136
GOTERM_CC_DIRECT	GO:0030426~growth cone	38	1.28726	0.000793752	ORAI2, PREX1, KATNB1, LRIG2, TIMP2, IQGAP1, TPM3, ARHGAP4, APP, KLC1, CXCR4, CABLES1, HAP1, TWF2, ARHGEF7, CBL, FSCN1, ITGA3, GDPD5, DPYSL3, DPYSL2, BASP1, KIF3C, SHANK2, WHRN, PCLO, FLNA, THY1, NCAM1, PPP1R9B, EPS8, CSNK1E, ADGRL1, LRRK2, APBB1, DBN1, MAP3K12, MYH10	2707	159	19662	1.7359	0.465975	0.014156	1.20951
GOTERM_CC_DIRECT	GO:0030141~secretory granule	29	0.982385	0.00103662	MYO5A, PAM, TNF, TGFB3, SYT9, TGFB1, STXBP5L, IL1B, LTF, FAS, RAB27B, THBS1, RAB27A, PLAT, LYZ2, STX1A, LYZ1, BAIAP2, ELANE, HILPDA, ACPP, ATP7A, RAB11FIP5, ITGB2L, AP2A2, RAB37, MPO, COL1A1, CTSG	2707	112	19662	1.8807	0.559284	0.0180431	1.57685
GOTERM_CC_DIRECT	GO:0005901~caveola	24	0.813008	0.00106494	KCNMA1, PLD2, NOS1AP, ATP1B3, HCK, TGFBR2, HK1, PLVAP, PRKCDBP, SRC, P2RY12, IGF1R, SMO, CD36, PTRF, SLC2A3, HMOX1, SLC2A1, CACNA1H, LRRK2, EHD2, MYOF, SCN5A, EMP2	2707	86	19662	2.02699	0.569044	0.0181325	1.61959
GOTERM_CC_DIRECT	GO:0042383~sarcolemma	30	1.01626	0.00113865	VCAM1, PLCB3, DES, COL6A3, COL6A2, FAS, SCN5A, AHNAK, PLD2, SLC8A1, ANXA1, ATP1A3, SSPN, CACNA1S, ANXA2, ABCC9, KRT19, PGM5, CD36, BGN, ITGA7, RYR1, CACNA1H, PDE9A, SYNM, ALOX5, CACNA1D, SGCB, SLC9A1, ALOX12	2707	118	19662	1.84662	0.593449	0.0189677	1.73078
GOTERM_CC_DIRECT	GO:0005581~collagen trimer	23	0.779133	0.00153539	COL4A4, MSR1, GLDN, FCNB, COL15A1, COLEC11, EMILIN2, C1QC, PCOLCE, COL5A1, EMILIN1, C1QTNF7, C1QA, C1QB, COL6A3, COL6A2, C1QL3, LOX, C1QL4, SCARA3, COL1A1, COL11A2, COL20A1	2707	83	19662	2.01275	0.702961	0.0249723	2.32724
GOTERM_CC_DIRECT	GO:0042105~alpha-beta T cell receptor complex	5	0.169377	0.00159349	PTPN6, CD3G, CD3D, CD3E, CD247	2707	5	19662	7.26339	0.716306	0.0253837	2.41429
GOTERM_CC_DIRECT	GO:0072558~NLRP1 inflammasome complex	5	0.169377	0.00159349	CASP4, PYCARD, NLRP1A, NLRP1B, CASP1	2707	5	19662	7.26339	0.716306	0.0253837	2.41429
GOTERM_CC_DIRECT	GO:0042629~mast cell granule	10	0.338753	0.00159543	LAT, LAT2, CD300A, RASGRP1, ANXA1, MILR1, CXCR2, NR4A3, SRGN, BTK	2707	22	19662	3.30154	0.716742	0.0249124	2.4172
GOTERM_CC_DIRECT	GO:0043025~neuronal cell body	99	3.35366	0.00160301	LTBP1, PDGFB, TGFB3, L1CAM, LPAR1, TGFB1, ATP2B2, PRKAR2B, SERPINE2, PPP1R1B, TIAM1, CYGB, RARA, FAS, C4A, C4B, NCF1, BAIAP2, ENC1, CD40, PCLO, NCAM1, CRHR2, ASCL1, CCR2, LRRK2, DBN1, PAM, CCL2, ADORA2A, KATNB1, LRIG2, KCNJ2, TIMP2, CCNG1, RIC3, EPHB2, ENTPD1, KIF3A, SHANK2, KIF3C, WHRN, ATP7A, P2RX7, NTRK1, MAP2, SCN8A, CACNA1F, CACNA1D, MYH10, ZFP385A, ACVRL1, TBX21, SORL1, CAD, MBP, CASP4, SLC…	2707	534	19662	1.34658	0.718435	0.0245446	2.42855
GOTERM_CC_DIRECT	GO:0001931~uropod	7	0.237127	0.00167639	EZR, PSTPIP1, PIP5K1C, MSN, MYH9, SELPLG, SPN	2707	11	19662	4.62216	0.734318	0.0251674	2.53839
GOTERM_CC_DIRECT	GO:0032009~early phagosome	6	0.203252	0.00191638	SYT11, UNC93B1, UNC13B, TLR7, SYK, TLR9	2707	8	19662	5.44754	0.780278	0.0281874	2.89682
GOTERM_CC_DIRECT	GO:0005902~microvillus	21	0.711382	0.00269499	LYZ2, LYZ1, MYO1C, MYO7A, FSCN1, MYO1G, CNP, KCNJ10, SLC10A2, TGFB1, ATP7A, VCAM1, PROM1, BBS2, EZR, CLIC4, PDGFRA, ANGPT1, MSN, LRRK2, SPN	2707	76	19662	2.00699	0.88139	0.0387108	4.05121
GOTERM_CC_DIRECT	GO:0031982~vesicle	37	1.25339	0.00272867	MYO5A, LZTS2, STX7, TAGLN2, TRF, PKM, ACE, NOD2, EZR, KLC1, SLC2A1, IL1B, TBC1D4, MSN, AHNAK, IFNGR1, GGTA1, SPP1, MVB12B, ARHGEF2, PLD1, SPNS3, SYT11, IL1RN, ANXA1, BASP1, CLIC1, ALDH3B1, SLC34A2, ANXA2, PROM1, KCNN4, SLC26A6, EPS8, CD81, RAB38, BMP6	2707	164	19662	1.63869	0.884512	0.0384869	4.10085
GOTERM_CC_DIRECT	GO:0030424~axon	71	2.40515	0.00334395	NRP2, NRTN, KCNAB2, CADM1, TRPV2, NCS1, L1CAM, TGFB1, IQGAP1, KCNIP3, SDC3, APP, CNTNAP1, NRG1, MYC, TUBB3, DDC, AR, C4A, C4B, CRYAB, PCLO, NCAM1, CRHR2, PDGFRA, HSPB1, SLC38A1, NRGN, LRRK2, IGSF9, UNC13A, MAP3K12, MYO5A, IRX3, TNFRSF21, PALM, IL1R1, ADORA2A, KCNA2, VIM, KATNB1, KCNA3, EPHB2, IGF1R, SYN1, AP3M2, KLC1, ADRA2C, LRFN3, SYNPO, CPT1C, ACTB, DNM3, SYT11, SPHK1, NFASC, ATP1A3, NTNG2, GD…	2707	370	19662	1.39379	0.929076	0.0461536	5.00357
GOTERM_CC_DIRECT	GO:0031234~extrinsic component of cytoplasmic side of plasma membrane	19	0.643631	0.00401207	ITK, S100A6, KCNAB2, FGR, HCK, BLK, FES, SRC, IQGAP1, BTK, FYN, TIAM1, PTK6, LCK, RYR1, JAK3, SRMS, SYK, MATK	2707	68	19662	2.02948	0.958244	0.0541939	5.97479
GOTERM_CC_DIRECT	GO:0014069~postsynaptic density	49	1.65989	0.00417696	ABLIM1, PALM, IL1R1, KCNAB2, CLSTN3, ADORA2A, CLSTN1, NCS1, SRC, SORCS3, MYD88, SYN1, TIAM1, BCL11A, NEURL1A, AXIN2, ENTPD1, IFNGR1, DCLK1, SYNPO, ACTB, DNM3, ARHGEF2, DLGAP1, ADAM10, CAP2, DLGAP3, CRYAB, BAIAP2, SYT11, RGS19, SHANK1, SHANK2, PCLO, RGS14, PPP1R9B, EPHA4, SMO, ARRB2, EPS8, ARRB1, FYN, MAP2, GRIP2, ADGRL1, NGFR, NRGN, DBN1, SRGAP2	2707	239	19662	1.48915	0.963364	0.0554175	6.21306
GOTERM_CC_DIRECT	GO:0072557~IPAF inflammasome complex	5	0.169377	0.00425749	NLRC4, CASP4, NAIP2, NAIP5, CASP1	2707	6	19662	6.05283	0.965631	0.0555275	6.32922
GOTERM_CC_DIRECT	GO:0012505~endomembrane system	27	0.914634	0.00587504	STX7, PANX1, TBC1D9, ADORA2A, TRPV2, PIP5K1C, SLC11A2, CDC42EP2, DOCK2, ATF6B, TBC1D4, TBC1D1, GPNMB, CDC42EP3, NBEAL2, RHEBL1, CDC42EP5, TBC1D2, LAPTM4B, TBC1D10C, TBC1D10B, WDFY4, SGSM2, JAK3, MON1B, IL3RA, NRBP2	2707	114	19662	1.72028	0.990486	0.0746497	8.63417
GOTERM_CC_DIRECT	GO:0071944~cell periphery	19	0.643631	0.00653652	PTPRC, ADGRE1, NID1, ITGA3, MBP, VCAM1, INHBB, ACTG2, KRT19, NOTCH1, SLC1A3, KRT18, EZR, CD34, FYN, FUT4, MSN, SCARA3, TUBB3	2707	71	19662	1.94372	0.994377	0.0814245	9.56139
GOTERM_CC_DIRECT	GO:0031528~microvillus membrane	9	0.304878	0.0067531	PROM1, EZR, ITGAV, CAR9, MSN, ITGB3, CD24A, DPEP1, SLC34A2	2707	22	19662	2.97139	0.995266	0.0827172	9.86305
GOTERM_CC_DIRECT	GO:0030175~filopodium	20	0.677507	0.00721617	B4GALT1, PALM, TWF2, ACTA2, BAIAP2, FSCN1, MYO1G, ABI2, ACPP, VASP, VCAM1, ACTG2, EPHA4, PPP1R9B, EZR, ITGA6, DEF6, MSN, DBN1, ARL4C	2707	77	19662	1.8866	0.996725	0.0868148	10.5049
GOTERM_CC_DIRECT	GO:0031527~filopodium membrane	8	0.271003	0.00735615	PALM, TBC1D10C, ITGAV, ITGA3, MSN, ITGB3, ANTXR1, VASP	2707	18	19662	3.22817	0.99707	0.0871083	10.6981
GOTERM_CC_DIRECT	GO:0070382~exocytic vesicle	8	0.271003	0.00735615	UNC13D, SYT3, SYT9, SYTL5, DPYSL3, SYTL3, SYTL1, RAB27A	2707	18	19662	3.22817	0.99707	0.0871083	10.6981
GOTERM_CC_DIRECT	GO:0045335~phagocytic vesicle	13	0.440379	0.0074737	FMNL1, STX6, RAB7B, RAB8B, SYT11, TLR1, PLD4, CALR, RAB31, CYBB, CORO1A, RAB38, SRGAP2	2707	41	19662	2.30303	0.997332	0.0871424	10.86
GOTERM_CC_DIRECT	GO:0031941~filamentous actin	12	0.406504	0.00903508	ACTG1, MYO1C, MAP3K1, SPECC1, FSCN1, FERMT1, MYO1F, TMSB4X, TMSB10, DPYSL3, FLNA, TPM3	2707	37	19662	2.35569	0.999231	0.102946	12.9849
GOTERM_CC_DIRECT	GO:0097169~AIM2 inflammasome complex	4	0.135501	0.00934284	CASP4, PYCARD, CASP1, AIM2	2707	4	19662	7.26339	0.999398	0.104775	13.3981
GOTERM_CC_DIRECT	GO:0005884~actin filament	18	0.609756	0.00934469	MYO5A, AIF1, HCK, RHOQ, WHRN, GAS7, SRC, FLNA, CORO1A, EZR, RAC2, FYN, WIPF1, WDR1, LMOD1, INPP5D, DBN1, AFAP1	2707	68	19662	1.92266	0.999399	0.103336	13.4006
GOTERM_CC_DIRECT	GO:0042470~melanosome	24	0.813008	0.00936528	MYO5A, PDIA3, ATP1B3, MLPH, TRPV2, MYO7A, GGH, CNP, PDIA4, ITGB3, MREG, MMP14, SYNGR1, CD63, ANXA2, SLC1A5, SGSM2, SLC2A1, CAPG, RAB38, RAB27B, GPNMB, SYTL1, RAB27A	2707	101	19662	1.72595	0.999409	0.102131	13.4282
GOTERM_CC_DIRECT	GO:0031258~lamellipodium membrane	8	0.271003	0.0102846	ITGAV, KCNA2, SLC39A6, ITGB3, ANTXR1, PIEZO1, VASP, EPHA2	2707	19	19662	3.05827	0.999716	0.110121	14.6512
GOTERM_CC_DIRECT	GO:0043197~dendritic spine	32	1.08401	0.0103365	PALM, ASAP1, LPAR1, KCNJ2, RGS10, PRKAR2B, APP, SLC1A3, TIAM1, NEURL1A, APBA1, SYNPO, DNM3, SLC8A1, DLGAP3, CRYAB, BAIAP2, SYT11, FBXO2, ASIC1, SHANK1, PTPRO, SHANK2, RGS14, EPHA4, PPP1R9B, SYNE1, ARRB2, ARRB1, APBB1, DBN1, MYH10	2707	148	19662	1.57046	0.999728	0.109178	14.7198
GOTERM_CC_DIRECT	GO:0031594~neuromuscular junction	17	0.575881	0.0114744	KCNC3, EFNA2, MYH9, SYNGR1, PCLO, EPHA4, APP, P2RX7, DES, SERPINE2, ITGA7, CAMK2D, FCHSD1, NRG1, UNC13B, UNC13A, MYH10	2707	64	19662	1.92934	0.99989	0.118939	16.2102
GOTERM_CC_DIRECT	GO:0005783~endoplasmic reticulum	211	7.1477	0.0133894	PTGS1, TPD52, ATP2B2, PLOD2, KIFAP3, CREB3L1, PLD3, PLD1, CYP1A1, CYP3A13, PLD4, TMEM132A, IFI47, LPCAT2, LPCAT4, THY1, PARP16, PITPNM1, CRHR2, CD36, PTRF, TM6SF2, CYP1B1, OAS2, RIC3, CALR, SERPINH1, CD74, ACSBG1, TMEM50B, P3H2, LPCAT1, CHIL1, STX18, CHIL3, EMD, HAP1, RHBDF2, ST6GAL1, SCD2, OSBPL3, FBXO2, RHBDF1, ATP11A, TREX1, SEPN1, SLAMF7, GUCY2C, EPHA4, NOTCH1, PLA2G4A, ATP2A3, TMEM119, SLC9A…	2707	1323	19662	1.15841	0.999976	0.135737	18.6635
GOTERM_CC_DIRECT	GO:0005667~transcription factor complex	51	1.72764	0.0137058	HNF1B, HNF1A, LMO2, LMO4, SPI1, PAX5, PDLIM1, ANKRD1, GATA6, GATA4, SPIB, TWIST2, ELMSAN1, RARG, ARID5A, ARNTL, RB1, TRERF1, JUNB, JUN, CLOCK, TFCP2L1, TFEB, SOX9, NPAS2, JUND, POU2F1, NFATC4, SKIL, NFATC2, TCF4, TCF3, RUNX2, NFATC1, TRP53, TCF7, TBX3, IKZF1, SMAD7, HCLS1, SMAD6, NR4A1, SKI, NR4A3, SMAD1, KAT5, DCP1A, TRPS1, HEYL, HDAC9, KLF4	2707	267	19662	1.38739	0.999982	0.136992	19.0623
GOTERM_CC_DIRECT	GO:0043235~receptor complex	29	0.982385	0.0147177	GPR84, GPR160, IL4RA, ITGB5, ITGB2, ITGB3, FCRL5, TLR7, IGF1R, APP, ITGB7, LOXL4, PLA2R1, KLRD1, RAMP1, CD200R1, CR2, TGFBR2, ITGA3, ITPR3, NOTCH3, DDR1, NOTCH1, ACVR2B, LRP1, NTRK1, PLXDC1, ENG, KCTD12	2707	134	19662	1.57193	0.999992	0.144594	20.3255
GOTERM_CC_DIRECT	GO:0045202~synapse	88	2.98103	0.0153254	KCNAB2, CADM1, GABRB3, TLN2, MYO7A, CLSTN1, NCS1, SYT9, SYNGR1, ITSN1, ATP2B2, PACSIN1, SLC1A3, TIAM1, PRRT1, NEURL1A, NRG1, GRID1, STX1A, CTBP2, C4A, CRYAB, C4B, SPARCL1, EFNB1, SDK2, SSPN, PCLO, CHRM3, SH3KBP1, SEMA4B, HSPB1, NRGN, LRRK2, UNC13B, IGSF9, UNC13A, SRGAP2, PPFIA4, CCL2, ZC4H2, KCNA2, GSG1L, CD24A, RIMS4, EPHB2, SHISA8, MTHFR, RGS12, SYN1, RASGRP2, EMB, OLFM3, HAP1, LRFN3, SYNPO, PL…	2707	505	19662	1.2657	0.999995	0.148313	21.0752
GOTERM_CC_DIRECT	GO:0014704~intercalated disc	14	0.474255	0.0183217	SLC8A1, SCN1B, KCNJ2, JUP, TMEM65, YWHAH, PGM5, DES, ANKRD23, XIRP1, CAMK2D, SLC4A1, SCN5A, SLC9A1	2707	51	19662	1.99387	1	0.172808	24.6764
GOTERM_CC_DIRECT	GO:0005768~endosome	93	3.15041	0.0204629	SLC9A9, STEAP4, SLC9A7, CYTIP, LEPROTL1, SYT3, SORL1, PTPN23, VPS37B, L1CAM, LPAR1, VPS37D, TLR7, TLR9, SLA, PLEKHB2, PACSIN1, APP, 5330417C22RIK, CXCR4, NSG1, TICAM2, RHOB, LEPROT, MVB12B, RAB27A, RAP2B, PLD1, PARM1, TNIK, NCF4, RAB4B, PKN1, H2-DMB1, ARHGAP27, ACKR3, ARRDC4, RFTN1, ANKRD13A, RAB11FIP4, RAB11FIP5, UNC13D, CCR5, ACAP1, ARL8A, LRRK2, GRAP2, TNFAIP1, PMEPA1, FGD2, ABCA7, PRF1, RAB7B…	2707	544	19662	1.24172	1	0.188931	27.1552
GOTERM_CC_DIRECT	GO:0072559~NLRP3 inflammasome complex	4	0.135501	0.0209669	CASP4, PYCARD, CASP1, NLRP3	2707	5	19662	5.81071	1	0.190953	27.7275
GOTERM_CC_DIRECT	GO:0030659~cytoplasmic vesicle membrane	26	0.880759	0.0210399	SNX17, SFN, KIFC3, AP1S3, N4BP3, PACSIN1, PDE6D, AP1S2, AP3M2, SMAGP, TBC1D4, GPNMB, MYOF, RNF144A, FLRT1, ZDHHC8, ANXA1, TRPM2, AGTRAP, TMEM67, SLC26A6, YWHAH, CLIC4, SH3KBP1, MFSD10, SNX33	2707	120	19662	1.57373	1	0.189404	27.81
GOTERM_CC_DIRECT	GO:0098793~presynapse	16	0.542005	0.0218013	PLD2, STX1A, SYT11, SYT3, SYT12, KCNJ10, P2RX7, AP1S2, SYDE1, SYTL5, SYTL3, ADGRL1, SYTL1, UNC13B, UNC13A, HIP1	2707	63	19662	1.84467	1	0.193444	28.6657
GOTERM_CC_DIRECT	GO:0005641~nuclear envelope lumen	6	0.203252	0.0242781	APP, PTGES, SORL1, TUBB5, ALOX5, GRASP	2707	13	19662	3.35233	1	0.210839	31.3841
GOTERM_CC_DIRECT	GO:0055037~recycling endosome	25	0.846883	0.0252996	SLC9A9, RAP2B, STX6, MICALL2, MYO5A, SLC9A7, TNIK, STX7, TNF, SYT11, SORL1, RAB4B, ATP11A, ACKR3, KCNK1, TRF, ABCG1, SLC11A2, RAB11FIP5, UNC13D, FCGR2B, TBC1D14, FCHSD1, TUBA1A, AATK	2707	116	19662	1.56539	1	0.216436	32.4767
GOTERM_CC_DIRECT	GO:0044327~dendritic spine head	5	0.169377	0.0253627	DNM3, PPP1R9B, ATP1A3, NRGN, SRGAP2	2707	9	19662	4.03522	1	0.214635	32.5436
GOTERM_CC_DIRECT	GO:0005652~nuclear lamina	5	0.169377	0.0253627	LMNB1, NRM, HLCS, EMD, LBR	2707	9	19662	4.03522	1	0.214635	32.5436
GOTERM_CC_DIRECT	GO:0030864~cortical actin cytoskeleton	12	0.406504	0.0280094	PPP1R9B, CORO1A, CAP2, MLPH, PLEKHH2, GSN, LASP1, SLC2A1, PDLIM2, MYO1F, CAP1, MYADM	2707	43	19662	2.02699	1	0.232056	35.2969
GOTERM_CC_DIRECT	GO:0055038~recycling endosome membrane	12	0.406504	0.0280094	RAB11FIP4, RAP2B, PLEKHB2, RAB11FIP5, SLC9A7, BOK, ACAP1, NDRG1, CLIP3, EHD1, EHD2, EHD4	2707	43	19662	2.02699	1	0.232056	35.2969
GOTERM_CC_DIRECT	GO:0005903~brush border	18	0.609756	0.030799	MYO1C, ACTN4, SLC5A1, RGS19, MYL12B, ITPR3, MYH9, RALGDS, FLNA, SLC34A2, SLC11A2, PROM1, CORO2A, EZR, EPS8, CGN, TREH, MYH10	2707	77	19662	1.69794	1	0.249765	38.0849
GOTERM_CC_DIRECT	GO:1903561~extracellular vesicle	13	0.440379	0.0308457	PKM, CD9, OLFML3, SERPINE2, FGA, TUBB2A, COL6A3, ATP1A3, COL6A2, ITGB2, MFGE8, LFNG, PRELP	2707	49	19662	1.92702	1	0.247612	38.1305
GOTERM_CC_DIRECT	GO:0001750~photoreceptor outer segment	16	0.542005	0.036494	MYO5A, GUCA1A, HNF1A, MYO7A, PTGS1, AHI1, SHANK2, PROM1, PLEKHB1, CERKL, GNB5, RGS9, CACNA1F, IFT140, RAB27A, ROM1	2707	67	19662	1.73454	1	0.283763	43.4315
GOTERM_CC_DIRECT	GO:0035371~microtubule plus-end	7	0.237127	0.0371441	MYO5A, MLPH, MAPRE2, CLIP2, MAPRE1, KIF3C, NCKAP5L	2707	19	19662	2.67599	1	0.285366	44.0136
GOTERM_CC_DIRECT	GO:0005605~basal lamina	7	0.237127	0.0371441	COL4A4, LAMA5, HSPG2, NID1, LAMB1, ENTPD1, ENTPD2	2707	19	19662	2.67599	1	0.285366	44.0136
GOTERM_CC_DIRECT	GO:0061702~inflammasome complex	4	0.135501	0.0376762	CASP4, NLRP1A, NLRP1B, NLRP3	2707	6	19662	4.84226	1	0.286166	44.4859
GOTERM_CC_DIRECT	GO:1990454~L-type voltage-gated calcium channel complex	4	0.135501	0.0376762	CACNA2D1, NOS1AP, CACNB3, CACNA1D	2707	6	19662	4.84226	1	0.286166	44.4859
GOTERM_CC_DIRECT	GO:0097470~ribbon synapse	5	0.169377	0.0377478	KIF3A, CTBP2, NLGN2, UNC13B, PCLO	2707	10	19662	3.6317	1	0.283979	44.5491
GOTERM_CC_DIRECT	GO:0005891~voltage-gated calcium channel complex	8	0.271003	0.0381405	CACNA2D1, CACNA1I, CACNB1, CACNA1H, CACNB3, CACNA1F, CACNA1S, CACNA1D	2707	24	19662	2.42113	1	0.283889	44.8949
GOTERM_CC_DIRECT	GO:0000139~Golgi membrane	69	2.3374	0.042966	SLC16A13, STEAP4, CLSTN3, B3GALT4, CLSTN1, CBFA2T3, RHOU, ST6GALNAC6, PLEKHB1, ST6GALNAC4, CHST12, CHST11, CHST14, NSG1, RAB6B, LEPROT, PGAP3, PLD1, PARM1, GBP5, TMEM132A, CHST3, CORO7, LPCAT2, ARL3, CHST1, RAB11FIP5, ABCB1B, PSEN2, MGAT5, EMP2, GBP2, PMEPA1, ABCA7, MMGT2, GALNT6, ABCA5, B3GNT9, RNF125, GLIPR2, B3GNT8, GALNT10, B3GNT5, LPCAT1, STX18, RASGRP1, GPSM1, GALNT15, FUT4, GALNT18, GALNT1…	2707	403	19662	1.24361	1	0.311371	48.9826
GOTERM_CC_DIRECT	GO:0032420~stereocilium	10	0.338753	0.0432833	PROM1, ELMOD3, BBS2, TWF2, MYO1C, EPS8, MYO7A, CLIC5, WHRN, TPRN	2707	35	19662	2.07525	1	0.310557	49.2412
GOTERM_CC_DIRECT	GO:0005719~nuclear euchromatin	9	0.304878	0.045417	H1F0, TCF7, TRNP1, HIST1H1C, JUN, RUVBL2, MYC, KLF4, POLR2A	2707	30	19662	2.17902	1	0.320585	50.9486
GOTERM_CC_DIRECT	GO:0016529~sarcoplasmic reticulum	14	0.474255	0.0488876	CACNA2D1, NOL3, MRVI1, SRL, CACNB1, CALR, ITPR3, FKBP1B, CACNA1S, DMPK, ATP2A3, RYR1, CAMK2D, THBS1	2707	58	19662	1.75323	1	0.337988	53.6115

## Sheet: liver old+SSK1 vs. old+Veh down
Category	Term	Count	%	PValue	Genes	List Total	Pop Hits	Pop Total	Fold Enrichment	Bonferroni	Benjamini	FDR
GOTERM_BP_DIRECT	GO:0042127~regulation of cell proliferation	42	3.7872	9.28739e-12	SAT1, APOBEC1, FGR, TNC, MITF, BMPR2, EGLN3, FOXO1, PF4, NR3C1, SOX9, BTK, TAL1, TNFRSF11B, SERPINE1, BCL6, NDRG1, RAPGEF2, EGFR, B4GALT1, SGK1, SGK3, BRAF, TGFBR2, ANXA1, GUCY2C, SIRT1, BRCA1, JUNB, EPS15, PPP1R9B, HHEX, ASCL1, NOTCH1, PLA2G4A, CDKN1B, HIF1A, PPBP, FYN, CXCL13, JAK1, ABL2	984	227	18082	3.39997	3.85982e-08	3.85982e-08	1.73303e-08
GOTERM_BP_DIRECT	GO:0030335~positive regulation of cell migration	39	3.51668	1.7655e-11	CCL3, FGR, ONECUT1, PDGFB, PREX1, CCR1, SSH2, ONECUT2, ITGB3, S1PR1, TIAM1, ITGAV, PDGFC, THBS1, CSF1R, EGFR, PLD1, FLT1, PDCD10, LYN, TGFBR1, PIK3CD, MYO1F, MCAM, MYADM, SPAG9, NOTCH1, ITGA6, ITGA5, ETS1, VEGFA, CD274, SEMA4C, ADAM17, SDCBP, ABCC1, JAK2, ATP8A1, F2R	984	203	18082	3.53037	7.33741e-08	3.66871e-08	3.29444e-08
GOTERM_BP_DIRECT	GO:0006954~inflammatory response	53	4.77908	1.91251e-11	TSPAN2, TLR4, TLR7, TLR8, CCRL2, PTGIR, TNFRSF11B, IL1B, ADAM8, TNIP2, IL1A, NFKBIZ, C5AR1, LYN, PIK3CD, CHST2, CD163, CCR5, PLA2G7, TNFAIP3, KDM6B, CXCL1, TNFRSF21, CCL3, CCL2, CYSLTR1, CCR1, PF4, FPR2, CCL6, MEFV, ITGAV, CHIL3, NAIP5, NRROS, BCL6, THBS1, CSF1R, SPP1, SELP, ANXA1, AXL, CD5L, SMAD1, EPHA2, P2RX7, ITGB2L, CYBB, CXCL13, JAK2, THEMIS2, CD14, F2R	984	344	18082	2.83119	7.94841e-08	2.64947e-08	3.56878e-08
GOTERM_BP_DIRECT	GO:0045944~positive regulation of transcription from RNA polymerase II promoter	104	9.37782	1.55731e-10	RNASEL, TBK1, FOXO1, TLR4, CBFB, CITED2, APP, DDX17, S1PR1, GATA6, CREB3L2, IL1B, DHX36, IFRD1, IL1A, EGFR, RARG, PTBP1, MED13, ARNTL, GRHL1, JUNB, HES1, HHEX, ASCL1, HIF1A, EP300, JUN, VEGFA, MAPK7, SLC40A1, CRTC2, CCL3, ONECUT1, ONECUT2, BMPR2, ELK1, SOX9, ARNT, TAL1, HOXA5, MAML3, RUNX1, TFDP1, KLF6, CCPG1, ATAD2, NR4A1, SKI, SMAD1, DDX5, BRCA1, NOTCH1, ATF3, ITGA6, EAF1, ETS1, ETS2, ZFP143, A…	984	995	18082	1.92071	6.47219e-07	1.61805e-07	2.90596e-07
GOTERM_BP_DIRECT	GO:0045766~positive regulation of angiogenesis	28	2.5248	2.52953e-10	MTDH, CYSLTR1, C6, MMP9, ITGB2, CXCR2, ITGB3, GATA6, HMOX1, SERPINE1, IL1B, RHOB, THBS1, RUNX1, ANGPT2, IL1A, SASH1, C5AR1, FLT1, TGFBR2, SIRT1, BRCA1, CYBB, HIF1A, ADM, ETS1, BTG1, VEGFA	984	121	18082	4.2523	1.05127e-06	2.10254e-07	4.72013e-07
GOTERM_BP_DIRECT	GO:0043065~positive regulation of apoptotic process	49	4.41839	7.45516e-10	MMP9, RBM5, BNIP3, FOXO1, TLR4, PAWR, PMAIP1, LATS1, LATS2, PRMT2, GATA6, HMOX1, IL1B, RHOB, ANO6, CASP2, BCL10, RARG, TRPM7, PRKCD, STK3, BCL2L11, ADRB2, HIF1A, ADRB1, ADM, JUN, PDE5A, C6, EGLN1, HOXA5, ALDH1A3, TRP53INP1, BCL6, INPP5D, B4GALT1, DNM1L, CREB1, ANXA1, NR4A1, SIRT1, IFIT2, NOTCH2, PLA2G4A, P2RX7, NOTCH1, ITGA6, RASSF2, JAK2	984	335	18082	2.68784	3.09836e-06	5.16394e-07	1.39114e-06
GOTERM_BP_DIRECT	GO:0002376~immune system process	52	4.68891	2.8833e-09	TBK1, TLR4, TLR7, LGR4, TLR8, BTK, MARCO, SH2D1B1, MAP3K8, CFH, LTF, CLEC4D, SPON2, BCL10, ADGRE1, LYN, PIK3CD, CLEC4N, AHR, CD84, CD300LF, CD300LB, EIF2AK4, CD300LD, MFSD6, TNFRSF21, CD244, FGR, OAS2, SEC14L1, SERINC3, MEFV, NAIP5, SFTPD, NRROS, BCL6, INPP5D, CSF1R, POLR3F, CD300E, ANXA1, AXL, CD5L, IFIT2, CD55, CD300A, ETS1, FYN, JAK2, THEMIS2, ZBTB1, CD14	984	383	18082	2.49492	1.19829e-05	1.71185e-06	5.38027e-06
GOTERM_BP_DIRECT	GO:0006915~apoptotic process	66	5.95131	1.206e-08	1810011O10RIK, RBM5, FOXO1, GJA1, BNIP3, NFKB1, PMAIP1, PAWR, BTK, SMNDC1, G2E3, APP, TNFRSF11B, PAK2, TIAM1, HMOX1, MAP3K8, RHOB, TNIP2, CASP2, BCL10, SGPL1, SGK1, C5AR1, ROCK1, STK24, PIM1, RB1, PRKCD, BCL2L11, STK3, ELMO1, WDR92, DDIT4, ADRB1, EP300, CLIC4, BNIP2, SIAH1B, TNFAIP3, TNFRSF21, EGLN3, STK17B, APLP1, ZFP36L1, IRAK3, PRUNE2, NAIP5, TRP53INP1, NAIP1, ERO1L, INPP5D, RBM25, HIP1, PDCD1…	984	570	18082	2.12775	5.01202e-05	6.26516e-06	2.25041e-05
GOTERM_BP_DIRECT	GO:0001525~angiogenesis	37	3.33634	2.67486e-08	GNA13, SAT1, NRP1, CCL2, EFNA1, LEPR, LEMD3, PDE3B, ESM1, TAL1, S1PR1, HEY1, HMOX1, ITGAV, SERPINE1, RHOB, CALCRL, ADAM8, VEZF1, ANGPT2, FLT1, COL4A1, PDCD10, TGFBR1, APOLD1, MCAM, SIRT1, EPHA2, NOTCH1, HIF1A, CLIC4, DLL4, JUN, VEGFA, PECAM1, SETD2, TNFAIP2	984	239	18082	2.84482	0.000111161	1.23518e-05	4.99132e-05
GOTERM_BP_DIRECT	GO:0001666~response to hypoxia	32	2.88548	4.8888e-08	FOSL2, CCL2, EGLN3, BNIP3, EGLN1, CITED2, ARNT, EDNRA, VCAM1, PRMT2, PLOD2, HMOX1, DNMT3B, ANGPT2, PLAT, EGR1, SLC8A1, FLT1, CREB1, TGFBR2, APOLD1, DDIT4, CD38, EP300, CDKN1B, HIF1A, ADM, ETS1, VEGFA, ADAM17, APAF1, ALKBH5	984	192	18082	3.06267	0.000203158	2.03177e-05	9.12256e-05
GOTERM_BP_DIRECT	GO:0007155~cell adhesion	57	5.13977	8.20734e-08	CADM4, FERMT2, GP9, SDC3, APP, CD93, CD44, CSF3R, RHOB, ESAM, SPON2, PTPRM, FBLIM1, CD84, HES1, SIGLEC1, NPTN, ADAM17, LAMC1, PARVB, ITGAL, SIGLECE, ACHE, TNC, CTNND1, NEDD9, CDH1, ITGB2, 9430020K01RIK, ITGB3, ITGAM, CDH5, APLP1, VCAM1, CD9, GP1BB, ITGAV, EMB, THBS1, SPP1, B4GALT1, SELP, MAG, NID1, ITGA4, MCAM, EMILIN2, EPHA2, COL5A1, ITGA9, VWF, ITGB2L, LYVE1, ITGA6, ITGA5, PECAM1, ABL2	984	485	18082	2.15966	0.000341039	3.10083e-05	0.00015315
GOTERM_BP_DIRECT	GO:0035556~intracellular signal transduction	50	4.50857	8.77233e-08	GNA13, ADCY7, PREX1, ITSN1, LATS2, MCF2L, BTK, GAB2, TIAM1, HMOX1, RAPGEF4, EGFR, SGK1, SOCS2, ROCK1, LYN, BRAF, SGK3, SOCS6, WNK1, PRKCI, SOCS4, SOCS5, NFAM1, PRKCD, STK3, MARK1, HUNK, MAP4K4, SDCBP, SPATA13, ASB4, LCP2, STK17B, MYO9A, PIKFYVE, INPP5D, RASA3, RASA2, ABR, PLEK, TGFBR1, GUCY2C, VAV1, CCDC68, WSB1, SH3BP5, RPS6KA3, JAK1, JAK2	984	400	18082	2.297	0.000364512	3.0381e-05	0.000163693
GOTERM_BP_DIRECT	GO:0016477~cell migration	31	2.79531	1.50062e-07	NRP1, EFNA1, ABI2, ITGB3, CD2AP, SDC3, S1PR1, CD44, GAB2, HOXA5, TIAM1, ITGAV, THBS1, FNDC3B, FLT1, PRKCI, ITGA4, SIRPA, EPHA2, COL5A1, ELMO1, HES1, PPP1R9B, GOLPH3, VEGFA, JAK1, JAK2, LAMC1, ABL2, SPATA13, TREM3	984	191	18082	2.98249	0.000623462	4.79724e-05	0.000280017
GOTERM_BP_DIRECT	GO:0007159~leukocyte cell-cell adhesion	11	0.991885	2.10093e-07	APOA4, VCAM1, ITGAL, PTPRC, SELP, ROCK1, ITGA5, ITGB2, MSN, ITGA4, ITGAM	984	24	18082	8.42234	0.000872764	6.23656e-05	0.000392035
GOTERM_BP_DIRECT	GO:0032496~response to lipopolysaccharide	31	2.79531	2.99716e-07	CXCL1, TNFRSF21, MAPKAPK3, TLR4, PF4, DCN, EDNRA, VCAM1, FOS, IRAK3, TNFRSF11B, PTGIR, IL1B, SPON2, PELI1, ABR, C5AR1, NCF2, JUNB, P2RX7, RPS6KA3, NOTCH1, PPBP, ADM, CXCL13, JUN, MPO, ADAM17, JAK2, CTSG, F2R	984	197	18082	2.89166	0.00124485	8.3038e-05	0.000559273
GOTERM_BP_DIRECT	GO:0007264~small GTPase mediated signal transduction	34	3.06583	5.87872e-07	GNA13, RASGEF1B, RHOQ, ITSN1, RAB44, TIAM1, HMOX1, CHM, RHOB, RAPGEF4, DOCK10, RAB27B, RAPGEF2, DOCK11, RAB21, RAB2B, RAP2C, RAB8B, ARL6, VAV1, ARHGAP30, ARHGAP31, RAB32, RND3, RAB31, ARHGAP32, RAB18, ARF2, RAB5A, RAB39, RAP1B, RAB12, RASD1, ARL13B	984	236	18082	2.64739	0.00244021	0.000152688	0.00109697
GOTERM_BP_DIRECT	GO:0030593~neutrophil chemotaxis	17	1.53291	6.47528e-07	CXCL1, CCL3, CCL2, C5AR1, PREX1, NCKAP1L, ITGB2, CXCR2, VAV1, ITGAM, CCL6, ITGA9, PPBP, IL1B, CSF3R, TREM3, SPP1	984	69	18082	4.52742	0.00268751	0.000158289	0.00120829
GOTERM_BP_DIRECT	GO:0009612~response to mechanical stimulus	16	1.44274	1.00594e-06	CCL2, TNC, TGFBR2, DCN, SUN1, JUNB, CITED2, INHBB, P2RX7, BTG2, ETS1, JUN, LRP11, MPO, THBS1, ANGPT2	984	63	18082	4.66692	0.00417196	0.000232234	0.00187708
GOTERM_BP_DIRECT	GO:0045893~positive regulation of transcription, DNA-templated	61	5.50045	1.00806e-06	ELF1, FOSL2, PDGFB, MITF, FOXO1, NFKB1, LGR4, CITED2, FOS, DDX17, PICALM, PRMT2, GATA6, CREB3L2, IL1B, MYC, EGR1, KDM7A, BCL10, PIM1, FOXN2, BANP, MED13, ARNTL, AHR, HES1, CD38, EP300, HIF1A, JUN, CRLF3, ELK1, CDH1, NFYA, SOX9, ARNT, PHIP, TAL1, NPAS2, MAP3K2, TRP53INP2, TRP53INP1, KDM3A, RUNX1, ETV5, TFDP1, NFE2, CREB1, TGFBR1, NR4A1, ATAD2, DDX5, BRCA1, NOTCH1, ID2, IRF6, ETS1, SP3, ETS2, THRAP…	984	576	18082	1.94607	0.00418072	0.000220475	0.00188103
GOTERM_BP_DIRECT	GO:0010628~positive regulation of gene expression	47	4.23805	1.23561e-06	CCL3, LIMS1, PDGFB, LRRC32, TNC, MITF, GJA1, TLR4, NFKB1, PF4, ITGB3, PAWR, SOX9, CITED2, FUBP1, CD44, SERPINE1, IL1B, TRP53INP1, KDM3A, MSN, NFIL3, KDM5B, DNMT3B, IL1A, EGR1, RARG, PDCD10, BRAF, TGFBR1, PIK3CD, SMAD1, BRCA1, PLAUR, QK, HES1, P2RX7, ATF3, EP300, HIF1A, ID2, CCR5, DLL4, VEGFA, MDM2, KDM4A, EIF2AK4	984	399	18082	2.16459	0.00512204	0.000256727	0.00230564
GOTERM_BP_DIRECT	GO:0006351~transcription, DNA-templated	150	13.5257	1.34541e-06	RBM15B, BBX, FOXO1, TCEAL8, CITED2, BTK, DDX17, GATA6, MIER1, ZFP131, CREB3L2, DHX36, RARG, RBL1, ARNTL, MED13, GRHL1, AHR, JUNB, ELL2, SUZ12, HES1, HHEX, ASCL1, EP300, HIF1A, BAZ1A, PRDM4, JUN, XRN2, CRTC2, ONECUT1, ONECUT2, AHCTF1, ELK1, TADA1, SOX9, ARNT, TAL1, FOXQ1, ZFP451, TCERG1, HOXA5, TFEC, RUNX1, BCOR, TFDP1, HIP1, IKZF5, KLF6, DNMT3A, ZMYM2, NFE2, CREBZF, RYBP, NR4A1, ATAD2, SKI, SMAD1…	984	1885	18082	1.46228	0.00557593	0.000266228	0.00251052
GOTERM_BP_DIRECT	GO:0006468~protein phosphorylation	60	5.41028	2.13525e-06	CDK17, RNASEL, PDGFB, TBK1, PRKG1, LATS1, LATS2, DMPK, BTK, APP, PAK2, MAP3K8, EGFR, SGK1, LYN, SGK3, BRAF, ROCK1, STK24, TRPM7, PIM1, WNK1, PRKCI, PRKCD, STK3, MARK1, MAP4K4, HUNK, MAPK6, MAPK7, CTSG, EIF2AK4, CCL3, FGR, STK10, BMPR2, STK17B, MAPKAPK3, IRAK3, MAP3K2, MORC3, MAP3K1, CSF1R, ALPK1, FLT1, CREB1, TGFBR1, TGFBR2, AXL, SMAD1, GUCY2C, EPHA2, P2RX7, RPS6KA3, PLK2, FYN, JAK1, JAK2, MERTK,…	984	576	18082	1.91417	0.00883486	0.000403288	0.00398433
GOTERM_BP_DIRECT	GO:0071260~cellular response to mechanical stimulus	17	1.53291	3.67193e-06	EGFR, MAG, BCL10, SLC38A2, GJA1, BNIP3, NFKB1, TLR4, SOX9, KCNJ2, TLR7, TLR8, EDNRA, MAP3K2, MAP3K1, IL1B, CASP2	984	78	18082	4.00503	0.0151447	0.000663284	0.00685165
GOTERM_BP_DIRECT	GO:0030168~platelet activation	12	1.08206	4.75992e-06	GNA13, P2RY12, VWF, C1GALT1C1, AXL, PF4, ITGB3, TREML1, MERTK, ENTPD1, VAV1, F2R	984	39	18082	5.65416	0.0195879	0.000823922	0.0088817
GOTERM_BP_DIRECT	GO:0043066~negative regulation of apoptotic process	58	5.22994	5.36015e-06	CLDN7, IER3, MMP9, MITF, FOXO1, BNIP3, CXCR2, NFKB1, TMF1, CITED2, EDNRA, CD44, PAK2, GATA6, LTF, CASP2, EGFR, SGK1, RARG, BRAF, PIM1, PLAUR, MAP4K4, ASCL1, CD38, HIF1A, BTG2, JUN, VEGFA, ADAM17, MDM2, MAPK7, SLC40A1, LIMS1, MTDH, FFAR4, CDC73, HSPA1B, SOX9, PHIP, BCL6, NAIP1, PRAMEF8, THBS1, CSF1R, SPP1, PDCD10, TGFBR1, IL1RN, AXL, NCKAP1L, SIRT1, CDKN1A, SON, CDKN1B, PLK2, GOLPH3, JAK2	984	566	18082	1.88305	0.0220305	0.000890677	0.0100016
GOTERM_BP_DIRECT	GO:0043123~positive regulation of I-kappaB kinase/NF-kappaB signaling	24	2.16411	5.60295e-06	BCL10, PELI1, SLC44A2, MTDH, TBK1, GJA1, TLR4, TAB2, SECTM1A, CLEC4N, MID2, ZDHHC17, PLK2, ATP2C1, MIER1, FYN, ZDHHC13, HMOX1, IL1B, LTF, TNIP2, ABL2, IL1A, F2R	984	149	18082	2.9599	0.0230169	0.000895211	0.0104547
GOTERM_BP_DIRECT	GO:0006357~regulation of transcription from RNA polymerase II promoter	45	4.05771	5.91544e-06	FOSL2, ONECUT1, MITF, FOXO1, ELK1, TADA1, CDC73, NFKB1, TCEAL8, SOX9, CITED2, PHIP, FUBP1, TAL1, FOS, WBP5, TRAK2, ZFP131, BCL6, ETV5, ELMSAN1, TFDP1, NFKBIZ, NFE2, HIST1H1C, GMEB2, RBL1, LDB2, MED13, RB1, SMAD1, DDX5, GRHL1, AHR, JUNB, HES1, NOTCH2, ASCL1, HHEX, MED7, NOTCH1, ATF3, ETS1, ETS2, ZBED4	984	397	18082	2.08292	0.0242849	0.000910127	0.0110377
GOTERM_BP_DIRECT	GO:0070301~cellular response to hydrogen peroxide	14	1.2624	8.77507e-06	IMPACT, AXL, ANXA1, BNIP3, FOXO1, PRKCD, SIRT1, TRPM2, ETS1, RHOB, MDM2, MAPK7, TNFAIP3, KDM6B	984	57	18082	4.51341	0.0358124	0.00130163	0.0163731
GOTERM_BP_DIRECT	GO:0007229~integrin-mediated signaling pathway	18	1.62308	9.51347e-06	ITGAL, PLEK, FGR, FERMT2, ITGB2, ITGB3, ITGA4, VAV1, ITGAM, ITGA9, ITGB2L, GAB2, ITGA6, ITGA5, ITGAV, PRAM1, ADAM17, ADAM8	984	93	18082	3.55665	0.0387667	0.00136246	0.0177508
GOTERM_BP_DIRECT	GO:0008285~negative regulation of cell proliferation	43	3.87737	1.32722e-05	CAV2, ADORA2A, GJA1, HSPA1A, CDC73, SKAP2, SOX9, CDH5, CD9, ROBO1, HMOX1, IL1B, TRP53INP1, BCL6, NDRG1, INPP5D, RAPGEF2, RUNX1, IL1A, CSF1R, PTPRJ, B4GALT1, RARG, NFE2, LYN, TGFBR2, SKI, RB1, SMAD1, STK3, NOTCH2, NOTCH1, CDKN1A, CDKN1B, ADM, BTG2, IRF6, BTG1, DLL4, JUN, JAK2, PMP22, F2R	984	384	18082	2.05773	0.0536658	0.00183696	0.0247632
GOTERM_BP_DIRECT	GO:0016310~phosphorylation	60	5.41028	1.40928e-05	CDK17, TBK1, PPIP5K2, PRKG1, LATS1, LATS2, DMPK, BTK, PAK2, CLP1, MAP3K8, EGFR, SGK1, LYN, SGK3, BRAF, ROCK1, STK24, TRPM7, PIK3CD, WNK1, PRKCI, PRKCD, STK3, MARK1, MAP4K4, HUNK, MAPK6, MAPK7, EIF2AK4, CHKA, FGR, ADPGK, STK10, BMPR2, DCK, STK17B, MAPKAPK3, HK2, IRAK3, MAP3K2, MAP3K1, PIKFYVE, CERK, CSF1R, ALPK1, FLT1, TGFBR1, TGFBR2, AXL, SMG1, EPHA2, RPS6KA3, PLK2, FYN, JAK1, JAK2, MERTK, PIP4K2…	984	612	18082	1.80157	0.0568879	0.00188758	0.0262941
GOTERM_BP_DIRECT	GO:0006935~chemotaxis	20	1.80343	1.94689e-05	CCL3, FLT1, C5AR1, CCL2, CYSLTR1, LYN, CMKLR1, CCR1, PIK3CD, NCKAP1L, CXCR2, PF4, FPR2, CCL6, CCRL2, S1PR1, CCR5, ROBO1, CXCL13, CMTM6	984	118	18082	3.11458	0.0777264	0.00252535	0.0363229
GOTERM_BP_DIRECT	GO:0009968~negative regulation of signal transduction	13	1.17223	2.09721e-05	SOCS2, SOCS6, SOCS4, SOCS5, SEC14L1, DDIT4, RGS1, RGS2, UBASH3B, RGS4, NLRP12, INPP5D, TREML1	984	53	18082	4.50732	0.0834704	0.00263775	0.0391269
GOTERM_BP_DIRECT	GO:0048661~positive regulation of smooth muscle cell proliferation	16	1.44274	2.29819e-05	EGR1, EGFR, PDGFB, TGFBR2, ITGB3, HIF1A, S1PR1, ID2, JUN, HMOX1, VEGFA, ZFP143, RAB5A, CALCRL, THBS1, MYC	984	80	18082	3.6752	0.0910942	0.00280529	0.0428758
GOTERM_BP_DIRECT	GO:0001568~blood vessel development	15	1.35257	2.36682e-05	PDGFB, FOXO1, EPHA2, AHR, COL5A1, CITED2, ATP7A, HIF1A, HEY1, ITGAV, MFSD7B, VEGFA, CHM, MDM2, RAPGEF2	984	71	18082	3.88226	0.0936829	0.00280651	0.0441559
GOTERM_BP_DIRECT	GO:0070374~positive regulation of ERK1 and ERK2 cascade	26	2.34445	3.17937e-05	CCL3, CCL2, NRP1, FFAR4, PDGFB, CCR1, TLR4, ITGB3, CCL6, EDNRA, CD44, IL1B, PDGFC, RAPGEF2, IL1A, CSF1R, EGFR, C5AR1, BRAF, BMPER, JUN, VEGFA, NPTN, RAP1B, ABL2, F2R	984	188	18082	2.54136	0.123779	0.00366374	0.0593108
GOTERM_BP_DIRECT	GO:0045672~positive regulation of osteoclast differentiation	9	0.811542	3.49781e-05	ITGA9, FOS, NOTCH2, CCL3, CCR1, CREB1, ITGB3, TMEM64, CSF1R	984	25	18082	6.61537	0.135299	0.00392125	0.0652494
GOTERM_BP_DIRECT	GO:0007249~I-kappaB kinase/NF-kappaB signaling	10	0.901713	3.60352e-05	TIFAB, BCL10, ROCK1, SNIP1, TIFA, NFKB1, TNIP2, TANK, TLR8, BTK	984	32	18082	5.74251	0.13909	0.00393343	0.0672207
GOTERM_BP_DIRECT	GO:0018108~peptidyl-tyrosine phosphorylation	14	1.2624	3.93008e-05	EGFR, FLT1, PDGFB, LYN, FGR, ABI2, ABI1, BTK, SH2D1B1, FYN, JAK1, JAK2, ABL2, CSF1R	984	65	18082	3.95791	0.150695	0.00417938	0.0733103
GOTERM_BP_DIRECT	GO:0006897~endocytosis	25	2.25428	4.76136e-05	CAV2, MSR1, ITSN1, APLP1, MARCO, APP, PICALM, WIPF1, CLINT1, FCHO2, HIP1, SCAMP1, MRC1, DNM1L, EPS15, SIGLEC1, TFRC, FNBP1L, LRP11, RIN2, RAB5A, SNX30, SNX10, 3110043O21RIK, EPN2	984	181	18082	2.53812	0.179537	0.00493495	0.0888102
GOTERM_BP_DIRECT	GO:0010629~negative regulation of gene expression	32	2.88548	4.98844e-05	CCL3, PDGFB, TBK1, CCR1, GJA1, NFKB1, PAWR, SOX9, CITED2, TMF1, PICALM, HEY1, SERPINE1, IL1B, TRP53INP1, MYC, PDCD10, CREB1, RBL1, RB1, SIRT1, MYADM, HES1, CDKN1A, ID2, PRDM4, FYN, DLL4, VEGFA, CPNE1, MDM2, KDM4A	984	265	18082	2.21899	0.187244	0.00504394	0.0930439
GOTERM_BP_DIRECT	GO:0007204~positive regulation of cytosolic calcium ion concentration	22	1.98377	5.13895e-05	GNA13, CXCL1, SLC8A1, CCL3, C5AR1, CCR1, GJA1, CXCR2, FPR2, PRKG1, EDNRA, CD38, PTGIR, CCR5, ADM, CXCL13, ITGAV, NPTN, IL1B, JAK2, ABL2, F2R	984	148	18082	2.73157	0.192313	0.00507234	0.09585
GOTERM_BP_DIRECT	GO:0030336~negative regulation of cell migration	18	1.62308	5.53797e-05	PTPRJ, RAP2C, ABR, EPPK1, PDGFB, STK24, IL1RN, FAM60A, TPM1, CITED2, CCR5, ROBO1, CLIC4, SERPINE1, TRP53INP1, RHOB, ARAP3, CHRD	984	106	18082	3.12046	0.205597	0.00533836	0.103289
GOTERM_BP_DIRECT	GO:0043524~negative regulation of neuron apoptotic process	23	2.07394	5.59195e-05	CCL2, NRP1, C5AR1, ROCK1, BRAF, ADORA2A, CPEB4, LGMN, AXL, PRKCI, UBE2V2, ITSN1, SIRT1, ATP7A, HIF1A, BTG2, FYN, JUN, HMOX1, VEGFA, JAK2, ADAM8, F2R	984	160	18082	2.64155	0.207377	0.00526808	0.104295
GOTERM_BP_DIRECT	GO:0016337~single organismal cell-cell adhesion	18	1.62308	7.05541e-05	EGFR, ITGAL, SELP, LIMS1, CTNND1, FBLIM1, ITGB2, CDH1, ITGA4, SOX9, CD2AP, ITGAM, CDH5, VCAM1, CD93, ITGA6, ESAM, ADAM8	984	108	18082	3.06267	0.254152	0.00649511	0.131573
GOTERM_BP_DIRECT	GO:0045087~innate immune response	42	3.7872	7.46364e-05	CD244, FGR, TBK1, TLR4, NFKB1, OAS2, TLR7, TLR8, SEC14L1, LGR4, BTK, MARCO, SERINC3, APP, MEFV, SH2D1B1, NAIP5, CFH, SFTPD, NRROS, CLEC4D, SPON2, CSF1R, BCL10, POLR3F, APCS, LYN, PIK3CD, AXL, ANXA1, CLEC4N, MID2, CD84, IFIT2, CD55, CYBB, FYN, JAK1, JAK2, ZBTB1, ABL2, CD14	984	400	18082	1.92948	0.2667	0.0067208	0.139181
GOTERM_BP_DIRECT	GO:0048514~blood vessel morphogenesis	10	0.901713	7.82896e-05	HIF1A, COL4A1, FLT1, PDGFB, VEGFA, GJA1, THBS1, ANGPT2, AHR, EPHA2	984	35	18082	5.25029	0.27775	0.00689916	0.145988
GOTERM_BP_DIRECT	GO:0006909~phagocytosis	12	1.08206	8.96341e-05	ITGAL, CDC42SE2, LEPR, PECAM1, AXL, ANXA1, RAB5A, ITGB2, MERTK, VAV1, ABL2, ELMO1	984	52	18082	4.24062	0.311015	0.00773112	0.167126
GOTERM_BP_DIRECT	GO:0042493~response to drug	37	3.33634	9.90635e-05	XPO1, CCL3, APOBEC1, ADORA2A, MMP9, CDH1, ABCA1, FOS, TOP1, TNFRSF11B, SERPINA7, GATA6, THBS1, DNMT3B, DNMT3A, LPL, SLC8A1, PTPRM, LYN, CREB1, TGFBR2, ATP1A3, ANXA1, NCKAP1L, SMAD1, JUNB, CD38, CDKN1A, CYBB, P2RX7, EP300, CDKN1B, FYN, JUN, ADAM17, MDM2, ABCC1	984	339	18082	2.00564	0.337496	0.00836741	0.184692
GOTERM_BP_DIRECT	GO:0048008~platelet-derived growth factor receptor signaling pathway	10	0.901713	9.93913e-05	PLAT, PTPRJ, SGPL1, NRP1, PDGFB, PDGFC, JAK2, ITGB3, ABL2, IQGAP1	984	36	18082	5.10445	0.338398	0.00822778	0.185303
GOTERM_BP_DIRECT	GO:0031668~cellular response to extracellular stimulus	8	0.721371	0.000113928	FOS, CDKN1A, P2RX7, LDHA, ITGA6, LYN, TFRC, AXL	984	22	18082	6.68219	0.377189	0.00924158	0.212378
GOTERM_BP_DIRECT	GO:0030316~osteoclast differentiation	9	0.811542	0.000114306	GAB2, TFRC, MITF, CD300LF, OSTM1, SNX10, JUNB, EPHA2, CSF1R	984	29	18082	5.7029	0.378165	0.00909457	0.21308
GOTERM_BP_DIRECT	GO:0050729~positive regulation of inflammatory response	13	1.17223	0.000127059	EGFR, CCL3, CCL2, TLR4, CCL6, IL17RB, EDNRA, PLA2G4A, CCR5, ETS1, SERPINE1, JAK2, ADAM8	984	63	18082	3.79188	0.410269	0.00991448	0.236827
GOTERM_BP_DIRECT	GO:0007219~Notch signaling pathway	19	1.71326	0.000142642	ONECUT1, CREB1, DTX3, TGFBR2, APH1B, SOX9, HES1, NOTCH2, HHEX, ASCL1, NOTCH1, APP, EP300, CDKN1B, HEY1, DLL4, ADAM17, MAML3, EPN2	984	125	18082	2.79315	0.447258	0.0109189	0.265838
GOTERM_BP_DIRECT	GO:0043491~protein kinase B signaling	10	0.901713	0.000156037	ZFP36L1, P2RY12, CCL3, EP300, CCL2, AXL, IL1B, SOX9, MERTK, EPHA2	984	38	18082	4.83579	0.477192	0.0117224	0.290766
GOTERM_BP_DIRECT	GO:0042060~wound healing	16	1.44274	0.000158168	B4GALT1, EGFR, EPPK1, TNC, TGFBR2, FCGR4, DCN, TPM1, ITGA9, NOTCH2, ADRB2, ADRB1, MAP3K1, SERPINE1, PECAM1, TREML1	984	94	18082	3.12783	0.481802	0.0116706	0.294731
GOTERM_BP_DIRECT	GO:0051272~positive regulation of cellular component movement	6	0.541028	0.000164887	LYN, ETS1, TGFBR1, VEGFA, ADAM17, BCL6	984	11	18082	10.0233	0.496075	0.0119513	0.307234
GOTERM_BP_DIRECT	GO:0045785~positive regulation of cell adhesion	12	1.08206	0.00018109	PTPRJ, SELP, CCL2, ITGAV, PREX1, VEGFA, CYTH3, ADAM8, CHRD, APBB1IP, VAV1, TPM1	984	56	18082	3.93772	0.528896	0.0128934	0.337376
GOTERM_BP_DIRECT	GO:0007179~transforming growth factor beta receptor signaling pathway	14	1.2624	0.000183176	CCL2, PDGFB, CREB1, TGFBR1, FERMT2, TGFBR2, SMAD1, CDH5, CITED2, FOS, JUN, MAP3K1, SMURF2, SKIL	984	75	18082	3.43019	0.532964	0.0128213	0.341256
GOTERM_BP_DIRECT	GO:2001235~positive regulation of apoptotic signaling pathway	10	0.901713	0.000193159	INHBB, ADORA2A, TGFBR1, TRP53INP1, JAK2, CTSC, APAF1, MYC, CASP2, PRKCD	984	39	18082	4.7118	0.551949	0.0132917	0.359824
GOTERM_BP_DIRECT	GO:0000381~regulation of alternative mRNA splicing, via spliceosome	10	0.901713	0.000193159	SRRM4, TRA2B, RBM15B, SREK1, PTBP1, THRAP3, RBM5, RBM7, DDX5, RBM25	984	39	18082	4.7118	0.551949	0.0132917	0.359824
GOTERM_BP_DIRECT	GO:0050728~negative regulation of inflammatory response	15	1.35257	0.000236871	IER3, SIGLECE, ABR, FFAR4, ADORA2A, NFKB1, SOCS5, ADRB2, CD44, MEFV, ETS1, AOAH, NLRP12, CALCRL, TNFAIP3	984	87	18082	3.16828	0.626393	0.0160106	0.441081
GOTERM_BP_DIRECT	GO:0001569~patterning of blood vessels	10	0.901713	0.000237341	EDNRA, GNA13, COL4A1, FLT1, NRP1, DLL4, VEGFA, TGFBR2, PPP3R1, AHR	984	40	18082	4.594	0.627122	0.0157854	0.441954
GOTERM_BP_DIRECT	GO:0048147~negative regulation of fibroblast proliferation	9	0.811542	0.000242235	CD300A, MORC3, MMP9, TRP53INP1, SKI, CDC73, PMAIP1, PAWR, MYC	984	32	18082	5.16825	0.634632	0.0158547	0.451048
GOTERM_BP_DIRECT	GO:0030889~negative regulation of B cell proliferation	7	0.631199	0.000268169	TNFRSF21, LYN, CD300A, PAWR, INPP5D, RC3H1, BTK	984	18	18082	7.14623	0.671973	0.0172657	0.499223
GOTERM_BP_DIRECT	GO:0007160~cell-matrix adhesion	14	1.2624	0.00027442	VCAM1, ITGAL, LIMS1, ITGA6, TIAM1, ITGAV, FERMT2, ITGB2, NID1, ITGA4, ITGB3, ADAM8, SIRPA, BCL2L11	984	78	18082	3.29826	0.680387	0.0173953	0.510832
GOTERM_BP_DIRECT	GO:0006355~regulation of transcription, DNA-templated	161	14.5176	0.0003204	RBM15B, SNIP1, BBX, FOXO1, TCEAL8, CITED2, BTK, DDX17, GATA6, MIER1, ZFP131, RNF38, CREB3L2, DHX36, ZFP275, RARG, RBL1, ARNTL, MED13, GRHL1, AHR, JUNB, ELL2, SUZ12, HES1, ASCL1, HHEX, EP300, HIF1A, BAZ1A, PRDM4, JUN, XRN2, CRTC2, ONECUT1, ADORA2A, ONECUT2, ELK1, AHCTF1, TADA1, SOX9, ARNT, TAL1, FOXQ1, ZFP451, TCERG1, HOXA5, TFEC, RUNX1, BCOR, TFDP1, HIP1, IKZF5, KLF6, DNMT3A, ZMYM2, NFE2, CREBZF,…	984	2279	18082	1.29817	0.735997	0.0199765	0.596182
GOTERM_BP_DIRECT	GO:0000122~negative regulation of transcription from RNA polymerase II promoter	63	5.68079	0.000321059	CREBRF, BMI1, XPO1, EFNA1, IMPACT, FST, MITF, NFKB1, ZEB2, PAWR, CITED2, HEY1, GATA6, IL1B, NFIL3, MYC, EGR1, RARG, HIST1H1C, RBL1, RB1, MXD1, MSC, AHR, JUNB, HES1, SUZ12, ASCL1, HHEX, EP300, HIF1A, BTG2, DLL4, JUN, VEGFA, MDM2, MTDH, CDC73, SOX9, ZBTB18, HIC1, TAL1, TCERG1, BCL6, SKIL, ZFP217, BCOR, DNMT3B, DNMT3A, RYBP, SKI, DDX5, SIRT1, ATXN1, NOTCH2, NOTCH1, ATF3, ID2, TRPS1, ETS2, ZBTB4, BCL…	984	729	18082	1.58805	0.736719	0.0197214	0.597404
GOTERM_BP_DIRECT	GO:0019221~cytokine-mediated signaling pathway	20	1.80343	0.000360117	KLF6, IL1R1, CCL2, SOCS2, IL1RN, SOCS6, PF4, SOCS4, DCN, SOCS5, GREM2, IRAK3, CD44, IL1B, CSF2RB, JAK1, JAK2, IL1A, IFNGR1, CSF1R	984	146	18082	2.51726	0.776181	0.0217729	0.669851
GOTERM_BP_DIRECT	GO:0043087~regulation of GTPase activity	13	1.17223	0.000408782	TBC1D10B, POT1B, RICTOR, PRKG1, VAV1, IQGAP1, ADAP1, TBC1D15, TIAM1, BCL6, RASA3, CRK, RASA2	984	71	18082	3.36462	0.817178	0.024326	0.760045
GOTERM_BP_DIRECT	GO:0016525~negative regulation of angiogenesis	13	1.17223	0.000466679	HHEX, ADRB2, PTPRM, CCL2, ROCK1, HOXA5, PDE3B, ADAMTS1, PF4, DCN, THBS1, ANGPT2, EPHA2	984	72	18082	3.31789	0.856292	0.0273334	0.86725
GOTERM_BP_DIRECT	GO:0045780~positive regulation of bone resorption	7	0.631199	0.000509865	EGFR, ITGA9, TFRC, ITGB3, ADAM8, TMEM64, SPP1	984	20	18082	6.43161	0.879913	0.0294115	0.947144
GOTERM_BP_DIRECT	GO:0007596~blood coagulation	14	1.2624	0.000576557	PTPRJ, NFE2, PDGFB, F13A1, GP9, P2RY12, VWF, PROCR, GP1BB, TFPI, PDGFC, PROS1, ANO6, F2R	984	84	18082	3.06267	0.908997	0.0327418	1.0704
GOTERM_BP_DIRECT	GO:0045765~regulation of angiogenesis	8	0.721371	0.000594081	EFNA1, ITGA5, ETS1, SERPINE1, EGLN1, MAPK7, ANGPT2, EPHA2	984	28	18082	5.25029	0.915393	0.0332661	1.10277
GOTERM_BP_DIRECT	GO:0008284~positive regulation of cell proliferation	49	4.41839	0.000623788	CLDN7, CACUL1, PDGFB, OSMR, TNC, CXCR2, ESM1, SOX9, TPD52, PHIP, EDNRA, S1PR1, GAB2, TIAM1, ITGAV, PDGFC, CALCRL, THBS1, PRAMEF8, MYC, CSF1R, EGFR, ACER3, RARG, PDCD10, LYN, CCPG1, ACER2, TGFBR1, HILPDA, SIRT1, HES1, SUZ12, NOTCH2, NOTCH1, ADRB2, PLA2G4A, ATF3, CDKN1B, HIF1A, ADM, ID2, ETS1, JUN, VEGFA, ADAM17, SDCBP, JAK2, F2R	984	542	18082	1.6613	0.925225	0.0344373	1.15761
GOTERM_BP_DIRECT	GO:0035914~skeletal muscle cell differentiation	11	0.991885	0.00067456	EGR1, FOS, NOTCH1, ATF3, BTG2, FOXN2, LEMD3, NR4A1, RB1, MYC, CITED2	984	55	18082	3.6752	0.939458	0.0367018	1.25127
GOTERM_BP_DIRECT	GO:0071407~cellular response to organic cyclic compound	13	1.17223	0.000683388	CCL3, MSR1, NFKB1, SMAD1, TMF1, P2RY12, SLC16A1, P2RX7, CDKN1B, ITGA6, PAK2, IL1B, RAP1B	984	75	18082	3.18518	0.94164	0.0366932	1.26754
GOTERM_BP_DIRECT	GO:0060982~coronary artery morphogenesis	5	0.450857	0.000877567	SEC24B, NOTCH1, NRP1, TGFBR1, VEGFA	984	9	18082	10.2089	0.973977	0.0462814	1.62492
GOTERM_BP_DIRECT	GO:0018105~peptidyl-serine phosphorylation	18	1.62308	0.000884329	SGK1, SGK3, PDGFB, TBK1, TGFBR1, TGFBR2, MAPKAPK3, PRKCI, SMG1, RICTOR, LATS1, PRKCD, LATS2, DMPK, PAK2, PLK2, MORC3, MAPK7	984	133	18082	2.48698	0.974699	0.0460459	1.63735
GOTERM_BP_DIRECT	GO:0050901~leukocyte tethering or rolling	6	0.541028	0.000892867	VCAM1, SELP, ROCK1, GOLPH3, ITGA4, GCNT1	984	15	18082	7.35041	0.975581	0.0459055	1.65303
GOTERM_BP_DIRECT	GO:0035924~cellular response to vascular endothelial growth factor stimulus	7	0.631199	0.00089395	VCAM1, NOTCH1, FLT1, NRP1, DLL4, VEGFA, NR4A1	984	22	18082	5.84691	0.975691	0.0453987	1.65502
GOTERM_BP_DIRECT	GO:0042327~positive regulation of phosphorylation	8	0.721371	0.000928809	EGFR, BCL10, GRB10, ITGA6, LYN, NCKAP1L, SDCBP, THBS1	984	30	18082	4.90027	0.978973	0.0465593	1.71903
GOTERM_BP_DIRECT	GO:0044344~cellular response to fibroblast growth factor stimulus	8	0.721371	0.000928809	ZFP36L1, CCL2, CD44, DLL4, NR4A1, MYC, KDM5B, IQGAP1	984	30	18082	4.90027	0.978973	0.0465593	1.71903
GOTERM_BP_DIRECT	GO:0046777~protein autophosphorylation	22	1.98377	0.000988603	EGFR, FLT1, FGR, LYN, STK24, TRPM7, STK10, TGFBR1, PIM1, MAPKAPK3, WNK1, STK17B, SMG1, PRKCD, BTK, IRAK3, PAK2, FYN, JAK1, JAK2, EIF2AK4, CSF1R	984	183	18082	2.20914	0.983603	0.0488943	1.82873
GOTERM_BP_DIRECT	GO:0001570~vasculogenesis	12	1.08206	0.00102869	ZFP36L1, PTPRJ, SGPL1, HHEX, HEY1, ADM, TGFBR2, SETD2, JUNB, EPHA2, CITED2, QK	984	68	18082	3.24283	0.986122	0.0502301	1.90222
GOTERM_BP_DIRECT	GO:0050731~positive regulation of peptidyl-tyrosine phosphorylation	15	1.35257	0.00111098	CAV2, NRP1, PDGFB, LYN, EFNA1, TLR4, ITGB3, RICTOR, SH2D1B1, CD44, PAK2, ITGA5, VEGFA, JAK2, EHD4	984	101	18082	2.72911	0.990145	0.0535127	2.0529
GOTERM_BP_DIRECT	GO:0036120~cellular response to platelet-derived growth factor stimulus	7	0.631199	0.00115436	ATP7A, CCL2, FYN, CREB1, ITGB3, MYC, IQGAP1	984	23	18082	5.5927	0.991773	0.0549089	2.13223
GOTERM_BP_DIRECT	GO:0031623~receptor internalization	9	0.811542	0.00120412	CD9, ACHE, RAB31, PICALM, ADM, TFRC, ITGB2, CXCR2, CALCRL	984	40	18082	4.1346	0.993311	0.056562	2.22316
GOTERM_BP_DIRECT	GO:0034446~substrate adhesion-dependent cell spreading	9	0.811542	0.00120412	EFNA1, ITGAV, FERMT2, AXL, LAMC1, ITGB3, ITGA4, MERTK, FNDC3B	984	40	18082	4.1346	0.993311	0.056562	2.22316
GOTERM_BP_DIRECT	GO:1902043~positive regulation of extrinsic apoptotic signaling pathway via death domain receptors	6	0.541028	0.00124096	TRPS1, MAL, PMAIP1, SKIL, THBS1, STK3	984	16	18082	6.89101	0.994262	0.0575926	2.29045
GOTERM_BP_DIRECT	GO:0045779~negative regulation of bone resorption	6	0.541028	0.00124096	CD38, TNFRSF11B, P2RX7, UBASH3B, VEGFA, INPP5D	984	16	18082	6.89101	0.994262	0.0575926	2.29045
GOTERM_BP_DIRECT	GO:0071456~cellular response to hypoxia	15	1.35257	0.00134807	DNMT3A, SLC8A1, BNIP3, PMAIP1, SIRT1, ZFP36L1, ADRB2, HIF1A, GATA6, HMOX1, VEGFA, MDM2, NDRG1, ERO1L, ADAM8	984	103	18082	2.67612	0.996326	0.0617215	2.48579
GOTERM_BP_DIRECT	GO:0045732~positive regulation of protein catabolic process	11	0.991885	0.00136051	CREBRF, IER3, TRIM30A, CDKN1B, PLK2, FOXO1, GJA1, TNFAIP3, SOX9, GGA3, NSF	984	60	18082	3.36894	0.996511	0.0615956	2.50845
GOTERM_BP_DIRECT	GO:0043388~positive regulation of DNA binding	8	0.721371	0.00139662	HES1, EP300, MMP9, TLR4, JAK2, SKI, MYC, PLAUR	984	32	18082	4.594	0.996998	0.0624992	2.57421
GOTERM_BP_DIRECT	GO:0010508~positive regulation of autophagy	9	0.811542	0.00142582	HIF1A, MTDH, MEFV, PLK2, TRP53INP2, TRP53INP1, FOXO1, DCN, MID2	984	41	18082	4.03376	0.997341	0.0630863	2.62736
GOTERM_BP_DIRECT	GO:0010572~positive regulation of platelet activation	4	0.360685	0.00147458	PTPRJ, SELP, PLEK, TLR4	984	5	18082	14.7008	0.99783	0.0644883	2.71604
GOTERM_BP_DIRECT	GO:0043410~positive regulation of MAPK cascade	15	1.35257	0.00148161	CAV2, PTPRC, FLT1, PDGFB, LEPR, ITGB3, PRKCD, CD84, SPAG9, TNFRSF11B, ADRB2, P2RX7, BNIP2, ITGAV, F2R	984	104	18082	2.65039	0.997892	0.0641121	2.72883
GOTERM_BP_DIRECT	GO:0006397~mRNA processing	32	2.88548	0.00151937	RNASEL, PPP4R2, APOBEC1, LSM8, TRA2B, RBM15B, TRA2A, RBM5, SYNCRIP, SMNDC1, SF3B1, DDX46, SRRM4, CLP1, PTBP3, RBM27, RBM25, KHDRBS1, PDE12, SREK1, PTBP1, DDX5, SLBP, QK, SON, THRAP3, CPSF6, RBM39, PAPOLG, ALKBH5, XRN2, PRPF38B	984	322	18082	1.82619	0.998199	0.0650167	2.79745
GOTERM_BP_DIRECT	GO:0050830~defense response to Gram-positive bacterium	14	1.2624	0.00152512	PLD1, C5AR1, FGR, TBK1, GBP9, MYO1F, EPHA2, APP, P2RX7, ADM, SEH1L, ADAM17, MPO, CTSG	984	93	18082	2.76628	0.998241	0.0645905	2.80789
GOTERM_BP_DIRECT	GO:0051607~defense response to virus	20	1.80343	0.0018614	PTPRC, POLR3F, RNASEL, APOBEC1, TBK1, BNIP3, OAS2, PMAIP1, TLR7, TLR8, DDIT4, LSM14A, SERINC3, IFIT2, ABCC9, CD207, IL10RB, SPON2, EIF2AK4, IFNGR1	984	167	18082	2.20072	0.999566	0.0774911	3.4169
GOTERM_BP_DIRECT	GO:0030890~positive regulation of B cell proliferation	9	0.811542	0.0019658	BMI1, PTPRC, CD38, CDKN1A, PELI1, TFRC, NCKAP1L, TLR4, BCL6	984	43	18082	3.84614	0.999719	0.0808521	3.60522
GOTERM_BP_DIRECT	GO:0001974~blood vessel remodeling	9	0.811542	0.0019658	ATP7A, DLL4, VEGFA, AXL, BMPR2, MDM2, ITGA4, ANGPT2, AHR	984	43	18082	3.84614	0.999719	0.0808521	3.60522
GOTERM_BP_DIRECT	GO:0050900~leukocyte migration	8	0.721371	0.0020305	B4GALT1, SELP, ITGA6, ROCK1, MMP9, IL1B, MSN, FPR2	984	34	18082	4.32377	0.999786	0.0825867	3.72176
GOTERM_BP_DIRECT	GO:0032060~bleb assembly	5	0.450857	0.00210553	P2RX7, ROCK1, PMP22, ANO6, EMP1	984	11	18082	8.35273	0.999843	0.0846813	3.85675
GOTERM_BP_DIRECT	GO:0031953~negative regulation of protein autophosphorylation	5	0.450857	0.00210553	PTPRC, JUN, IMPACT, NLRP12, GFRA2	984	11	18082	8.35273	0.999843	0.0846813	3.85675
GOTERM_BP_DIRECT	GO:0042326~negative regulation of phosphorylation	6	0.541028	0.00222296	ATXN1, CDKN1A, GRB10, CDKN1B, BIRC3, SIRT1	984	18	18082	6.12534	0.999904	0.0883407	4.06764
GOTERM_BP_DIRECT	GO:0014068~positive regulation of phosphatidylinositol 3-kinase signaling	11	0.991885	0.00224743	SELP, FLT1, FGR, PDGFB, FYN, PDGFC, JAK2, DCN, SOX9, SIRT1, F2R	984	64	18082	3.15838	0.999913	0.088426	4.11154
GOTERM_BP_DIRECT	GO:0050772~positive regulation of axonogenesis	7	0.631199	0.0022898	ACHE, BRAF, NIN, TIAM1, ROBO1, ZEB2, SKIL	984	26	18082	4.94739	0.999927	0.0891757	4.1875
GOTERM_BP_DIRECT	GO:0003151~outflow tract morphogenesis	10	0.901713	0.00233515	HES1, SEC24B, HIF1A, HEY1, JUN, VEGFA, TGFBR2, BMPR2, THBS1, CITED2	984	54	18082	3.40297	0.99994	0.0900197	4.26873
GOTERM_BP_DIRECT	GO:0030512~negative regulation of transforming growth factor beta receptor signaling pathway	10	0.901713	0.00233515	CAV2, ZFP451, ONECUT1, ONECUT2, ADAM17, LEMD3, SMURF2, SKI, SKIL, SIRT1	984	54	18082	3.40297	0.99994	0.0900197	4.26873
GOTERM_BP_DIRECT	GO:0043406~positive regulation of MAP kinase activity	10	0.901713	0.00233515	EGFR, PDCD10, FLT1, PDGFB, VEGFA, PDE5A, PIK3R5, PDGFC, PRKCD, IQGAP1	984	54	18082	3.40297	0.99994	0.0900197	4.26873
GOTERM_BP_DIRECT	GO:0008630~intrinsic apoptotic signaling pathway in response to DNA damage	10	0.901713	0.00233515	IER3, HMOX1, MBD4, PMAIP1, MYC, SIRT1, BRCA1, BCL2L11, EPHA2, HIC1	984	54	18082	3.40297	0.99994	0.0900197	4.26873
GOTERM_BP_DIRECT	GO:0034504~protein localization to nucleus	8	0.721371	0.0024209	XPO1, HHEX, PIKFYVE, PPP3R1, CNEP1R1, MDM2, BANP, SOX9	984	35	18082	4.20023	0.999958	0.0923171	4.42215
GOTERM_BP_DIRECT	GO:0043547~positive regulation of GTPase activity	18	1.62308	0.00246738	CAV2, LIMS1, CCL3, CCL2, PREX1, RASGEF1B, MYO9A, VAV1, CCL6, RGS1, ADRB1, S1PR1, RGS2, ITGA6, PGAM5, RGS4, RAPGEF4, RAPGEF2	984	146	18082	2.26554	0.999965	0.0931534	4.50522
GOTERM_BP_DIRECT	GO:0048146~positive regulation of fibroblast proliferation	11	0.991885	0.00252939	EGFR, CDKN1A, FOSL2, PDGFB, JUN, SERPINE1, PDGFC, ITGB3, MYC, FBRS, FNDC3B	984	65	18082	3.10979	0.999973	0.0945262	4.61593
GOTERM_BP_DIRECT	GO:2000391~positive regulation of neutrophil extravasation	4	0.360685	0.00282993	IL1R1, PAWR, ADAM8, IL1A	984	6	18082	12.2507	0.999992	0.104232	5.15078
GOTERM_BP_DIRECT	GO:0030334~regulation of cell migration	12	1.08206	0.00287707	GNA13, NOTCH1, PLXNA2, MAP3K1, PECAM1, RHOB, LDB2, ITGB3, DOCK10, SPATA13, ADGRG3, SDC3	984	77	18082	2.86379	0.999994	0.104948	5.23442
GOTERM_BP_DIRECT	GO:0034113~heterotypic cell-cell adhesion	6	0.541028	0.0028833	PTPRC, ITGA5, ITGAV, ITGB2, ITGB3, ITGA4	984	19	18082	5.80295	0.999994	0.10425	5.24546
GOTERM_BP_DIRECT	GO:0001818~negative regulation of cytokine production	5	0.450857	0.00302328	AXL, NFKB1, MERTK, EPHA2, BTK	984	12	18082	7.65667	0.999997	0.108097	5.49338
GOTERM_BP_DIRECT	GO:0048711~positive regulation of astrocyte differentiation	5	0.450857	0.00302328	HES1, MAG, NOTCH1, ID2, IL1B	984	12	18082	7.65667	0.999997	0.108097	5.49338
GOTERM_BP_DIRECT	GO:0007266~Rho protein signal transduction	9	0.811542	0.00306379	EDNRA, GNA13, ARHGAP32, ADRB1, ROCK1, PECAM1, BCL6, EPS8L2, MCF2L	984	46	18082	3.59531	0.999997	0.108535	5.565
GOTERM_BP_DIRECT	GO:0007599~hemostasis	9	0.811542	0.00306379	P2RY12, VWF, PROCR, GP1BB, F13A1, TFPI, PROS1, F2R, GP9	984	46	18082	3.59531	0.999997	0.108535	5.565
GOTERM_BP_DIRECT	GO:0006919~activation of cysteine-type endopeptidase activity involved in apoptotic process	11	0.991885	0.00317812	BCL10, CDKN1B, ROBO1, ACER2, EGLN3, JAK2, PMAIP1, APAF1, MYC, F2R, HIP1	984	67	18082	3.01696	0.999998	0.11141	5.76689
GOTERM_BP_DIRECT	GO:0001938~positive regulation of endothelial cell proliferation	11	0.991885	0.00317812	CAV2, CCL2, PDGFB, JUN, TGFBR1, VEGFA, BMPR2, NR4A1, RICTOR, ITGB3, SIRT1	984	67	18082	3.01696	0.999998	0.11141	5.76689
GOTERM_BP_DIRECT	GO:0060326~cell chemotaxis	12	1.08206	0.00318876	CXCL1, VCAM1, CCL3, CCL2, PDGFB, CXCL13, VEGFA, ABCC1, FPR2, PRKCD, EPHA2, CCL6	984	78	18082	2.82708	0.999998	0.110829	5.78565
GOTERM_BP_DIRECT	GO:0071549~cellular response to dexamethasone stimulus	8	0.721371	0.00337251	EGFR, BMI1, CCL2, FOXO1, JAK2, NR3C1, DNMT3B, DDIT4	984	37	18082	3.97319	0.999999	0.115875	6.1092
GOTERM_BP_DIRECT	GO:0001892~embryonic placenta development	7	0.631199	0.00341501	EGFR, SLC8A1, HIF1A, PDGFB, SP3, ARNT, CITED2	984	28	18082	4.594	0.999999	0.11629	6.18388
GOTERM_BP_DIRECT	GO:0008360~regulation of cell shape	17	1.53291	0.00365507	GNA13, CCL3, CCL2, FGR, FERMT2, ANXA1, RHOQ, FBLIM1, TPM1, PHIP, FYN, CDC42SE2, VEGFA, MSN, WIPF1, ARAP3, CSF1R	984	139	18082	2.24743	1	0.122951	6.60468
GOTERM_BP_DIRECT	GO:0022409~positive regulation of cell-cell adhesion	6	0.541028	0.00367444	ITGAL, CCL2, CCR5, ITGA6, CDH1, CITED2	984	20	18082	5.5128	1	0.122573	6.63856
GOTERM_BP_DIRECT	GO:0001701~in utero embryonic development	29	2.61497	0.00371334	GNA13, BMI1, SYVN1, C6, GJA1, CDH1, TPM1, ZBTB18, CITED2, EDNRA, GATA6, SLC30A1, MFSD7B, RUNX1, MYC, SLC39A1, TGFBR1, TGFBR2, DDX5, JUNB, BCL2L11, ATP7A, HES1, NOTCH2, HHEX, NOTCH1, SP3, VEGFA, EPN2	984	299	18082	1.78229	1	0.122807	6.70655
GOTERM_BP_DIRECT	GO:0001558~regulation of cell growth	10	0.901713	0.00385342	SGK1, SGK3, SOCS2, CD44, CSF2RB, CDC73, RB1, ESM1, POT1B, IGFBP1	984	58	18082	3.16828	1	0.126143	6.95102
GOTERM_BP_DIRECT	GO:0071347~cellular response to interleukin-1	12	1.08206	0.00389331	BMI1, CCL3, HIF1A, CCL2, SERPINE1, TFPI, NFKB1, SOX9, MYC, TANK, RC3H1, CCL6	984	80	18082	2.7564	1	0.126373	7.02054
GOTERM_BP_DIRECT	GO:0060412~ventricular septum morphogenesis	8	0.721371	0.00394368	HES1, NOTCH1, HEY1, TGFBR1, TGFBR2, BMPR2, EGLN1, CITED2	984	38	18082	3.86864	1	0.126914	7.10821
GOTERM_BP_DIRECT	GO:0043525~positive regulation of neuron apoptotic process	11	0.991885	0.00395277	EGR1, ASCL1, CCL3, NCF2, JUN, IL1B, PMAIP1, PAWR, NR3C1, CASP2, BCL2L11	984	69	18082	2.92951	1	0.126214	7.12404
GOTERM_BP_DIRECT	GO:0002523~leukocyte migration involved in inflammatory response	5	0.450857	0.00418066	CCL2, PPBP, ITGB2, ADAM8, ITGAM	984	13	18082	7.0677	1	0.131992	7.51976
GOTERM_BP_DIRECT	GO:0045576~mast cell activation	5	0.450857	0.00418066	FYB, BCL10, TLR4, NDRG1, LCP2	984	13	18082	7.0677	1	0.131992	7.51976
GOTERM_BP_DIRECT	GO:0030154~cell differentiation	61	5.50045	0.00427539	GNA13, ELF1, NRP1, IMPACT, MITF, FOXO1, LGR4, CITED2, SRRM4, ROBO1, RHOB, PTBP3, SPIC, RAPGEF2, IFRD1, ANGPT2, SH3PXD2B, BRAF, PIK3CD, QK, ASCL1, HHEX, EP300, HIF1A, DLL4, VEGFA, SEMA4C, MAPK7, PMP22, TNFAIP2, EIF2AK4, TWSG1, FGR, ONECUT1, ELK1, SOX9, ARNT, TAL1, ITGAV, KDM3A, ETV5, HIP1, FLT1, CREB1, TGFBR1, TGFBR2, AXL, SIRT1, EPHA2, NOTCH2, PPP1R9B, NOTCH1, SEMA6D, ETS1, IRF6, CPNE1, JAK1, JAK…	984	780	18082	1.4371	1	0.133767	7.68377
GOTERM_BP_DIRECT	GO:0030183~B cell differentiation	12	1.08206	0.00428937	HHEX, PTPRC, EP300, ONECUT1, SP3, ADAM17, BCL6, NFAM1, TPD52, ZBTB1, AHR, ADGRG3	984	81	18082	2.72237	1	0.133176	7.70797
GOTERM_BP_DIRECT	GO:0030036~actin cytoskeleton organization	17	1.53291	0.00451173	FMNL2, ABR, ROCK1, PDGFB, SSH2, FHL3, RHOQ, VASP, ELMO1, ACTR2, PPP1R9B, TMOD3, SDCBP, BCL6, WIPF1, WASL, ABL2	984	142	18082	2.19995	1	0.138562	8.0918
GOTERM_BP_DIRECT	GO:0034605~cellular response to heat	8	0.721371	0.00458525	1810011O10RIK, CDKN1A, LYN, TFEC, HMOX1, RASA3, MYOF, IL1A	984	39	18082	3.76944	1	0.139632	8.21838
GOTERM_BP_DIRECT	GO:0045648~positive regulation of erythrocyte differentiation	6	0.541028	0.00460982	TAL1, HIF1A, ID2, ETS1, NCKAP1L, INPP5D	984	21	18082	5.25029	1	0.13931	8.26065
GOTERM_BP_DIRECT	GO:0045359~positive regulation of interferon-beta biosynthetic process	4	0.360685	0.00475273	TBK1, TLR4, TLR7, TLR8	984	7	18082	10.5006	1	0.142286	8.50611
GOTERM_BP_DIRECT	GO:0006898~receptor-mediated endocytosis	10	0.901713	0.00485721	EGFR, MARCO, MRC1, ADRB2, MSR1, PICALM, TFRC, CD300A, TGFBR2, CD14	984	60	18082	3.06267	1	0.14415	8.68517
GOTERM_BP_DIRECT	GO:0001889~liver development	13	1.17223	0.0053076	HES1, VWF, HHEX, NOTCH2, NOTCH1, ONECUT1, GATA6, JUN, SP3, ONECUT2, RUNX1, AHR, CITED2	984	95	18082	2.51461	1	0.15535	9.45329
GOTERM_BP_DIRECT	GO:0070986~left/right axis specification	5	0.450857	0.00560373	NOTCH2, NOTCH1, SETDB2, CITED2, ARL13B	984	14	18082	6.56286	1	0.162161	9.95498
GOTERM_BP_DIRECT	GO:2000178~negative regulation of neural precursor cell proliferation	5	0.450857	0.00560373	LIMS1, CCR5, BTG2, ID2, IL1B	984	14	18082	6.56286	1	0.162161	9.95498
GOTERM_BP_DIRECT	GO:0060252~positive regulation of glial cell proliferation	5	0.450857	0.00560373	ATXN1, LYN, PRKCI, MYC, ETV5	984	14	18082	6.56286	1	0.162161	9.95498
GOTERM_BP_DIRECT	GO:0070498~interleukin-1-mediated signaling pathway	5	0.450857	0.00560373	EGR1, IRAK3, IL1R1, TNIP2, IL1A	984	14	18082	6.56286	1	0.162161	9.95498
GOTERM_BP_DIRECT	GO:0090026~positive regulation of monocyte chemotaxis	5	0.450857	0.00560373	CCL2, CCR1, SERPINE1, PLA2G7, ANO6	984	14	18082	6.56286	1	0.162161	9.95498
GOTERM_BP_DIRECT	GO:0048268~clathrin coat assembly	5	0.450857	0.00560373	EPS15, PICALM, CLINT1, FCHO2, HIP1	984	14	18082	6.56286	1	0.162161	9.95498
GOTERM_BP_DIRECT	GO:0045736~negative regulation of cyclin-dependent protein serine/threonine kinase activity	6	0.541028	0.00570273	HHEX, CDKN1A, CDKN1B, TNFAIP3, LATS1, LATS2	984	22	18082	5.01164	1	0.163651	10.1221
GOTERM_BP_DIRECT	GO:0002687~positive regulation of leukocyte migration	6	0.541028	0.00570273	SELP, CCL2, MMP9, PECAM1, ITGB3, ITGA4	984	22	18082	5.01164	1	0.163651	10.1221
GOTERM_BP_DIRECT	GO:1902895~positive regulation of pri-miRNA transcription from RNA polymerase II promoter	6	0.541028	0.00570273	FOS, HIF1A, PDGFB, JUN, NFKB1, SMAD1	984	22	18082	5.01164	1	0.163651	10.1221
GOTERM_BP_DIRECT	GO:0007623~circadian rhythm	14	1.2624	0.00573976	EGFR, CREB1, ARNTL, DDX5, HNRNPR, SIRT1, LGR4, NPAS2, EP300, ID2, JUN, THRAP3, NFIL3, FBXL3	984	108	18082	2.38208	1	0.163502	10.1845
GOTERM_BP_DIRECT	GO:0007165~signal transduction	90	8.11542	0.00578053	GNA13, MPZL1, PLXNA2, LEPR, ARHGAP19, GJA1, PDE3B, TLR4, ARHGAP17, CXCR2, NFKB1, PRKG1, TLR7, TLR8, LGR4, IQGAP1, EDNRA, CCRL2, PTGIR, TNFRSF11B, S1PR1, MIER1, TIAM1, MAP3K8, RAPGEF4, ARHGAP11A, CALCRL, RAPGEF2, EGFR, CASKIN2, ADGRE1, PTPRM, C5AR1, RAP2C, LYN, BRAF, CMKLR1, ADGRE4, NFAM1, STK3, ARHGAP25, ARHGAP30, ARHGAP31, HHEX, GRB10, ARHGAP32, ADRB2, HIF1A, ADRB1, CCR5, PDE5A, RIN2, INPP4A, RA…	984	1255	18082	1.3178	1	0.163452	10.2532
GOTERM_BP_DIRECT	GO:0031663~lipopolysaccharide-mediated signaling pathway	7	0.631199	0.00580966	CCL3, MTDH, CCL2, LYN, IL1B, TLR4, CD14	984	31	18082	4.14942	1	0.163103	10.3023
GOTERM_BP_DIRECT	GO:0050852~T cell receptor signaling pathway	9	0.811542	0.00588892	FYB, TNFRSF21, BCL10, PTPRC, BRAF, FYN, THEMIS2, VASP, LCP2	984	51	18082	3.24283	1	0.164039	10.4356
GOTERM_BP_DIRECT	GO:0043434~response to peptide hormone	11	0.991885	0.00594525	HHEX, SERPINA3N, PLD1, CDKN1B, BRAF, GATM, BTG2, BTG1, ANXA1, PRKCI, GJA1	984	73	18082	2.76899	1	0.16438	10.5303
GOTERM_BP_DIRECT	GO:0051897~positive regulation of protein kinase B signaling	13	1.17223	0.0062725	PTPRJ, EGFR, MTDH, TGFBR1, AXL, RICTOR, ITSN1, STK3, VEGFA, CPNE1, PIK3R5, ADAM8, THBS1	984	97	18082	2.46277	1	0.171496	11.0783
GOTERM_BP_DIRECT	GO:0045892~negative regulation of transcription, DNA-templated	47	4.23805	0.00657982	LIMS1, PDGFB, NFKB1, SOX9, ZBTB18, LGR4, CITED2, PRMT2, HEY1, GATA6, ATP8B1, POU2F1, BCL6, ZFP217, BCOR, PRAMEF8, RUNX1, KDM5B, DNMT3B, BAHD1, KHDRBS1, SETDB2, CREBZF, STRN3, RB1, BASP1, ARNTL, SIRT1, BRCA1, AHR, HES1, ATXN1, ASCL1, HHEX, CD38, NOTCH1, ATF3, CDKN1B, ID2, NAB2, TRPS1, SP3, JUN, ZBTB4, MDM2, KDM4A, RASD1	984	579	18082	1.49166	1	0.177965	11.5901
GOTERM_BP_DIRECT	GO:0008542~visual learning	10	0.901713	0.00672995	ATXN1, SGK1, APP, HIF1A, AP1S2, BRAF, CREB1, NPTN, ATP1A3, ABL2	984	63	18082	2.91683	1	0.18048	11.8391
GOTERM_BP_DIRECT	GO:0009636~response to toxic substance	12	1.08206	0.00677485	FOS, DNMT3A, CHKA, CDKN1A, CCL3, LYN, MDM2, CDH1, GUCY2C, DNMT3B, AHR, ARNT	984	86	18082	2.5641	1	0.180416	11.9134
GOTERM_BP_DIRECT	GO:0016239~positive regulation of macroautophagy	6	0.541028	0.00696616	HIF1A, HMOX1, BNIP3, RAB12, DCN, SIRT1	984	23	18082	4.79374	1	0.183857	12.2295
GOTERM_BP_DIRECT	GO:0035690~cellular response to drug	11	0.991885	0.00719762	EGFR, PPP1R9B, CCL2, BRAF, TFRC, ACER2, SERPINE1, IL1B, RAP1B, RNF149, MYC	984	75	18082	2.69515	1	0.188185	12.6104
GOTERM_BP_DIRECT	GO:0060136~embryonic process involved in female pregnancy	4	0.360685	0.0072987	SP3, ACSL4, JUNB, CITED2	984	8	18082	9.18801	1	0.189386	12.7763
GOTERM_BP_DIRECT	GO:0070723~response to cholesterol	4	0.360685	0.0072987	CCL3, CCR5, TGFBR1, TGFBR2	984	8	18082	9.18801	1	0.189386	12.7763
GOTERM_BP_DIRECT	GO:0045416~positive regulation of interleukin-8 biosynthetic process	4	0.360685	0.0072987	BCL10, TLR4, TLR7, TLR8	984	8	18082	9.18801	1	0.189386	12.7763
GOTERM_BP_DIRECT	GO:1901223~negative regulation of NIK/NF-kappaB signaling	4	0.360685	0.0072987	RASSF2, NLRP12, CPNE1, ADGRG3	984	8	18082	9.18801	1	0.189386	12.7763
GOTERM_BP_DIRECT	GO:0045986~negative regulation of smooth muscle contraction	4	0.360685	0.0072987	ADRB2, ADRB1, CALCRL, PRKG1	984	8	18082	9.18801	1	0.189386	12.7763
GOTERM_BP_DIRECT	GO:0003181~atrioventricular valve morphogenesis	5	0.450857	0.00731677	NOTCH1, HEY1, TGFBR2, BMPR2, MDM2	984	15	18082	6.12534	1	0.18864	12.8059
GOTERM_BP_DIRECT	GO:0030502~negative regulation of bone mineralization	5	0.450857	0.00731677	HIF1A, NFE2, CCR1, BCOR, SOX9	984	15	18082	6.12534	1	0.18864	12.8059
GOTERM_BP_DIRECT	GO:0033627~cell adhesion mediated by integrin	5	0.450857	0.00731677	ITGA6, ITGA5, ITGAV, ADAM17, ITGB3	984	15	18082	6.12534	1	0.18864	12.8059
GOTERM_BP_DIRECT	GO:0071277~cellular response to calcium ion	9	0.811542	0.00745261	FOS, BRAF, CLIC4, JUN, ALOX5AP, CPNE1, TRPM2, JUNB, IQGAP1	984	53	18082	3.12046	1	0.190623	13.0283
GOTERM_BP_DIRECT	GO:0007049~cell cycle	49	4.41839	0.00748792	CACUL1, GNAI1, STK10, LRRCC1, AHCTF1, NEDD9, CDC73, CD2AP, CCNG2, LATS1, LATS2, NCAPG2, SEH1L, MAP3K8, TFDP1, KHDRBS1, ESCO1, SETDB2, CCPG1, LIN52, RBL1, PIM1, SMC5, BANP, RB1, MCM3, APPL1, MCM4, PRKCD, APPL2, BRCA1, AHR, RASSF4, CDKN1A, RPS6KA3, SON, CHMP1B, CDKN1B, EP300, MAPK6, RGS2, RASSF2, ZFP207, WASL, MAPK7, PMP22, CTDP1, EIF2AK4, SMPD3	984	614	18082	1.46649	1	0.190275	13.086
GOTERM_BP_DIRECT	GO:0043407~negative regulation of MAP kinase activity	8	0.721371	0.00796092	PTPRJ, IRAK3, RGS2, LYN, CD300A, IL1B, MAPK7, PRKCD	984	43	18082	3.41879	1	0.199837	13.8557
GOTERM_BP_DIRECT	GO:0048013~ephrin receptor signaling pathway	8	0.721371	0.00796092	TIAM1, FYN, EFNA1, EFNA3, WASL, ITSN1, CRK, EPHA2	984	43	18082	3.41879	1	0.199837	13.8557
GOTERM_BP_DIRECT	GO:0007169~transmembrane receptor protein tyrosine kinase signaling pathway	13	1.17223	0.00797414	EGFR, FLT1, LYN, FGR, EPHA2, BTK, FYN, NPTN, JAK1, ANGPT2, GFRA2, CSF1R, LCP2	984	100	18082	2.38888	1	0.198942	13.8771
GOTERM_BP_DIRECT	GO:0032869~cellular response to insulin stimulus	12	1.08206	0.00803777	ZFP36L1, INHBB, SGK1, RAB31, APOBEC1, CCL2, PRKCI, TBC1D4, PDE3B, FOXO1, RHOQ, MYC	984	88	18082	2.50582	1	0.19918	13.9801
GOTERM_BP_DIRECT	GO:0010575~positive regulation of vascular endothelial growth factor production	6	0.541028	0.00841276	HIF1A, C5AR1, IL1B, BRCA1, IL1A, ARNT	984	24	18082	4.594	1	0.206257	14.5849
GOTERM_BP_DIRECT	GO:0045216~cell-cell junction organization	6	0.541028	0.00841276	LIMS1, MARVELD2, MARVELD3, CLDN1, PRKCI, GJA1	984	24	18082	4.594	1	0.206257	14.5849
GOTERM_BP_DIRECT	GO:0007507~heart development	25	2.25428	0.00857214	PTPRJ, SH3PXD2B, NRP1, PDGFB, TGFBR1, MMP9, TGFBR2, PPP3R1, GJA1, ITGA4, SOX9, TAB2, CITED2, VCAM1, ZFP36L1, EDNRA, NOTCH1, EP300, ID2, ADM, ROBO1, TRPS1, MDM2, CALCRL, BCOR	984	261	18082	1.76015	1	0.208521	14.8407
GOTERM_BP_DIRECT	GO:0002250~adaptive immune response	16	1.44274	0.00864618	TNFRSF21, BCL10, MFSD6, CD244, ADGRE1, LYN, PIK3CD, ANXA1, CLEC4N, BTK, CD84, SH2D1B1, FYN, JAK2, CLEC4D, EIF2AK4	984	139	18082	2.11522	1	0.208915	14.9593
GOTERM_BP_DIRECT	GO:0006461~protein complex assembly	10	0.901713	0.0091118	HES1, APCS, SLC2A1, MITF, NCKAP1L, MDM2, PF4, SNAP23, LAMC1, SOX9	984	66	18082	2.78424	1	0.217635	15.7016
GOTERM_BP_DIRECT	GO:2001222~regulation of neuron migration	5	0.450857	0.00934204	SHTN1, ZSWIM6, ADAM17, CDH1, LRIG2	984	16	18082	5.74251	1	0.221239	16.0663
GOTERM_BP_DIRECT	GO:2000114~regulation of establishment of cell polarity	5	0.450857	0.00934204	SHTN1, ROCK1, RAP1B, RICTOR, CDH5	984	16	18082	5.74251	1	0.221239	16.0663
GOTERM_BP_DIRECT	GO:0061028~establishment of endothelial barrier	5	0.450857	0.00934204	MARVELD2, RAP1B, MSN, RAPGEF2, MYADM	984	16	18082	5.74251	1	0.221239	16.0663
GOTERM_BP_DIRECT	GO:0010759~positive regulation of macrophage chemotaxis	5	0.450857	0.00934204	PTPRJ, CCL2, C5AR1, CMKLR1, THBS1	984	16	18082	5.74251	1	0.221239	16.0663
GOTERM_BP_DIRECT	GO:0048511~rhythmic process	15	1.35257	0.00979035	CREB1, ARNTL, NFYA, DDX5, SIRT1, LGR4, AHR, TOP1, NPAS2, EP300, ID2, THRAP3, NFIL3, KDM5B, FBXL3	984	128	18082	2.15344	1	0.229288	16.7723
GOTERM_BP_DIRECT	GO:0043154~negative regulation of cysteine-type endopeptidase activity involved in apoptotic process	10	0.901713	0.0100325	RPS6KA3, EP300, CD44, ADORA2A, VEGFA, MDM2, NR4A1, NAIP1, HSPA1B, THBS1	984	67	18082	2.74269	1	0.232968	17.1513
GOTERM_BP_DIRECT	GO:0048010~vascular endothelial growth factor receptor signaling pathway	6	0.541028	0.0100547	FLT1, CCL2, NRP1, VEGFA, BMPR2, VAV1	984	25	18082	4.41024	1	0.232136	17.1858
GOTERM_BP_DIRECT	GO:0009743~response to carbohydrate	4	0.360685	0.0105093	LYN, IL1B, MDM2, RAP1B	984	9	18082	8.16712	1	0.239989	17.8926
GOTERM_BP_DIRECT	GO:0045906~negative regulation of vasoconstriction	4	0.360685	0.0105093	HIF1A, ADM, BMPR2, AHR	984	9	18082	8.16712	1	0.239989	17.8926
GOTERM_BP_DIRECT	GO:0050798~activated T cell proliferation	4	0.360685	0.0105093	ITGAL, FYN, ITGB2, ITGAM	984	9	18082	8.16712	1	0.239989	17.8926
GOTERM_BP_DIRECT	GO:0034115~negative regulation of heterotypic cell-cell adhesion	4	0.360685	0.0105093	IL1RN, MAPK7, TNFAIP3, MYADM	984	9	18082	8.16712	1	0.239989	17.8926
GOTERM_BP_DIRECT	GO:0003208~cardiac ventricle morphogenesis	4	0.360685	0.0105093	NOTCH1, HIF1A, HEY1, DLL4	984	9	18082	8.16712	1	0.239989	17.8926
GOTERM_BP_DIRECT	GO:0060548~negative regulation of cell death	11	0.991885	0.011221	NPAS2, NOTCH1, EP300, IMPACT, BNIP3, JAK2, ITGB3, KDM4A, TNFAIP3, MYC, SIRT1	984	80	18082	2.5267	1	0.252704	18.9877
GOTERM_BP_DIRECT	GO:0048536~spleen development	8	0.721371	0.0114912	ONECUT1, MFSD7B, ADAM17, SLC40A1, AHR, BCL2L11, RC3H1, CITED2	984	46	18082	3.19583	1	0.256589	19.3998
GOTERM_BP_DIRECT	GO:0030514~negative regulation of BMP signaling pathway	8	0.721371	0.0114912	TWSG1, NOTCH1, BMPER, LEMD3, SKI, SKIL, GREM2, CHRD	984	46	18082	3.19583	1	0.256589	19.3998
GOTERM_BP_DIRECT	GO:0050832~defense response to fungus	5	0.450857	0.0116996	PIK3CD, MPO, SPON2, CLEC4N, CTSG	984	17	18082	5.40471	1	0.259228	19.7163
GOTERM_BP_DIRECT	GO:0002224~toll-like receptor signaling pathway	5	0.450857	0.0116996	RPS6KA3, MAPKAPK3, TLR4, TLR7, TLR8	984	17	18082	5.40471	1	0.259228	19.7163
GOTERM_BP_DIRECT	GO:0001782~B cell homeostasis	6	0.541028	0.0119034	LYN, PIK3CD, NCKAP1L, AHR, BCL2L11, RC3H1	984	26	18082	4.24062	1	0.261741	20.0247
GOTERM_BP_DIRECT	GO:0000165~MAPK cascade	10	0.901713	0.0120819	ZFP36L1, CCL3, CCL2, BRAF, EFNA1, MAPKAPK3, IL1B, SMAD1, MYC, SHANK3	984	69	18082	2.66319	1	0.26374	20.2938
GOTERM_BP_DIRECT	GO:0007050~cell cycle arrest	11	0.991885	0.0121973	NOTCH2, CDKN1A, CDKN1B, IRF6, TRP53INP1, RB1, SKIL, THBS1, PMP22, MYC, EIF2AK4	984	81	18082	2.49551	1	0.264535	20.4674
GOTERM_BP_DIRECT	GO:0071364~cellular response to epidermal growth factor stimulus	7	0.631199	0.0122112	EGFR, ZFP36L1, PPP1R9B, SOX9, MYC, IQGAP1, PTPN12	984	36	18082	3.57311	1	0.263437	20.4882
GOTERM_BP_DIRECT	GO:0042981~regulation of apoptotic process	20	1.80343	0.0122881	EGR1, TNFRSF21, BCL10, SGK1, CREB1, MITF, RBM5, PMAIP1, BIRC3, BCL2L11, IRAK3, TNFRSF11B, PAK2, FYN, RASSF2, APAF1, MYC, CASP2, RBM25, HIP1	984	199	18082	1.84684	1	0.263515	20.6036
GOTERM_BP_DIRECT	GO:0009611~response to wounding	9	0.811542	0.0127136	ZFP36L1, HHEX, CCL2, NRP1, ADM, PDGFB, TNFAIP3, MYC, F2R	984	58	18082	2.85145	1	0.269959	21.2395
GOTERM_BP_DIRECT	GO:0001501~skeletal system development	13	1.17223	0.0133464	SH3PXD2B, BMI1, USP1, TGFBR1, MMP9, FST, SOX9, EPHA2, HOXA5, RASSF2, COL11A2, RUNX1, CHRD	984	107	18082	2.2326	1	0.279981	22.1762
GOTERM_BP_DIRECT	GO:0007346~regulation of mitotic cell cycle	7	0.631199	0.0139219	ASCL1, CDKN1A, PIM1, SDCBP, RB1, MYC, SIRT1	984	37	18082	3.47654	1	0.288753	23.0188
GOTERM_BP_DIRECT	GO:0008219~cell death	7	0.631199	0.0139219	BCL10, CDKN1B, HMOX1, SUSD6, BNIP3, PMP22, EMP1	984	37	18082	3.47654	1	0.288753	23.0188
GOTERM_BP_DIRECT	GO:0031338~regulation of vesicle fusion	7	0.631199	0.0139219	TBC1D15, TBC1D2B, TBC1D10B, TBC1D9, TBC1D4, TBC1D1, TBC1D8B	984	37	18082	3.47654	1	0.288753	23.0188
GOTERM_BP_DIRECT	GO:0034198~cellular response to amino acid starvation	6	0.541028	0.01397	CDKN1A, SLC38A2, ATF3, SEH1L, IMPACT, EIF2AK4	984	27	18082	4.08356	1	0.288183	23.0889
GOTERM_BP_DIRECT	GO:0035987~endodermal cell differentiation	6	0.541028	0.01397	GATA6, ITGA5, ITGAV, MMP9, MMP8, ITGA4	984	27	18082	4.08356	1	0.288183	23.0889
GOTERM_BP_DIRECT	GO:0010942~positive regulation of cell death	8	0.721371	0.0143988	EGR1, DNMT3A, CDKN1A, EP300, CDKN1B, ACER2, IL1B, BCL2L11	984	48	18082	3.06267	1	0.294197	23.7107
GOTERM_BP_DIRECT	GO:0031954~positive regulation of protein autophosphorylation	5	0.450857	0.0144072	RAP2C, PDGFB, VEGFA, RASSF2, PDGFC	984	18	18082	5.10445	1	0.292926	23.7228
GOTERM_BP_DIRECT	GO:0046849~bone remodeling	5	0.450857	0.0144072	NOTCH2, MITF, RASSF2, LGR4, EPHA2	984	18	18082	5.10445	1	0.292926	23.7228
GOTERM_BP_DIRECT	GO:1900273~positive regulation of long-term synaptic potentiation	5	0.450857	0.0144072	ADRB1, CREB1, NPTN, EIF2AK4, SHANK3	984	18	18082	5.10445	1	0.292926	23.7228
GOTERM_BP_DIRECT	GO:0050730~regulation of peptidyl-tyrosine phosphorylation	5	0.450857	0.0144072	EGFR, PDGFB, EFNA1, ITGB2, PDGFC	984	18	18082	5.10445	1	0.292926	23.7228
GOTERM_BP_DIRECT	GO:0046620~regulation of organ growth	4	0.360685	0.0144133	MFSD7B, LATS1, LATS2, BCL2L11	984	10	18082	7.35041	1	0.291628	23.7316
GOTERM_BP_DIRECT	GO:0032486~Rap protein signal transduction	4	0.360685	0.0144133	RAP2C, PLK2, RAP1B, RAPGEF2	984	10	18082	7.35041	1	0.291628	23.7316
GOTERM_BP_DIRECT	GO:0048679~regulation of axon regeneration	4	0.360685	0.0144133	BRAF, STK24, ADAM17, LRIG2	984	10	18082	7.35041	1	0.291628	23.7316
GOTERM_BP_DIRECT	GO:0001503~ossification	12	1.08206	0.0149968	TWSG1, MMP9, SP3, RASSF2, LTF, DHX36, SUN1, RUNX1, COL11A2, SOX9, CBFB, SPP1	984	96	18082	2.297	1	0.300095	24.5697
GOTERM_BP_DIRECT	GO:0072593~reactive oxygen species metabolic process	7	0.631199	0.0157928	P2RX7, PDGFB, PREX1, BNIP3, PMAIP1, VAV1, DDIT4	984	38	18082	3.38506	1	0.31187	25.6991
GOTERM_BP_DIRECT	GO:0045909~positive regulation of vasodilation	7	0.631199	0.0157928	EGFR, ADRB2, PTPRM, ADM, GJA1, PRKG1, SIRT1	984	38	18082	3.38506	1	0.31187	25.6991
GOTERM_BP_DIRECT	GO:0030819~positive regulation of cAMP biosynthetic process	8	0.721371	0.0160339	PTGIR, ADRB1, ADCY7, ADM, ADORA2A, AKAP12, ABCA1, CALCRL	984	49	18082	3.00017	1	0.314358	26.0381
GOTERM_BP_DIRECT	GO:0045600~positive regulation of fat cell differentiation	8	0.721371	0.0160339	SH3PXD2B, ZFP36L1, ID2, CMKLR1, CREB1, TMEM64, STK3, FNDC3B	984	49	18082	3.00017	1	0.314358	26.0381
GOTERM_BP_DIRECT	GO:0030100~regulation of endocytosis	6	0.541028	0.0162646	PICALM, RAB5A, ABL2, RAB21, EPN2, EHD4	984	28	18082	3.93772	1	0.31664	26.3609
GOTERM_BP_DIRECT	GO:0006378~mRNA polyadenylation	6	0.541028	0.0162646	APP, CLP1, CPSF6, CDC73, PAPOLG, APLP1	984	28	18082	3.93772	1	0.31664	26.3609
GOTERM_BP_DIRECT	GO:2000352~negative regulation of endothelial cell apoptotic process	6	0.541028	0.0162646	BRAF, SERPINE1, MAPK7, TNFAIP3, TNIP2, ABL2	984	28	18082	3.93772	1	0.31664	26.3609
GOTERM_BP_DIRECT	GO:0090023~positive regulation of neutrophil chemotaxis	6	0.541028	0.0162646	EDNRA, CXCL1, C5AR1, IL1B, NCKAP1L, CXCR2	984	28	18082	3.93772	1	0.31664	26.3609
GOTERM_BP_DIRECT	GO:0007166~cell surface receptor signaling pathway	21	1.8936	0.0163062	KHDRBS1, EGFR, ITGAL, ADGRE1, CYSLTR1, TSPAN2, OSMR, ADGRE4, PLXNA2, PIK3CD, ADGRG6, ANXA1, MAPKAPK3, CXCR2, TSPAN15, ADGRG3, CD9, CXCL13, FYN, CD274, CALCRL	984	219	18082	1.76208	1	0.315862	26.419
GOTERM_BP_DIRECT	GO:0071356~cellular response to tumor necrosis factor	13	1.17223	0.0163524	ACTR3, ZFP36L1, VCAM1, TNFRSF21, CCL3, CCL2, NFKB1, BIRC3, THBS1, SIRT1, TANK, BRCA1, CCL6	984	110	18082	2.17171	1	0.315165	26.4835
GOTERM_BP_DIRECT	GO:0002248~connective tissue replacement involved in inflammatory response wound healing	3	0.270514	0.0164597	HIF1A, IL1A, F2R	984	4	18082	13.782	1	0.315446	26.633
GOTERM_BP_DIRECT	GO:0055099~response to high density lipoprotein particle	3	0.270514	0.0164597	ADAM17, ABCA1, ABCG1	984	4	18082	13.782	1	0.315446	26.633
GOTERM_BP_DIRECT	GO:1903829~positive regulation of cellular protein localization	3	0.270514	0.0164597	PPP1R9B, NPTN, IQGAP1	984	4	18082	13.782	1	0.315446	26.633
GOTERM_BP_DIRECT	GO:0060574~intestinal epithelial cell maturation	3	0.270514	0.0164597	CDKN1A, HIF1A, HOXA5	984	4	18082	13.782	1	0.315446	26.633
GOTERM_BP_DIRECT	GO:0071560~cellular response to transforming growth factor beta stimulus	9	0.811542	0.0169501	ACTR3, ZFP36L1, FYN, TGFBR1, SERPINE1, APAF1, MAPK7, RUNX1, SOX9	984	61	18082	2.71122	1	0.321752	27.3126
GOTERM_BP_DIRECT	GO:0090630~activation of GTPase activity	10	0.901713	0.0170943	TBC1D15, TBC1D2B, TBC1D10B, TIAM1, TBC1D9, CXCL13, TBC1D4, TBC1D1, TBC1D8B, EPHA2	984	73	18082	2.51726	1	0.322569	27.5114
GOTERM_BP_DIRECT	GO:0031116~positive regulation of microtubule polymerization	5	0.450857	0.0174803	GDA, CDKN1B, RGS2, NIN, FAM179B	984	19	18082	4.83579	1	0.327104	28.0406
GOTERM_BP_DIRECT	GO:0031589~cell-substrate adhesion	5	0.450857	0.0174803	VWF, ITGA6, ITGA5, ITGAV, ITGB3	984	19	18082	4.83579	1	0.327104	28.0406
GOTERM_BP_DIRECT	GO:0032956~regulation of actin cytoskeleton organization	8	0.721371	0.0177964	FGR, ROCK1, MYO1F, RICTOR, ITGB3, CRK, PRKCD, IL1A	984	50	18082	2.94016	1	0.3305	28.4714
GOTERM_BP_DIRECT	GO:0014911~positive regulation of smooth muscle cell migration	7	0.631199	0.0178305	EGR1, SEMA6D, PDGFB, RAB5A, RAPGEF4, ITGB3, MYC	984	39	18082	3.29826	1	0.329581	28.5178
GOTERM_BP_DIRECT	GO:0030097~hemopoiesis	11	0.991885	0.0180653	SGPL1, HHEX, TWSG1, TAL1, PICALM, LYN, AHCTF1, RUNX1, ANGPT2, CSF1R, SPTB	984	86	18082	2.35042	1	0.331695	28.836
GOTERM_BP_DIRECT	GO:0006366~transcription from RNA polymerase II promoter	15	1.35257	0.0180816	EGR1, FOSL2, CREB1, BMPR2, AHR, JUNB, FOS, HIF1A, PRDM4, GATA6, JUN, THRAP3, ZFP217, NFIL3, MYC	984	138	18082	1.99739	1	0.330512	28.858
GOTERM_BP_DIRECT	GO:2000378~negative regulation of reactive oxygen species metabolic process	6	0.541028	0.0187965	TRIM30A, HIF1A, HK2, BNIP3, BIRC3, BRCA1	984	29	18082	3.80193	1	0.339701	29.8184
GOTERM_BP_DIRECT	GO:0043392~negative regulation of DNA binding	6	0.541028	0.0187965	ID2, JUN, HMOX1, CPNE1, JAK2, SIRT1	984	29	18082	3.80193	1	0.339701	29.8184
GOTERM_BP_DIRECT	GO:0002040~sprouting angiogenesis	6	0.541028	0.0187965	NOTCH1, FLT1, NRP1, VEGFA, ESM1, THBS1	984	29	18082	3.80193	1	0.339701	29.8184
GOTERM_BP_DIRECT	GO:0045332~phospholipid translocation	4	0.360685	0.0190287	P2RX7, ATP8B1, ABCA1, TMEM30A	984	11	18082	6.68219	1	0.341664	30.1277
GOTERM_BP_DIRECT	GO:0043517~positive regulation of DNA damage response, signal transduction by p53 class mediator	4	0.360685	0.0190287	PMAIP1, SPRED1, DDX5, HIC1	984	11	18082	6.68219	1	0.341664	30.1277
GOTERM_BP_DIRECT	GO:0008286~insulin receptor signaling pathway	8	0.721371	0.0196908	PHIP, CAV2, GRB10, SOGA1, FOXO1, RHOQ, IGFBP1, APPL1	984	51	18082	2.88251	1	0.3498	31.0023
GOTERM_BP_DIRECT	GO:0050714~positive regulation of protein secretion	7	0.631199	0.0200414	P2RX7, EP300, DNM1L, ADORA2A, GOLPH3, RAPGEF4, IL1A	984	40	18082	3.2158	1	0.353348	31.4614
GOTERM_BP_DIRECT	GO:0045787~positive regulation of cell cycle	7	0.631199	0.0200414	ASCL1, CCPG1, ID2, MDM2, MYC, BCL2L11, CITED2	984	40	18082	3.2158	1	0.353348	31.4614
GOTERM_BP_DIRECT	GO:0042130~negative regulation of T cell proliferation	7	0.631199	0.0200414	TNFRSF21, PELI1, PDE5A, CD274, SFTPD, PAWR, VSIG4	984	40	18082	3.2158	1	0.353348	31.4614
GOTERM_BP_DIRECT	GO:0009966~regulation of signal transduction	7	0.631199	0.0200414	PPP1R2, CDC42SE2, CNKSR3, NAIP5, NAIP1, SPRED1, RUNX1	984	40	18082	3.2158	1	0.353348	31.4614
GOTERM_BP_DIRECT	GO:0002548~monocyte chemotaxis	7	0.631199	0.0200414	CCL3, FLT1, CCL2, PDGFB, ANXA1, PTPRO, CCL6	984	40	18082	3.2158	1	0.353348	31.4614
GOTERM_BP_DIRECT	GO:0030182~neuron differentiation	14	1.2624	0.0207733	DNMT3A, EFNA1, RB1, EPHA2, DDIT4, ASCL1, TAL1, NOTCH1, S1PR1, BTG2, ACSL4, RUNX1, XRN2, TUBB3	984	127	18082	2.0257	1	0.362184	32.4103
GOTERM_BP_DIRECT	GO:0006883~cellular sodium ion homeostasis	5	0.450857	0.0209317	SLC8A1, SGK1, SGK3, ATP1B3, ATP1A3	984	20	18082	4.594	1	0.362913	32.6141
GOTERM_BP_DIRECT	GO:0032874~positive regulation of stress-activated MAPK cascade	5	0.450857	0.0209317	PDCD10, SEMA4C, IL1B, TLR4, IL1A	984	20	18082	4.594	1	0.362913	32.6141
GOTERM_BP_DIRECT	GO:0032355~response to estradiol	12	1.08206	0.0212051	DNMT3A, CD38, FOSL2, CDKN1B, SOCS2, ETS1, STRN3, ANXA1, TFPI, MBD4, MYC, DNMT3B	984	101	18082	2.18329	1	0.365217	32.9644
GOTERM_BP_DIRECT	GO:0090200~positive regulation of release of cytochrome c from mitochondria	6	0.541028	0.0215745	DNM1L, MMP9, BNIP3, PMAIP1, BCL2L11, PLAUR	984	30	18082	3.6752	1	0.368797	33.4349
GOTERM_BP_DIRECT	GO:0009314~response to radiation	6	0.541028	0.0215745	IL1R1, JUN, MBD4, MYC, ANGPT2, JUNB	984	30	18082	3.6752	1	0.368797	33.4349
GOTERM_BP_DIRECT	GO:0032715~negative regulation of interleukin-6 production	6	0.541028	0.0215745	IRAK3, TRIM30A, NCKAP1L, TLR4, SOCS5, TNFAIP3	984	30	18082	3.6752	1	0.368797	33.4349
GOTERM_BP_DIRECT	GO:0042102~positive regulation of T cell proliferation	9	0.811542	0.0221176	HES1, VCAM1, ITGAL, PTPRC, TFRC, CD274, ANXA1, IL1B, NCKAP1L	984	64	18082	2.58413	1	0.374658	34.1209
GOTERM_BP_DIRECT	GO:0030217~T cell differentiation	7	0.631199	0.0224312	EGR1, PTPRC, DLL4, SP3, PREX1, LEPR, VAV1	984	41	18082	3.13737	1	0.377366	34.5141
GOTERM_BP_DIRECT	GO:0010595~positive regulation of endothelial cell migration	7	0.631199	0.0224312	SASH1, ETS1, VEGFA, BMPR2, RHOB, ITGB3, THBS1	984	41	18082	3.13737	1	0.377366	34.5141
GOTERM_BP_DIRECT	GO:0038083~peptidyl-tyrosine autophosphorylation	7	0.631199	0.0224312	LYN, FGR, FYN, JAK1, JAK2, ABL2, BTK	984	41	18082	3.13737	1	0.377366	34.5141
GOTERM_BP_DIRECT	GO:0010033~response to organic substance	9	0.811542	0.024063	PLA2G4A, P2RX7, GATM, CREB1, CTSC, ASAH1, ABCG1, SPP1, BTK	984	65	18082	2.54437	1	0.397184	36.5241
GOTERM_BP_DIRECT	GO:0045666~positive regulation of neuron differentiation	12	1.08206	0.0241545	ACTR3, ASCL1, SPAG9, SOCS2, CCR5, BNIP2, IMPACT, CPNE1, BCL6, KDM4A, ETV5, DNMT3B	984	103	18082	2.1409	1	0.396835	36.635
GOTERM_BP_DIRECT	GO:0043116~negative regulation of vascular permeability	4	0.360685	0.0243639	PTPRJ, ADM, ADORA2A, NR3C1	984	12	18082	6.12534	1	0.397987	36.8882
GOTERM_BP_DIRECT	GO:0045722~positive regulation of gluconeogenesis	4	0.360685	0.0243639	HIF1A, FOXO1, SMEK1, SIRT1	984	12	18082	6.12534	1	0.397987	36.8882
GOTERM_BP_DIRECT	GO:0002260~lymphocyte homeostasis	4	0.360685	0.0243639	SKIL, SLC40A1, AHR, BCL2L11	984	12	18082	6.12534	1	0.397987	36.8882
GOTERM_BP_DIRECT	GO:1904754~positive regulation of vascular associated smooth muscle cell migration	4	0.360685	0.0243639	ATP7A, PDGFB, MDM2, IQGAP1	984	12	18082	6.12534	1	0.397987	36.8882
GOTERM_BP_DIRECT	GO:0038095~Fc-epsilon receptor signaling pathway	4	0.360685	0.0243639	BCL10, GAB2, MAP3K1, BTK	984	12	18082	6.12534	1	0.397987	36.8882
GOTERM_BP_DIRECT	GO:0043950~positive regulation of cAMP-mediated signaling	4	0.360685	0.0243639	PTGIR, ADRB1, PF4, RAPGEF2	984	12	18082	6.12534	1	0.397987	36.8882
GOTERM_BP_DIRECT	GO:0090331~negative regulation of platelet aggregation	4	0.360685	0.0243639	ADRB2, UBASH3B, PRKG1, PRKCD	984	12	18082	6.12534	1	0.397987	36.8882
GOTERM_BP_DIRECT	GO:0006955~immune response	24	2.16411	0.0245041	FYB, CXCL1, CD244, CCL3, CCL2, CCR1, C6, PF4, OAS2, VAV1, TLR7, SECTM1A, CCL6, TNFRSF11B, CCR5, PPBP, CXCL13, CD274, IL1B, NRROS, THBS1, NFIL3, IL1A, LCP2	984	272	18082	1.62141	1	0.398254	37.0573
GOTERM_BP_DIRECT	GO:0050767~regulation of neurogenesis	6	0.541028	0.0246062	HES1, ASCL1, NOTCH1, DLL4, BCL6B, ARNTL	984	31	18082	3.55665	1	0.398039	37.1801
GOTERM_BP_DIRECT	GO:0043029~T cell homeostasis	6	0.541028	0.0246062	P2RX7, NCKAP1L, PMAIP1, AHR, BCL2L11, RC3H1	984	31	18082	3.55665	1	0.398039	37.1801
GOTERM_BP_DIRECT	GO:0006970~response to osmotic stress	5	0.450857	0.0247722	EGFR, APOBEC1, TSC22D4, MARVELD3, SLC2A1	984	21	18082	4.37524	1	0.398624	37.3793
GOTERM_BP_DIRECT	GO:0048870~cell motility	5	0.450857	0.0247722	PLD1, ETS1, TGFBR1, ADAM17, EPHA2	984	21	18082	4.37524	1	0.398624	37.3793
GOTERM_BP_DIRECT	GO:0035162~embryonic hemopoiesis	5	0.450857	0.0247722	TAL1, HIF1A, TGFBR2, RUNX1, AHR	984	21	18082	4.37524	1	0.398624	37.3793
GOTERM_BP_DIRECT	GO:0051894~positive regulation of focal adhesion assembly	5	0.450857	0.0247722	PTPRJ, LIMS1, ROCK1, VEGFA, IQGAP1	984	21	18082	4.37524	1	0.398624	37.3793
GOTERM_BP_DIRECT	GO:0010811~positive regulation of cell-substrate adhesion	7	0.631199	0.0250056	LIMS1, ITGA6, ITGA5, NID1, JAK2, THBS1, SPP1	984	42	18082	3.06267	1	0.400042	37.6583
GOTERM_BP_DIRECT	GO:0048565~digestive tract development	7	0.631199	0.0250056	ITGA6, GATA6, TRPS1, TGFBR2, PDGFC, RB1, LGR4	984	42	18082	3.06267	1	0.400042	37.6583
GOTERM_BP_DIRECT	GO:0009749~response to glucose	10	0.901713	0.0253066	EGR1, LPL, SLC8A1, EP300, CDKN1B, NCF2, TGFBR2, GJA1, THBS1, ANGPT2	984	78	18082	2.3559	1	0.402277	38.0165
GOTERM_BP_DIRECT	GO:0051653~spindle localization	3	0.270514	0.0264498	ACTR3, ACTR2, WASL	984	5	18082	11.0256	1	0.414683	39.3591
GOTERM_BP_DIRECT	GO:0001922~B-1 B cell homeostasis	3	0.270514	0.0264498	HIF1A, TNFAIP3, AHR	984	5	18082	11.0256	1	0.414683	39.3591
GOTERM_BP_DIRECT	GO:1900086~positive regulation of peptidyl-tyrosine autophosphorylation	3	0.270514	0.0264498	VEGFA, CTNND1, IQGAP1	984	5	18082	11.0256	1	0.414683	39.3591
GOTERM_BP_DIRECT	GO:0001660~fever generation	3	0.270514	0.0264498	IL1RN, IL1B, IL1A	984	5	18082	11.0256	1	0.414683	39.3591
GOTERM_BP_DIRECT	GO:0048194~Golgi vesicle budding	3	0.270514	0.0264498	GOLPH3, PRKCI, ATP8A1	984	5	18082	11.0256	1	0.414683	39.3591
GOTERM_BP_DIRECT	GO:0022614~membrane to membrane docking	3	0.270514	0.0264498	VCAM1, ROCK1, MSN	984	5	18082	11.0256	1	0.414683	39.3591
GOTERM_BP_DIRECT	GO:0045637~regulation of myeloid cell differentiation	3	0.270514	0.0264498	TAL1, RARG, CSF3R	984	5	18082	11.0256	1	0.414683	39.3591
GOTERM_BP_DIRECT	GO:0061419~positive regulation of transcription from RNA polymerase II promoter in response to hypoxia	3	0.270514	0.0264498	NOTCH1, HIF1A, VEGFA	984	5	18082	11.0256	1	0.414683	39.3591
GOTERM_BP_DIRECT	GO:0046886~positive regulation of hormone biosynthetic process	3	0.270514	0.0264498	EGR1, HIF1A, ARNT	984	5	18082	11.0256	1	0.414683	39.3591
GOTERM_BP_DIRECT	GO:0045794~negative regulation of cell volume	3	0.270514	0.0264498	P2RX7, ANO6, SHANK3	984	5	18082	11.0256	1	0.414683	39.3591
GOTERM_BP_DIRECT	GO:0048813~dendrite morphogenesis	7	0.631199	0.0277696	ATP7A, PICALM, HPRT, FYN, BTBD3, ABI1, ABL2	984	43	18082	2.99144	1	0.428799	40.8749
GOTERM_BP_DIRECT	GO:0070555~response to interleukin-1	6	0.541028	0.0278985	IRAK3, CD38, IL1R1, ETS1, ANXA1, PRKCI	984	32	18082	3.4455	1	0.428775	41.021
GOTERM_BP_DIRECT	GO:0070098~chemokine-mediated signaling pathway	8	0.721371	0.0286733	CXCL1, CCL3, CCL2, PPBP, CXCL13, CCR1, PF4, CCL6	984	55	18082	2.67288	1	0.436182	41.892
GOTERM_BP_DIRECT	GO:0048260~positive regulation of receptor-mediated endocytosis	5	0.450857	0.0290098	SYNE1, SYNJ1, SERPINE1, RAB21, HIP1	984	22	18082	4.17637	1	0.438483	42.2666
GOTERM_BP_DIRECT	GO:0006928~movement of cell or subcellular component	5	0.450857	0.0290098	CD9, ABI2, ABI1, SIRPA, ELMO1	984	22	18082	4.17637	1	0.438483	42.2666
GOTERM_BP_DIRECT	GO:0006979~response to oxidative stress	14	1.2624	0.0290645	EGFR, MMP9, NFKB1, TLR4, PRKCD, SIRT1, TRPM2, MSRB3, APP, BTG1, HMOX1, MPO, JAK2, ABCC1	984	133	18082	1.93432	1	0.437578	42.3272
GOTERM_BP_DIRECT	GO:0001783~B cell apoptotic process	4	0.360685	0.0304188	TNFRSF21, BCL10, MYC, BCL2L11	984	13	18082	5.65416	1	0.451146	43.81
GOTERM_BP_DIRECT	GO:0003085~negative regulation of systemic arterial blood pressure	4	0.360685	0.0304188	IER3, KCNK6, BMPR2, AHR	984	13	18082	5.65416	1	0.451146	43.81
GOTERM_BP_DIRECT	GO:0003197~endocardial cushion development	4	0.360685	0.0304188	NOTCH1, BMPR2, THBS1, CITED2	984	13	18082	5.65416	1	0.451146	43.81
GOTERM_BP_DIRECT	GO:0002237~response to molecule of bacterial origin	4	0.360685	0.0304188	CXCL1, BCL10, TNFAIP3, CD14	984	13	18082	5.65416	1	0.451146	43.81
GOTERM_BP_DIRECT	GO:0060411~cardiac septum morphogenesis	4	0.360685	0.0304188	NOTCH1, HEY1, MDM2, CITED2	984	13	18082	5.65416	1	0.451146	43.81
GOTERM_BP_DIRECT	GO:0070266~necroptotic process	4	0.360685	0.0304188	DNM1L, TRPM7, PGAM5, BIRC3	984	13	18082	5.65416	1	0.451146	43.81
GOTERM_BP_DIRECT	GO:0042787~protein ubiquitination involved in ubiquitin-dependent protein catabolic process	14	1.2624	0.0306516	RNF144A, RNF115, SYVN1, HECW2, CACUL1, RNF19A, SIAH1B, BTBD3, RNF217, MDM2, SMURF2, FBXL14, SPOPL, BTBD11	984	134	18082	1.91988	1	0.452161	44.0612
GOTERM_BP_DIRECT	GO:0031100~organ regeneration	8	0.721371	0.0312897	CDKN1A, NOTCH1, CCL2, C5AR1, ADM, TGFBR2, AXL, ANGPT2	984	56	18082	2.62515	1	0.457549	44.7444
GOTERM_BP_DIRECT	GO:0034097~response to cytokine	10	0.901713	0.0313989	FOS, SERPINA3N, OSMR, JUN, SYNJ1, CD274, MAPKAPK3, NFKB1, SKIL, JUNB	984	81	18082	2.26864	1	0.457191	44.8604
GOTERM_BP_DIRECT	GO:0019933~cAMP-mediated signaling	6	0.541028	0.0314572	ADCY7, ADM, ADGRG6, RAPGEF4, RAPGEF2, SOX9	984	33	18082	3.34109	1	0.456291	44.9223
GOTERM_BP_DIRECT	GO:1900026~positive regulation of substrate adhesion-dependent cell spreading	6	0.541028	0.0314572	LIMS1, BRAF, PREX1, ITGB3, CRK, MYADM	984	33	18082	3.34109	1	0.456291	44.9223
GOTERM_BP_DIRECT	GO:0040008~regulation of growth	9	0.811542	0.0330423	PHIP, SOCS2, PAK2, TGFBR1, TGFBR2, SOCS6, NEDD9, SOCS4, SOCS5	984	69	18082	2.39687	1	0.471463	46.5802
GOTERM_BP_DIRECT	GO:0006469~negative regulation of protein kinase activity	11	0.991885	0.0334755	SH3BP5, PTPRC, SOCS2, ADORA2A, UBASH3B, SOCS6, PKIB, SOCS4, RB1, DCN, SOCS5	984	95	18082	2.12775	1	0.474397	47.025
GOTERM_BP_DIRECT	GO:0006306~DNA methylation	5	0.450857	0.0336506	BMI1, DNMT3A, MBD4, BAZ2A, DNMT3B	984	23	18082	3.99479	1	0.474658	47.2039
GOTERM_BP_DIRECT	GO:0045907~positive regulation of vasoconstriction	7	0.631199	0.0338846	EGFR, CD38, CYSLTR1, PDGFB, PDE5A, GJA1, F2R	984	45	18082	2.85849	1	0.475516	47.442
GOTERM_BP_DIRECT	GO:0048469~cell maturation	7	0.631199	0.0338846	HES1, ASCL1, ID2, VEGFA, AXL, CBFB, BTK	984	45	18082	2.85849	1	0.475516	47.442
GOTERM_BP_DIRECT	GO:0006879~cellular iron ion homeostasis	7	0.631199	0.0338846	HIF1A, TFRC, NCOA4, HMOX1, EGLN1, MYC, SLC40A1	984	45	18082	2.85849	1	0.475516	47.442
GOTERM_BP_DIRECT	GO:0007173~epidermal growth factor receptor signaling pathway	7	0.631199	0.0338846	EGFR, ADGRE4, ADAM17, SOCS5, SOX9, ABL2, IQGAP1	984	45	18082	2.85849	1	0.475516	47.442
GOTERM_BP_DIRECT	GO:0051092~positive regulation of NF-kappaB transcription factor activity	12	1.08206	0.0347824	CD84, BCL10, IRAK3, MTDH, PRKCI, IL1B, LTF, TLR4, ITGB2, LRRFIP1, ADAM8, MID2	984	109	18082	2.02305	1	0.483032	48.3459
GOTERM_BP_DIRECT	GO:0050873~brown fat cell differentiation	6	0.541028	0.0352873	ADRB2, ADRB1, RGS2, ITGA6, BNIP3, ERO1L	984	34	18082	3.24283	1	0.486516	48.8478
GOTERM_BP_DIRECT	GO:0007015~actin filament organization	10	0.901713	0.0359851	ACTR3, ACTR2, PPP1R9B, PRKCI, ACTN1, TMOD3, ARHGAP17, WASL, SIRPA, ABL2	984	83	18082	2.21398	1	0.49183	49.5338
GOTERM_BP_DIRECT	GO:0072583~clathrin-mediated endocytosis	4	0.360685	0.0371866	PICALM, FNBP1L, FCHO2, HIP1	984	14	18082	5.25029	1	0.501862	50.6947
GOTERM_BP_DIRECT	GO:1904707~positive regulation of vascular smooth muscle cell proliferation	4	0.360685	0.0371866	PDGFB, MMP9, MDM2, JAK2	984	14	18082	5.25029	1	0.501862	50.6947
GOTERM_BP_DIRECT	GO:0090141~positive regulation of mitochondrial fission	4	0.360685	0.0371866	DDHD1, DNM1L, BNIP3, DCN	984	14	18082	5.25029	1	0.501862	50.6947
GOTERM_BP_DIRECT	GO:0030949~positive regulation of vascular endothelial growth factor receptor signaling pathway	4	0.360685	0.0371866	GRB10, HIF1A, FLT1, VEGFA	984	14	18082	5.25029	1	0.501862	50.6947
GOTERM_BP_DIRECT	GO:0001817~regulation of cytokine production	4	0.360685	0.0371866	ELF1, LYN, LTF, IQGAP1	984	14	18082	5.25029	1	0.501862	50.6947
GOTERM_BP_DIRECT	GO:0007220~Notch receptor processing	4	0.360685	0.0371866	NOTCH2, NOTCH1, APH1B, ADAM17	984	14	18082	5.25029	1	0.501862	50.6947
GOTERM_BP_DIRECT	GO:0015693~magnesium ion transport	4	0.360685	0.0371866	TUSC3, NIPA2, NIPAL1, KCNJ2	984	14	18082	5.25029	1	0.501862	50.6947
GOTERM_BP_DIRECT	GO:0006470~protein dephosphorylation	14	1.2624	0.0376306	PTPRJ, CTTNBP2NL, PTPRC, PTPN9, PTPRM, PTPRE, PTPRG, PPM1H, SSH2, PPP3R1, SMEK1, PTPRO, CTDP1, PTPN12	984	138	18082	1.86423	1	0.504532	51.1172
GOTERM_BP_DIRECT	GO:0001843~neural tube closure	11	0.991885	0.0378668	BCL10, SEC24B, RARG, ADM, SEMA4C, ZEB2, SKI, APAF1, SETD2, VASP, CITED2	984	97	18082	2.08388	1	0.505223	51.3406
GOTERM_BP_DIRECT	GO:0043353~enucleate erythrocyte differentiation	3	0.270514	0.0382597	ID2, SP3, RB1	984	6	18082	9.18801	1	0.507365	51.71
GOTERM_BP_DIRECT	GO:0002693~positive regulation of cellular extravasation	3	0.270514	0.0382597	CCL2, PECAM1, ADAM8	984	6	18082	9.18801	1	0.507365	51.71
GOTERM_BP_DIRECT	GO:0018401~peptidyl-proline hydroxylation to 4-hydroxy-L-proline	3	0.270514	0.0382597	P4HA1, EGLN3, EGLN1	984	6	18082	9.18801	1	0.507365	51.71
GOTERM_BP_DIRECT	GO:1903053~regulation of extracellular matrix organization	3	0.270514	0.0382597	LEMD3, ITGB3, ABL2	984	6	18082	9.18801	1	0.507365	51.71
GOTERM_BP_DIRECT	GO:0007262~STAT protein import into nucleus	3	0.270514	0.0382597	HES1, JAK2, F2R	984	6	18082	9.18801	1	0.507365	51.71
GOTERM_BP_DIRECT	GO:0051573~negative regulation of histone H3-K9 methylation	3	0.270514	0.0382597	KDM3A, DNMT3B, BRCA1	984	6	18082	9.18801	1	0.507365	51.71
GOTERM_BP_DIRECT	GO:0002553~histamine secretion by mast cell	3	0.270514	0.0382597	LYN, SNAP23, BTK	984	6	18082	9.18801	1	0.507365	51.71
GOTERM_BP_DIRECT	GO:0061009~common bile duct development	3	0.270514	0.0382597	HES1, HHEX, AHR	984	6	18082	9.18801	1	0.507365	51.71
GOTERM_BP_DIRECT	GO:0010324~membrane invagination	3	0.270514	0.0382597	FNBP1L, WASL, FCHO2	984	6	18082	9.18801	1	0.507365	51.71
GOTERM_BP_DIRECT	GO:0071577~zinc II ion transmembrane transport	3	0.270514	0.0382597	SLC39A14, TRPM2, SLC39A1	984	6	18082	9.18801	1	0.507365	51.71
GOTERM_BP_DIRECT	GO:0060978~angiogenesis involved in coronary vascular morphogenesis	3	0.270514	0.0382597	NRP1, TGFBR1, VEGFA	984	6	18082	9.18801	1	0.507365	51.71
GOTERM_BP_DIRECT	GO:2000271~positive regulation of fibroblast apoptotic process	3	0.270514	0.0382597	BTG1, STK17B, BCL2L11	984	6	18082	9.18801	1	0.507365	51.71
GOTERM_BP_DIRECT	GO:0048143~astrocyte activation	3	0.270514	0.0382597	EGFR, ADORA2A, MT2	984	6	18082	9.18801	1	0.507365	51.71
GOTERM_BP_DIRECT	GO:0045629~negative regulation of T-helper 2 cell differentiation	3	0.270514	0.0382597	ANXA1, BCL6, SOCS5	984	6	18082	9.18801	1	0.507365	51.71
GOTERM_BP_DIRECT	GO:0051271~negative regulation of cellular component movement	3	0.270514	0.0382597	CDKN1B, ACTN1, TMOD3	984	6	18082	9.18801	1	0.507365	51.71
GOTERM_BP_DIRECT	GO:0043305~negative regulation of mast cell degranulation	3	0.270514	0.0382597	CD84, CD300A, HMOX1	984	6	18082	9.18801	1	0.507365	51.71
GOTERM_BP_DIRECT	GO:0097350~neutrophil clearance	3	0.270514	0.0382597	AXL, ANXA1, MERTK	984	6	18082	9.18801	1	0.507365	51.71
GOTERM_BP_DIRECT	GO:0071108~protein K48-linked deubiquitination	5	0.450857	0.0386981	OTUD4, TNFAIP3, USP25, FAM63B, VCPIP1	984	24	18082	3.82834	1	0.509901	52.1192
GOTERM_BP_DIRECT	GO:0030866~cortical actin cytoskeleton organization	5	0.450857	0.0386981	FMNL2, PLEK, ROCK1, NCKAP1L, RHOQ	984	24	18082	3.82834	1	0.509901	52.1192
GOTERM_BP_DIRECT	GO:1990138~neuron projection extension	5	0.450857	0.0386981	TIAM1, IMPACT, CPNE1, EIF2AK4, IQGAP1	984	24	18082	3.82834	1	0.509901	52.1192
GOTERM_BP_DIRECT	GO:0016050~vesicle organization	5	0.450857	0.0386981	CAV2, WASL, SNX30, CD2AP, SNX10	984	24	18082	3.82834	1	0.509901	52.1192
GOTERM_BP_DIRECT	GO:0061025~membrane fusion	6	0.541028	0.0393929	STX7, DNM1L, NAPG, SNAP23, ADAM8, STX11	984	35	18082	3.15017	1	0.514739	52.7608
GOTERM_BP_DIRECT	GO:1901998~toxin transport	6	0.541028	0.0393929	CRTC2, NRP1, PTPRG, CD274, VAMP4, BNIP3	984	35	18082	3.15017	1	0.514739	52.7608
GOTERM_BP_DIRECT	GO:0008380~RNA splicing	21	1.8936	0.039832	PPP4R2, LSM8, TRA2B, RBM15B, SREK1, TRA2A, PTBP1, RBM5, SYNCRIP, DDX5, SMNDC1, QK, SF3B1, SON, DDX46, SRRM4, THRAP3, PTBP3, RBM39, RBM25, PRPF38B	984	241	18082	1.60123	1	0.517195	53.1622
GOTERM_BP_DIRECT	GO:0032760~positive regulation of tumor necrosis factor production	8	0.721371	0.0400828	CCL3, CCL2, CCR5, TLR4, PF4, JAK2, SPON2, CD14	984	59	18082	2.49166	1	0.517935	53.3899
GOTERM_BP_DIRECT	GO:0007265~Ras protein signal transduction	7	0.631199	0.0408081	CDKN1A, SHTN1, PLK2, JUN, SDCBP, RB1, ARL6	984	47	18082	2.73685	1	0.522879	54.0428
GOTERM_BP_DIRECT	GO:0050680~negative regulation of epithelial cell proliferation	9	0.811542	0.0411101	SUZ12, LIMS1, CDKN1B, EPPK1, MARVELD3, CDH1, CDC73, RB1, SOX9	984	72	18082	2.297	1	0.524032	54.312
GOTERM_BP_DIRECT	GO:0045165~cell fate commitment	9	0.811542	0.0411101	HES1, TAL1, NOTCH1, ONECUT1, TRPS1, ONECUT2, MITF, SOX9, KDM6B	984	72	18082	2.297	1	0.524032	54.312
GOTERM_BP_DIRECT	GO:0051726~regulation of cell cycle	12	1.08206	0.041176	PTPRC, CDKN1A, SON, SGK1, MS4A3, JUN, RBL1, LEMD3, RB1, ARNTL, CCNG2, JUNB	984	112	18082	1.96886	1	0.523109	54.3705
GOTERM_BP_DIRECT	GO:0042552~myelination	8	0.721371	0.0433376	TNFRSF21, TSPAN2, FYN, NAB2, ADGRG6, MAL, PMP22, QK	984	60	18082	2.45014	1	0.540181	56.2523
GOTERM_BP_DIRECT	GO:0001649~osteoblast differentiation	12	1.08206	0.0434766	CCL3, TNC, TRP53INP2, SYNCRIP, GJA1, CHRD, JUNB, TPM4, LGR4, CBFB, EPHA2, SPP1	984	113	18082	1.95144	1	0.539846	56.3708
GOTERM_BP_DIRECT	GO:0030900~forebrain development	10	0.901713	0.0436924	HHEX, TWSG1, NOTCH1, APP, FYN, APAF1, PRKG1, SETD2, CHRD, APLP1	984	86	18082	2.13675	1	0.540157	56.5541
GOTERM_BP_DIRECT	GO:0030513~positive regulation of BMP signaling pathway	6	0.541028	0.0437771	HES1, NOTCH2, TWSG1, NOTCH1, GATA6, BMPR2	984	36	18082	3.06267	1	0.539373	56.6258
GOTERM_BP_DIRECT	GO:0010634~positive regulation of epithelial cell migration	6	0.541028	0.0437771	HIF1A, GAB2, JUN, TGFBR2, BMPR2, SOX9	984	36	18082	3.06267	1	0.539373	56.6258
GOTERM_BP_DIRECT	GO:0006665~sphingolipid metabolic process	6	0.541028	0.0437771	SERINC3, SGPL1, SGPP1, SERINC1, UGCG, SMPD3	984	36	18082	3.06267	1	0.539373	56.6258
GOTERM_BP_DIRECT	GO:0007584~response to nutrient	9	0.811542	0.0440659	VCAM1, SLC8A1, TNFRSF11B, CYBB, GATM, TGFBR2, ABCA1, APAF1, ACSL4	984	73	18082	2.26554	1	0.54029	56.8696
GOTERM_BP_DIRECT	GO:0006812~cation transport	9	0.811542	0.0440659	SLC9A9, ATP7A, P2RX7, TRPM7, SLC30A1, SLC41A2, ATP10D, ANO6, TRPM2	984	73	18082	2.26554	1	0.54029	56.8696
GOTERM_BP_DIRECT	GO:0043542~endothelial cell migration	5	0.450857	0.0441541	ITGAV, TGFBR1, VEGFA, PECAM1, ITGB2	984	25	18082	3.6752	1	0.539541	56.9438
GOTERM_BP_DIRECT	GO:0046488~phosphatidylinositol metabolic process	5	0.450857	0.0441541	PLEK, SYNJ1, PIKFYVE, PIP4K2A, CSF1R	984	25	18082	3.6752	1	0.539541	56.9438
GOTERM_BP_DIRECT	GO:1902042~negative regulation of extrinsic apoptotic signaling pathway via death domain receptors	5	0.450857	0.0441541	ITPRIP, HMOX1, SERPINE1, TNFAIP3, BRCA1	984	25	18082	3.6752	1	0.539541	56.9438
GOTERM_BP_DIRECT	GO:0017157~regulation of exocytosis	5	0.450857	0.0441541	RAPGEF4, SNAP23, RAB27B, NSF, RAB21	984	25	18082	3.6752	1	0.539541	56.9438
GOTERM_BP_DIRECT	GO:0032026~response to magnesium ion	4	0.360685	0.0446541	TNFRSF11B, MDM2, THBS1, CD14	984	15	18082	4.90027	1	0.542185	57.3621
GOTERM_BP_DIRECT	GO:0006672~ceramide metabolic process	4	0.360685	0.0446541	SGPL1, ACER3, ACER2, CERK	984	15	18082	4.90027	1	0.542185	57.3621
GOTERM_BP_DIRECT	GO:0050710~negative regulation of cytokine secretion	4	0.360685	0.0446541	FFAR4, LRRC32, NLRP12, LGR4	984	15	18082	4.90027	1	0.542185	57.3621
GOTERM_BP_DIRECT	GO:0090162~establishment of epithelial cell polarity	4	0.360685	0.0446541	HES1, HEY1, GJA1, CYTH3	984	15	18082	4.90027	1	0.542185	57.3621
GOTERM_BP_DIRECT	GO:0002690~positive regulation of leukocyte chemotaxis	4	0.360685	0.0446541	PPBP, CXCL13, PF4, CXCR2	984	15	18082	4.90027	1	0.542185	57.3621
GOTERM_BP_DIRECT	GO:0032695~negative regulation of interleukin-12 production	4	0.360685	0.0446541	IRAK3, MEFV, CMKLR1, THBS1	984	15	18082	4.90027	1	0.542185	57.3621
GOTERM_BP_DIRECT	GO:0050821~protein stabilization	13	1.17223	0.0459775	SYVN1, PDCD10, ATP1B3, CREB1, PIM1, STK3, COG3, EP300, MORC3, RASSF2, ZFP207, TNIP2, HIP1	984	128	18082	1.86631	1	0.551434	58.4509
GOTERM_BP_DIRECT	GO:0051924~regulation of calcium ion transport	6	0.541028	0.0484419	P2RY12, SLC8A1, ADRB2, ADRB1, ADORA2A, GJA1	984	37	18082	2.97989	1	0.569283	60.4087
GOTERM_BP_DIRECT	GO:0051209~release of sequestered calcium ion into cytosol	6	0.541028	0.0484419	PTPRC, P2RX7, ITGAV, ERO1L, TRPM2, F2R	984	37	18082	2.97989	1	0.569283	60.4087
GOTERM_BP_DIRECT	GO:0045747~positive regulation of Notch signaling pathway	6	0.541028	0.0484419	HES1, ASCL1, NOTCH1, PDCD10, DLL4, TSPAN15	984	37	18082	2.97989	1	0.569283	60.4087
GOTERM_BP_DIRECT	GO:0016049~cell growth	7	0.631199	0.0485642	FUBP1, NOTCH2, ITGAV, SOCS5, ITGB3, XRN2, EMP1	984	49	18082	2.62515	1	0.568743	60.5035
GOTERM_BP_DIRECT	GO:0051028~mRNA transport	10	0.901713	0.0494027	ZFP36L1, XPO1, NUP160, SEH1L, FYTTD1, AHCTF1, ZC3H11A, NUP107, SLBP, QK	984	88	18082	2.08818	1	0.573644	61.148
GOTERM_BP_DIRECT	GO:0006886~intracellular protein transport	20	1.80343	0.0494084	XPO1, SEC24B, TBC1D2B, STX7, TBC1D10B, NAPG, TBC1D9, WLS, ARFIP1, COG3, TBC1D15, AP1S2, CHM, RHOB, TBC1D4, TBC1D1, STX11, TBC1D8B, NSF, GGA3	984	232	18082	1.58414	1	0.572219	61.1523
GOTERM_CC_DIRECT	GO:0016020~membrane	503	45.3562	2.5573e-18	SLC9A9, LDHA, OSMR, SYNCRIP, ITSN1, BTK, ACTG1, ACBD3, APP, PGAM5, ADAM8, RAB27B, PTPRJ, PTPRM, GATM, KIF5B, BRAF, ROCK1, NCF2, PTPRG, PTBP1, UGCG, MED13, LPCAT2, PTPRO, SIRPA, MARK1, BCL2L11, PLAUR, PMP22, ASPRV1, IL1R1, GNAI1, KCNJ2, PROCR, NCAPG2, SYBU, SLC28A2, ACER3, ACER2, TGFBR1, TGFBR2, CD300E, GUCY2C, SECTM1A, SYNE1, RGS1, RGS2, CD207, CD300A, RGS4, TREML4, SMURF2, MARCKS, TREML1, BTBD11…	1042	6998	19662	1.35629	1.45255e-15	1.45255e-15	3.7486e-15
GOTERM_CC_DIRECT	GO:0005737~cytoplasm	471	42.4707	2.64538e-15	NAF1, LDHA, SYNCRIP, BTK, CITED2, ACTG1, APP, MAP3K8, SERPINE1, BTBD3, DHX36, ADAM8, PTPRM, KIF5B, BRAF, ROCK1, NCF2, PIK3CD, PTBP1, MARK1, GLTP, BCL2L11, SPAG9, GRB10, MAPK6, ADAMTS1, MAPK7, EIF2AK4, CRTC2, GNAI1, AHCTF1, HSPA1A, ADAP1, UBASH3B, SPATS2, DNMT3B, SPP1, DNMT3A, IL1RN, TGFBR2, SYNE1, RGS1, RGS2, LASP1, RGS4, UBA2, SMURF2, MARCKS, TREML1, BTBD11, CREBRF, SYNJ1, BNIP3, LATS1, LATS2, L…	1042	6631	19662	1.3403	1.51346e-12	7.56728e-13	3.90799e-12
GOTERM_CC_DIRECT	GO:0009986~cell surface	80	7.21371	6.84949e-13	MPZL1, NRP1, PDGFB, FERMT2, TLR4, CXCR2, SDC3, IL17RB, SLC1A4, APOA4, APP, CD93, CD44, ROBO1, LTF, PDGFC, MSN, ADAM8, ANO6, IL1A, EGFR, PTPRJ, C5AR1, ADGRE4, NFAM1, CD38, CCR5, CLIC4, VEGFA, TFPI, NPTN, VAMP4, ADAM17, CAV2, ITGAL, ACHE, IL1R1, TMX3, BMPR2, CDH1, ITGB2, ITGB3, ABCA1, CDH5, ITGAM, VCAM1, CD9, PROCR, ITGAV, ENTPD1, THBS1, CSF1R, PLAT, B4GALT1, MRC1, PTPRC, LPL, CKAP4, TGFBR1, TGFBR2…	1042	629	19662	2.39993	3.89021e-10	1.29674e-10	1.00395e-09
GOTERM_CC_DIRECT	GO:0070062~extracellular exosome	211	19.0261	1.06211e-09	LDHA, GDA, CADM4, RARRES1, ATP1B3, EFNA1, CD2AP, ACTG1, APP, CD44, PLOD2, LILRA5, SERPINE1, CFH, DHX36, RAB27B, RAB21, PTPRJ, C1GALT1C1, GATM, PTPRG, GBP9, PTBP1, SIRPA, PTPRO, GLTP, PLAUR, RND3, CD38, SPAG9, RAB18, PGM1, LAMC1, MGAT5, VSIG4, EPS8L2, CRTC2, GNAI1, BROX, AHCTF1, PROCR, LOC100038947, SERINC1, SPP1, PLAT, LAMTOR3, IL1RN, FCGR4, CD300E, NCKAP1L, CD5L, DDX5, SECTM1A, CD55, LASP1, CD30…	1042	2674	19662	1.48895	6.03278e-07	1.5082e-07	1.55689e-06
GOTERM_CC_DIRECT	GO:0005654~nucleoplasm	163	14.6979	1.66195e-09	RBM15B, SNIP1, RBM5, BBX, FOXO1, SYNCRIP, RBM7, PRKG1, TOP1, DDX17, MIER1, CLP1, RNF38, CREB3L2, SPRED1, AKIRIN1, RBM12, SCAMP1, RARG, VWA5A, STRN3, RBL1, RAI14, ARNTL, MED13, GRHL1, CEP152, HNRNPR, AHR, JUNB, ELL2, SUZ12, HES1, NABP1, EP300, JUN, NOL4L, MAPK7, SPATA13, FBXL3, CRTC2, SYVN1, ONECUT1, PFKFB3, SRSF11, ONECUT2, MAPKAPK3, LRRCC1, ELK1, AHCTF1, TADA1, SOX9, EPM2AIP1, TFEC, SYBU, MAML3,…	1042	1935	19662	1.58952	9.43988e-07	1.88798e-07	2.43616e-06
GOTERM_CC_DIRECT	GO:0005925~focal adhesion	52	4.68891	2.52037e-09	GNA13, MPZL1, NRP1, FERMT2, GJA1, IQGAP1, ACTR3, ACTG1, ACTR2, CD44, RHOB, MSN, RAB21, EGFR, FBLIM1, ACTN1, VASP, PLAUR, RND3, ARHGAP31, ADAM17, SDCBP, PARVB, CAV2, LIMS1, TNC, SSH2, AKAP12, FHL3, CDH1, TADA1, HSPA1A, ITGB3, APBB1IP, TPM4, CD9, PROCR, ITGAV, SNAP23, PTPRC, LAMTOR3, FLT1, ANXA1, ITGA4, MCAM, EPHA2, PTPN12, ITGA6, ITGA5, LASP1, JAK1, MARCKS	1042	391	19662	2.5095	1.43157e-06	2.38595e-07	3.69447e-06
GOTERM_CC_DIRECT	GO:0005911~cell-cell junction	34	3.06583	6.39022e-09	ITGAL, LIMS1, CAPZA1, BMPR2, GJA1, CTNND1, CDH1, 9430020K01RIK, CD2AP, IQGAP1, CDH5, ACTR3, APP, TIAM1, PIKFYVE, SLC2A1, SNAP23, RAPGEF2, PTPRJ, PTPRM, EPPK1, ACTN1, ITGA4, VAV1, MYADM, PRKCD, P2RX7, CLIC4, ITGA5, ADAM17, TMOD3, RAP1B, FABP7, LCP2	1042	201	19662	3.19185	3.62964e-06	5.18521e-07	9.36707e-06
GOTERM_CC_DIRECT	GO:0005634~nucleus	396	35.7078	1.34311e-07	NAF1, LDHA, LSM8, SYNCRIP, WDR82, CITED2, BTK, ACTG1, BTBD3, PTBP3, DHX36, CDCA4, BRAF, VWA5A, PTBP1, MED13, MAPK6, JUN, MAPK7, CRTC2, IL1R1, GNAI1, AHCTF1, HSPA1A, ADAP1, NCAPG2, UBASH3B, VEZF1, DNMT3B, DHX57, DNMT3A, SYNE1, RGS2, RGS4, TRPS1, UBA2, SMURF2, CREBRF, ELF1, BNIP3, LATS2, SPIC, ANGPT2, MYC, NFKBIZ, APCS, HIST1H1C, LYN, GMEB2, OSTM1, MXD1, CLIC4, NAB2, NUP107, SPOPL, USP25, RASD1, ZB…	1042	6019	19662	1.24145	7.6286e-05	9.53607e-06	0.000196879
GOTERM_CC_DIRECT	GO:0045121~membrane raft	36	3.24617	4.49017e-07	CAV2, GNAI1, GJA1, RHOQ, TLR4, ITGB2, ABCA1, IQGAP1, BTK, EDNRA, PRKAR2B, APP, PIKFYVE, SLC2A1, INPP5D, KCNE3, EGFR, PTPRC, BCL10, LYN, TGFBR1, TGFBR2, MAL, NFAM1, BIRC3, MYADM, ATP7A, CD55, FYN, PECAM1, RAB5A, ADAM17, SDCBP, SMURF2, JAK2, CD14	1042	262	19662	2.59275	0.000255009	2.83376e-05	0.000658187
GOTERM_CC_DIRECT	GO:0005829~cytosol	140	12.624	1.92256e-06	LDHA, TBK1, FOXO1, PDE3B, PMAIP1, ITSN1, PRKG1, CD2AP, BTK, DMPK, ACTG1, APOA4, PTGIR, GAB2, TIAM1, BTBD3, SLC2A1, IL1B, RAPGEF4, PDGFC, RAPGEF2, IL1A, BCL10, NCF2, KIF5B, SOCS6, WNK1, ARNTL, AHR, DDIT4, SPAG9, GRB10, HIF1A, SIAH1B, JUN, PGM1, PDE5A, SDCBP, MAPK7, FBXL3, CAV2, CCL3, FGR, HSPA1A, ATP6V1B2, NDRG1, ABR, OSBPL3, TBC1D10B, TGFBR2, NCKAP1L, ARFIP1, VAV1, WIPI1, PTPN12, EPS15, ATP7A, NO…	1042	1784	19662	1.48079	0.00109142	0.000109196	0.00281814
GOTERM_CC_DIRECT	GO:0009897~external side of plasma membrane	39	3.51668	2.2125e-06	ITGAL, SIGLECE, CD244, OSMR, CCR1, TLR4, ABCA1, ITGB3, CDH5, ITGAM, GPC4, VCAM1, GSR, CD9, S1PR1, CD44, ITGAV, THBS1, CD200R4, B4GALT1, PTPRC, SELP, ADGRE1, TGFBR2, FCGR4, ITGA4, MCAM, ABCG1, P2RY12, VWF, P2RX7, CD55, TFRC, ITGA6, CCR5, ITGA5, PECAM1, CD274, CD14	1042	317	19662	2.32148	0.00125591	0.000114239	0.00324314
GOTERM_CC_DIRECT	GO:0005768~endosome	56	5.04959	3.24148e-06	SLC9A9, STEAP4, CYTIP, RASGEF1B, GJA1, TLR7, SLA, APP, PICALM, S1PR1, ZFYVE16, RHOB, LEPROT, CALCRL, RAPGEF2, RAB21, EGFR, SCAMP1, PLD1, RAP2C, SGK3, PRKCI, WLS, ADRB2, ARHGAP32, ADRB1, CHMP1B, CCR5, ACAP2, RAB5A, RAB12, SNX10, STX7, CDH1, PIKFYVE, EHD4, MRC1, LAMTOR3, FLT1, TGFBR1, ANXA1, NIPA2, SPPL2A, APPL1, APPL2, WIPI1, ABCG1, EPS15, RAB31, CDKN1B, TFRC, FYN, GOLPH3, SNX30, 3110043O21RIK, GG…	1042	544	19662	1.94245	0.00183947	0.000153418	0.00475139
GOTERM_CC_DIRECT	GO:0005794~Golgi apparatus	98	8.83679	1.32521e-05	PDE3B, PRKG1, DSE, HS2ST1, ACBD3, APP, PICALM, CD44, LEPROT, RAB27B, RAB21, EGFR, SCAMP1, PLD1, ROCK1, STRN3, UGCG, GRHL1, LPCAT2, TNKS2, GCC1, RND3, ATP2C1, VAMP4, RAB12, MGAT5, HS3ST3B1, CAV2, ACHE, ST8SIA3, ABCA1, KCNJ2, SERINC3, SLC30A1, SYBU, B3GNT2, STX11, GCNT1, TMEM30A, HIP1, B4GALT1, ACER3, ACER2, WIPI1, ABCG1, ATP7A, PLEKHA3, PLA2G4A, SYNE1, NOTCH1, ARF2, ITGA5, STEAP4, SGPP1, GJA1, TMF…	1042	1190	19662	1.55396	0.00749898	0.00057885	0.0194237
GOTERM_CC_DIRECT	GO:0030027~lamellipodium	24	2.16411	1.85054e-05	PLD1, PTPRM, ROCK1, SHTN1, ABI2, CTNND1, CDH1, ABI1, ITSN1, APBB1IP, EPHA2, MCF2L, VASP, ACTR3, ARHGAP31, PPP1R9B, NOTCH1, MEFV, TMOD3, WASL, ARAP3, SPATA13, ABL2, PARVB	1042	164	19662	2.76139	0.0104561	0.000750514	0.0271225
GOTERM_CC_DIRECT	GO:0000139~Golgi membrane	43	3.87737	2.28602e-05	STEAP4, CAV2, GALNT7, HS2ST1, TMF1, SERINC3, ACTR3, ACBD3, PIKFYVE, SYBU, LEPROT, B3GNT2, GCNT1, EGFR, RAB2B, PLD1, DNM1L, PDCD10, ROCK1, STK24, B3GALT1, UGCG, PRKCI, CHST2, MAL, ARFIP1, WLS, LPCAT2, GCC1, TNKS2, RND3, 1190002N15RIK, NOTCH1, ZDHHC17, ARHGAP32, ATP2C1, ZDHHC13, RAB12, WASL, MGAT5, HS3ST3B1, SMPD3, ATP8A1	1042	403	19662	2.01337	0.0129008	0.000865275	0.0335043
GOTERM_CC_DIRECT	GO:0008305~integrin complex	9	0.811542	2.89746e-05	ITGAL, ITGA9, ITGA6, ITGA5, ITGAV, ITGB2, ITGB3, ITGA4, ITGAM	1042	25	19662	6.79301	0.0163231	0.00102808	0.0424638
GOTERM_CC_DIRECT	GO:0001726~ruffle	17	1.53291	3.62129e-05	ROCK1, TRPM7, ACTN1, ATP6V1B2, CYTH3, CD2AP, MYADM, IQGAP1, NOTCH1, MEFV, ACAP2, PECAM1, RAB5A, TMOD3, WIPF1, ARAP3, EPS8L2	1042	95	19662	3.37664	0.0203592	0.00120923	0.0530693
GOTERM_CC_DIRECT	GO:0048471~perinuclear region of cytoplasm	63	5.68079	3.62887e-05	SHTN1, PREX1, TLR4, TPD52, CD2AP, BTK, ACTR3, PRKAR2B, APP, PICALM, PAK2, HMOX1, MT2, GSKIP, MSN, PUM2, RAPGEF2, MYC, CLINT1, EGFR, BCL10, PLD1, SGK1, PTPRM, LYN, KIF5B, MCM3, PRKCD, TNKS2, INHBB, SPAG9, CLIC4, BNIP2, RAB5A, CPD, RASD1, GALNT3, CAV2, LIMS1, ACHE, STX7, MTDH, CCL2, TRA2B, CDH1, HSPA1A, ABCA1, OAS2, APLP1, PIKFYVE, NDRG1, EHD4, SPP1, DNM1L, RAB8B, CKAP4, ATP7A, CDKN1A, SYNE1, CYBB,…	1042	692	19662	1.71789	0.0204014	0.00114448	0.0531804
GOTERM_CC_DIRECT	GO:0031410~cytoplasmic vesicle	59	5.32011	6.10951e-05	MSR1, TLR7, BTK, APP, AP1S2, DMXL2, PICALM, CD93, IL1B, CLINT1, RAB21, C5AR1, SGK3, GBP9, WLS, ARHGAP30, ZDHHC17, 1190002N15RIK, CLIC4, FNBP1L, ZDHHC13, SEMA4C, RAB5A, ADAMTS1, RAB12, WASL, CAV2, MEFV, MARVELD2, ENTPD7, MARVELD3, CHIL3, PIKFYVE, TRP53INP2, SFTPD, TRP53INP1, SNAP23, SNX24, WIPF1, MYOF, TMEM30A, HIP1, RNF144A, DNM1L, RAB8B, ANXA1, WIPI1, CYB561, ATP7A, RAB32, RAB31, NOTCH1, PLA2G4A…	1042	646	19662	1.72337	0.0341078	0.00182481	0.0895184
GOTERM_CC_DIRECT	GO:0005913~cell-cell adherens junction	35	3.156	7.14498e-05	LDHA, CADM4, SHTN1, CAPZA1, ABI2, CTNND1, CDH1, ABI1, HSPA1A, CD2AP, IQGAP1, ATXN2L, PICALM, PAK2, NDRG1, LRRFIP1, CLINT1, EHD4, EGFR, FMNL2, PTPRM, KIF5B, LYN, STK24, ANXA1, ARFIP1, VASP, EPHA2, EPS15, ITGA6, LASP1, TMOD3, SDCBP, EPS8L2, EPN2	1042	316	19662	2.08997	0.0397724	0.00202719	0.104683
GOTERM_CC_DIRECT	GO:0071944~cell periphery	14	1.2624	7.89966e-05	PTPRC, ADGRE1, NID1, CDH1, CDH5, VCAM1, INHBB, LYVE1, NOTCH1, FYN, PECAM1, MSN, FABP7, TUBB3	1042	71	19662	3.72074	0.04388	0.00213447	0.115734
GOTERM_CC_DIRECT	GO:0005886~plasma membrane	310	27.9531	0.000129791	SLC9A9, ADCY7, ATP1B3, EFNA1, EFNA3, PRKG1, ITSN1, CD2AP, BTK, ACTG1, APP, S1PR1, PICALM, TRAK2, GAB2, CD44, CFH, RAPGEF4, CLEC4D, RAPGEF2, ADAM8, PTPRJ, C5AR1, ROCK1, BRAF, STRN3, PIK3CD, PIM1, PTPRO, SIRPA, CLEC4N, MARK1, PLAUR, GCC1, CD38, RAB18, CCR5, ATP2C1, VEGFA, NPTN, PMP22, EPS8L2, IL1R1, GNAI1, STK17B, AKAP12, KCNJ2, ADAP1, SERINC3, SERINC1, OLFR1033, EMB, STX11, FCHO2, RHBDF2, OSBPL3, …	1042	4874	19662	1.20015	0.0710739	0.00334558	0.190085
GOTERM_CC_DIRECT	GO:0005901~caveola	15	1.35257	0.000159481	CAV2, ATP1B3, TGFBR1, TGFBR2, BMPR2, P2RY12, ADRB2, S1PR1, SLC2A3, HMOX1, SLC2A1, JAK2, SPRED1, MYOF, F2R	1042	86	19662	3.29119	0.0866102	0.00393106	0.23352
GOTERM_CC_DIRECT	GO:0016323~basolateral plasma membrane	25	2.25428	0.000195868	KCNJ16, CLDN7, PDGFB, LEPR, SLC7A8, HSPA1A, CDH1, CD44, MARVELD2, SLC2A1, RAPGEF4, MSN, NAIP1, ENTPD1, B4GALT1, EGFR, SLC8A1, C5AR1, TGFBR1, ANXA1, ATP7A, TFRC, ITGA6, ABCC1, SLC40A1	1042	203	19662	2.32383	0.105297	0.00462526	0.286728
GOTERM_CC_DIRECT	GO:0031234~extrinsic component of cytoplasmic side of plasma membrane	13	1.17223	0.000212311	CAV2, RGS1, LYN, FGR, TIAM1, FYN, FERMT2, JAK1, JAK2, CYTH3, ABL2, IQGAP1, BTK	1042	68	19662	3.6074	0.113616	0.0048126	0.310764
GOTERM_CC_DIRECT	GO:0043234~protein complex	55	4.95942	0.000316839	MMP9, SYNJ1, MITF, NFKB1, CD2AP, CBFB, IQGAP1, SDC3, CD44, GAB2, LTF, RAPGEF4, RAPGEF2, MYC, BCL10, APCS, STRN3, PRKCI, TANK, STK3, EP300, MAPK6, RAB5A, MDM2, EPS8L2, PROS1, SPTB, CAV2, LIMS1, IL1R1, GNAI1, PF4, HSPA1A, NR3C1, SOX9, TPM1, TAL1, SKIL, HIST1H4I, RUNX1, SASH1, NUP153, DNM1L, TGFBR1, ANXA1, SKI, SMAD1, BIRC3, BRCA1, ATXN1, CDKN1A, CDKN1B, ID2, RGS4, RASSF2	1042	628	19662	1.65258	0.164724	0.0068989	0.463433
GOTERM_CC_DIRECT	GO:0005622~intracellular	116	10.4599	0.000429077	GNA13, ADCY7, PDGFB, EFNA1, RASGEF1B, ITSN1, TLR8, BTK, FAM49A, PICALM, GAB2, TIAM1, SLC2A1, RAPGEF4, RAPGEF2, RAB27B, RAB21, EGFR, PLD1, ROCK1, BRAF, PIK3CD, SOCS6, ACTN1, SOCS4, SOCS5, DDIT4, HES1, TTPAL, RND3, RAB18, MAPK6, SDCBP, RAB12, MAPK7, SPATA13, SLC40A1, TBC1D8B, EIF2AK4, CAV2, CCL3, STX7, NAPG, GNAI1, AKAP12, HSPA1B, ITGAV, ERO1L, CSF1R, TBC1D2B, ABR, RAB8B, TBC1D10B, TGFBR1, SMAD1, G…	1042	1599	19662	1.36889	0.216331	0.00898781	0.62712
GOTERM_CC_DIRECT	GO:0030139~endocytic vesicle	11	0.991885	0.000550104	EGFR, PLD1, STX7, CCL2, FFAR4, KIF5B, RAB5A, ABCA1, ITSN1, RAPGEF2, CD2AP	1042	55	19662	3.7739	0.268417	0.0111003	0.803344
GOTERM_CC_DIRECT	GO:0043231~intracellular membrane-bounded organelle	62	5.59062	0.000595343	XPO1, PREX1, SYNCRIP, BTK, LSM14A, APP, AP1S2, AGPS, P4HA1, ZFYVE16, HMOX1, CLINT1, SCAMP1, PLD1, BRAF, CAR13, FOXN2, OSTM1, ARNTL, GRHL1, MCM3, BCL2L11, ARHGAP30, CD38, ZDHHC17, ADRB2, ADRB1, BNIP2, ATP2C1, ZDHHC13, CPD, NEU3, CTSG, EPN2, STX7, ME2, TRA2A, ATP6V1B2, ABCA1, OAS2, PATL1, SYBU, POU2F1, VEZF1, ACSL4, RUNX1, DNMT3B, MYOF, HIP1, DNM1L, PPHLN1, SPPL2A, SUN1, ABCG1, EPS15, ATXN1, PLA2G4…	1042	751	19662	1.5578	0.286987	0.0115962	0.869141
GOTERM_CC_DIRECT	GO:0032587~ruffle membrane	13	1.17223	0.000875338	PTPRJ, PPP1R9B, FGR, PLEK, ITGA5, TIAM1, ITGAV, ADAM17, ITGB3, SPATA13, TPM1, EPS8L2, EPHA2	1042	79	19662	3.1051	0.391896	0.0164436	1.27547
GOTERM_CC_DIRECT	GO:0015629~actin cytoskeleton	23	2.07394	0.0010154	CTTNBP2NL, FYB, NFE2, FGR, SGPP1, ONECUT2, STK17B, RAI14, CDH1, PAWR, IQGAP1, ACTG1, SLC16A3, PPP1R9B, ARHGAP32, TCERG1, RAB5A, ADAM17, WIPF1, CTDP1, ABL2, CRK, 3110043O21RIK	1042	201	19662	2.15919	0.438441	0.018442	1.47814
GOTERM_CC_DIRECT	GO:0016324~apical plasma membrane	32	2.88548	0.00134162	MTDH, OSMR, BMPR2, GJA1, HSPA1A, ITGB3, CD9, CD44, MARVELD2, SLC2A1, ATP8B1, RAPGEF4, MSN, RAB27B, RAPGEF2, TMEM30A, EGFR, PLD1, TGFBR1, ANXA1, PRKCI, MAL, PTPRO, ATP7A, EPS15, ATP6V1A, NOTCH1, CD55, ADRB2, RAB18, CLDN1, ADAM17	1042	328	19662	1.84093	0.533524	0.023548	1.94868
GOTERM_CC_DIRECT	GO:0005923~bicellular tight junction	17	1.53291	0.00153393	CLDN7, RAP2C, MTDH, TGFBR1, PRKCI, CTNND1, ARHGAP17, VASP, CLDN14, CDH5, MARVELD2, MARVELD3, CLDN1, ESAM, JAM2, PMP22, RAPGEF2	1042	131	19662	2.44871	0.581861	0.0260764	2.2251
GOTERM_CC_DIRECT	GO:0016605~PML body	14	1.2624	0.00162035	ZMYM2, NFE2, SMC5, SKI, ARNTL, RB1, SIRT1, PATL1, ZFP451, MORC3, SP3, TRP53INP2, TRP53INP1, MAPK7	1042	96	19662	2.7518	0.601921	0.0267276	2.34907
GOTERM_CC_DIRECT	GO:0005667~transcription factor complex	27	2.43463	0.00205962	SOX9, ARNT, FOS, TAL1, NPAS2, GATA6, POU2F1, SKIL, ELMSAN1, TFDP1, RARG, CREB1, RBL1, LDB2, NR4A1, SKI, ARNTL, SMAD1, RB1, JUNB, AHR, MED7, HIF1A, EP300, ETS1, JUN, TRPS1	1042	267	19662	1.90815	0.689965	0.0329056	2.97698
GOTERM_CC_DIRECT	GO:0031252~cell leading edge	10	0.901713	0.00253178	ACTR3, ATP7A, SHTN1, PRKCI, LDB2, ABI1, WASL, CD2AP, RAPH1, IQGAP1	1042	56	19662	3.36955	0.763043	0.0392072	3.64771
GOTERM_CC_DIRECT	GO:0000785~chromatin	16	1.44274	0.00272972	ESCO1, CREB1, FAM111A, AHCTF1, MBD4, WDR82, SIRT1, HIC1, HES1, SF3B1, EP300, PLK2, ID2, KDM3A, JMJD1C, BAHD1	1042	126	19662	2.39612	0.788304	0.041094	3.92761
GOTERM_CC_DIRECT	GO:0031941~filamentous actin	8	0.721371	0.0029125	ACTG1, MAP3K1, FERMT2, MYO1F, TMOD3, CD2AP, TPM1, TPM4	1042	37	19662	4.07989	0.809235	0.042661	4.18539
GOTERM_CC_DIRECT	GO:0016604~nuclear body	9	0.811542	0.00444971	BMI1, CREBRF, MTDH, NEAT1, MDM2, SKI, ARNTL, MYC, ZBTB1	1042	50	19662	3.39651	0.920586	0.0628863	6.32805
GOTERM_CC_DIRECT	GO:0042629~mast cell granule	6	0.541028	0.00510141	LYN, CD300A, ANXA1, CXCR2, SNAP23, BTK	1042	22	19662	5.14622	0.945252	0.0700509	7.22288
GOTERM_CC_DIRECT	GO:0043197~dendritic spine	17	1.53291	0.0052624	SLC8A1, CTNND1, ACTN1, NR3C1, KCNJ2, PTPRO, SHANK3, PPP1R9B, PRKAR2B, SYNE1, APP, ARHGAP32, ADRB2, PPP1R2, TIAM1, RAPGEF4, ABL2	1042	148	19662	2.16744	0.95006	0.0704884	7.44269
GOTERM_CC_DIRECT	GO:0002102~podosome	7	0.631199	0.00601857	SH3PXD2B, ACTR3, VCAM1, ACTR2, ADAM8, TPM4, PTPN12	1042	32	19662	4.1277	0.967577	0.0783963	8.46872
GOTERM_CC_DIRECT	GO:0030054~cell junction	55	4.95942	0.00603384	CLDN7, FERMT2, GJA1, ARHGAP17, ITSN1, DMXL2, TIAM1, ESAM, RAPGEF2, IMPDH1, SCAMP1, SH3PXD2B, PTPRJ, ACTN1, FBLIM1, BASP1, VASP, ARHGAP31, ARHGAP32, ZDHHC17, CLDN1, SEMA4C, SDCBP, JAM2, PARVB, ACHE, LIMS1, MTDH, SSH2, CDH1, ABI1, 9430020K01RIK, ITGB3, APBB1IP, CLDN14, CDH5, MARVELD2, ITGAV, MAP3K1, MARVELD3, EMB, SNAP23, FYB, DNM1L, TGFBR1, SMC5, SAMD4, EPHA2, SHANK3, PTPN12, PPP1R9B, ITGA5, PECAM…	1042	718	19662	1.44543	0.967858	0.0768322	8.48933
GOTERM_CC_DIRECT	GO:0031982~vesicle	18	1.62308	0.00625159	PLD1, STX7, KIF5B, IL1RN, ANXA1, PF4, BASP1, PICALM, VEGFA, SLC2A1, SYBU, IL1B, TBC1D4, MSN, EPS8L2, KCNE3, IFNGR1, SPP1	1042	164	19662	2.07104	0.971619	0.0777654	8.78275
GOTERM_CC_DIRECT	GO:0030141~secretory granule	14	1.2624	0.00628873	PLAT, ACTN1, HILPDA, ATP7A, ITGB2L, ATP2C1, VEGFA, IL1B, LTF, MPO, RAB12, THBS1, RAB27B, CTSG	1042	112	19662	2.35869	0.972216	0.0765406	8.83272
GOTERM_CC_DIRECT	GO:0071133~alpha9-beta1 integrin-ADAM8 complex	3	0.270514	0.00810578	ITGA9, ITGB3, ADAM8	1042	3	19662	18.8695	0.990175	0.0956118	11.246
GOTERM_CC_DIRECT	GO:0030659~cytoplasmic vesicle membrane	14	1.2624	0.0110317	RNF144A, ANXA1, WLS, TRPM2, ZDHHC17, AP1S2, CLIC4, ZDHHC13, ENTPD7, PIKFYVE, TBC1D4, SNX24, MYOF, RAB21	1042	120	19662	2.20144	0.998165	0.125462	15.0074
GOTERM_CC_DIRECT	GO:0031080~nuclear pore outer ring	4	0.360685	0.0134172	NUP160, SEH1L, AHCTF1, NUP107	1042	10	19662	7.54779	0.999535	0.147724	17.9636
GOTERM_CC_DIRECT	GO:0016363~nuclear matrix	12	1.08206	0.013483	HES1, ATXN1, SF3B1, DNMT3A, RNASEL, TCERG1, LRIF1, MORC3, CLIC4, AHCTF1, JAK2, PRKCD	1042	97	19662	2.33437	0.999552	0.1456	18.0437
GOTERM_CC_DIRECT	GO:0005802~trans-Golgi network	17	1.53291	0.0135742	SCAMP1, CHST2, CDH1, WLS, WIPI1, ATP7A, RAB32, RAB31, ATP2C1, FNBP1L, GOLPH3, VAMP4, CPD, GCNT1, RAB21, GGA3, ATP8A1	1042	164	19662	1.95598	0.999575	0.143807	18.1547
GOTERM_CC_DIRECT	GO:0005783~endoplasmic reticulum	89	8.02525	0.0146245	TUSC3, SGPP1, LRRC8C, CPEB4, DNAJC10, GJA1, PDE3B, SYNCRIP, BNIP3, TPD52, TLR7, DSE, TMEM64, DMPK, TMF1, FOS, MCTP2, PLOD2, P4HA1, HMOX1, ATP8B1, CREB3L2, CALCRL, IFNGR1, FNDC3B, RAB21, VCPIP1, EGFR, SGPL1, PLD1, SGK1, PIGW, WLS, LPCAT2, CDS1, PRKCD, ARHGAP32, ZDHHC13, SLC37A1, SDCBP, CTSC, USP25, SNX10, CAV2, SLC39A14, SYVN1, MTDH, ADPGK, APH1B, TMX3, OAS2, CLDN14, EPM2AIP1, VCAM1, TMED7, KDELC1…	1042	1323	19662	1.26938	0.999768	0.151325	19.4228
GOTERM_CC_DIRECT	GO:0031258~lamellipodium membrane	5	0.450857	0.0160019	ITGAV, FERMT2, ITGB3, VASP, EPHA2	1042	19	19662	4.96565	0.999895	0.161553	21.0582
GOTERM_CC_DIRECT	GO:0005887~integral component of plasma membrane	77	6.94319	0.0168026	KCNJ16, CALHM2, STEAP4, MPZL1, CADM4, TSPAN2, SLC15A2, OSMR, PLXNA2, LRRC8C, LEPR, SLC7A8, TLR4, TLR7, LGR4, IL17RB, CCRL2, SLC16A1, PTGIR, TNFRSF11B, SLC2A3, KCNK6, SLC2A1, ADAM8, SLC43A2, C5AR1, ADGRE4, SIRPA, TRPM2, PLAUR, ADRB2, ADRB1, ATP2C1, DLL4, CLDN1, ADAM17, SLC38A1, HS3ST3B1, TNFRSF21, CAV2, SLC39A14, SLC38A2, CYSLTR1, CLCA3A1, FFAR4, ADORA2A, LRRC32, APH1B, BMPR2, ABCA1, FPR2, KCNJ2, …	1042	1126	19662	1.29036	0.999934	0.166068	21.9946
GOTERM_CC_DIRECT	GO:0031965~nuclear membrane	21	1.8936	0.0172419	EGFR, XPO1, NUP153, OSBPL3, MTDH, AHCTF1, NR4A1, SUN1, DMPK, EDNRA, SLC16A3, SYNE1, SLC30A1, CEP170, ALOX5AP, RANBP6, CNEP1R1, NUP107, PUM2, MYOF, AKIRIN1	1042	226	19662	1.75336	0.999949	0.167183	22.504
GOTERM_CC_DIRECT	GO:0012505~endomembrane system	13	1.17223	0.0175852	TBC1D2B, STX7, TBC1D10B, ADORA2A, TBC1D9, WDFY4, ATP6V1B2, TBC1D15, JAK1, TBC1D4, JAK2, TBC1D1, TBC1D8B	1042	114	19662	2.15178	0.999958	0.167418	22.8999
GOTERM_CC_DIRECT	GO:0042470~melanosome	12	1.08206	0.0178302	SLC1A4, GNA13, RAB32, ATP1B3, TFRC, TPP1, SLC2A1, RAB5A, SDCBP, ATP6V1B2, ITGB3, RAB27B	1042	101	19662	2.24192	0.999964	0.166799	23.1812
GOTERM_CC_DIRECT	GO:0045335~phagocytic vesicle	7	0.631199	0.01998	RAB32, CYBB, RAB31, RAB8B, RAB5A, RAB39, ABCA1	1042	41	19662	3.22162	0.999989	0.182182	25.6095
GOTERM_CC_DIRECT	GO:0030175~filopodium	10	0.901713	0.0201894	B4GALT1, VCAM1, PPP1R9B, ITGA6, SHTN1, ABI2, ABI1, MSN, SPATA13, VASP	1042	77	19662	2.45058	0.999991	0.181056	25.8421
GOTERM_CC_DIRECT	GO:0030864~cortical actin cytoskeleton	7	0.631199	0.0247917	PPP1R9B, LASP1, SLC2A1, MYO1F, ACTN1, CDH1, MYADM	1042	43	19662	3.07178	0.999999	0.214693	30.7874
GOTERM_CC_DIRECT	GO:0043235~receptor complex	14	1.2624	0.0254864	EGFR, FLT1, TGFBR1, LEPR, TGFBR2, ITGB2, ITGB3, TLR7, NOTCH2, ADRB2, APP, NOTCH1, LOXL4, KCTD12	1042	134	19662	1.97144	1	0.216825	31.5066
GOTERM_CC_DIRECT	GO:0010008~endosome membrane	13	1.17223	0.028274	EGFR, MRC1, APPL1, WIPI1, APPL2, ARHGAP32, CHMP1B, ACAP2, PIKFYVE, RAB5A, RHOB, LEPROT, GGA3	1042	122	19662	2.01068	1	0.234377	34.3232
GOTERM_CC_DIRECT	GO:0046696~lipopolysaccharide receptor complex	3	0.270514	0.0364306	BCL10, TLR4, CD14	1042	6	19662	9.43474	1	0.288217	41.9569
GOTERM_CC_DIRECT	GO:0005905~clathrin-coated pit	8	0.721371	0.0384509	EPS15, APP, PICALM, DNM1L, AP1S2, TFRC, ITSN1, FCHO2	1042	60	19662	2.51593	1	0.297781	43.7156
GOTERM_CC_DIRECT	GO:0005615~extracellular space	96	8.65645	0.0388337	NRP1, PDGFB, LEPR, MMP9, MMP8, RETNLG, ASAH1, MCF2L, GPC4, ACTG1, APOA4, TNFRSF11B, APP, DMXL2, SERPINA7, SMPDL3A, SERPINE1, CFH, LTF, IL1B, PRSS34, PDGFC, LOXL4, MSN, SPON2, ANGPT2, EBI3, IL1A, SOGA1, APCS, PTPRG, ACTN1, INHBB, SERPINA3N, 1190002N15RIK, CTSK, PPBP, ADM, VEGFA, SEMA4C, TFPI, PLA2G7, SDCBP, CTSC, CPD, PROS1, CTSG, CXCL1, TWSG1, IL1R1, ACHE, CCL3, CCL2, TNC, C6, SSH2, BMPR2, PF4, D…	1042	1504	19662	1.20444	1	0.296382	44.0431
GOTERM_CC_DIRECT	GO:0031901~early endosome membrane	10	0.901713	0.0404497	EPS15, EGFR, STX7, ZFYVE16, PIKFYVE, ANXA1, WLS, APPL1, APPL2, EHD4	1042	87	19662	2.16891	1	0.302893	45.4065
GOTERM_CC_DIRECT	GO:0043220~Schmidt-Lanterman incisure	4	0.360685	0.0417848	MAG, MARVELD2, PRKCI, CDH1	1042	15	19662	5.03186	1	0.30742	46.5094
GOTERM_CC_DIRECT	GO:0072562~blood microparticle	13	1.17223	0.0497331	APCS, F13A1, HSPA1A, CD5L, ACTG1, APOA4, SERPINA3N, TFRC, SLC2A1, CFH, SDCBP, MSN, PROS1	1042	133	19662	1.84439	1	0.351091	52.6575

## Sheet: kidney old vs. young up
Category	Term	Count	%	PValue	Genes	List Total	Pop Hits	Pop Total	Fold Enrichment	Bonferroni	Benjamini	FDR
GOTERM_BP_DIRECT	GO:0002376~immune system process	214	7.23706	5.7963e-82	S100A8, CADM1, MASP1, S100A9, PTPN22, C1QC, B2M, BTK, ISG20, CFP, C1RA, MAP3K5, MYD88, CLEC4E, OASL2, OASL1, MAP3K8, CFH, ERAP1, CLEC4D, CFI, SYK, PIK3CG, DBNL, ICOSL, GBP5, CD3E, PIK3CD, EOMES, SERPING1, CD40, CLEC4N, C1QA, C1QB, PRDM1, EIF2AK2, CLEC5A, GSDMD, OAS3, OAS2, CD74, ALCAM, ZAP70, TBKBP1, DHX58, CD8B1, LGALS3, CD300E, SLAMF6, CD5L, SLAMF7, TRIL, FCGR1, LGALS9, BTLA, ETS1, CD300A, ADAR…	2579	383	18082	3.91751	3.56646e-78	3.56646e-78	1.12716e-78
GOTERM_BP_DIRECT	GO:0006954~inflammatory response	160	5.41089	4.8044e-47	S100A8, PTGS2, TSPAN2, AIF1, IL18, F2RL1, S100A9, TLR1, TLR2, TLR3, TLR4, TLR5, TLR6, CXCL12, TLR7, TGFB1, TLR8, CXCL10, TLR9, PTGIR, NLRC4, MYD88, SEMA7A, IL1B, FAS, TPSB2, ADAM8, PIK3CG, CIITA, C5AR2, GBP5, C5AR1, NCF1, C4B, RELA, RELB, PIK3CD, POLB, TNFRSF14, CD40, CCR7, RELT, CCR5, CCR2, TNFAIP3, C3AR1, HMGB2, CCL3, CCL2, NFKBID, CYSLTR1, GSDMD, CCL9, CCL8, AFAP1L2, MAPKAPK2, CX3CL1, IL34, CC…	2579	344	18082	3.26104	2.95615e-43	1.47807e-43	9.34275e-44
GOTERM_BP_DIRECT	GO:0045087~innate immune response	163	5.51234	6.50538e-39	APOBEC3, ZC3HAV1, MASP1, S100A8, F2RL1, S100A9, TLR1, TLR2, PGLYRP1, TLR3, TLR4, TLR5, TLR6, TLR7, C1QC, TLR8, ISG20, B2M, BTK, TLR9, CFP, MARCO, C1RA, NLRC5, NLRC4, MAP3K5, MYD88, CLEC4E, OASL2, OASL1, CFH, CFI, CLEC4D, SPON2, MX1, MX2, MATK, SYK, BCL10, BST2, C4B, RELA, RELB, PIK3CD, SERPING1, CLEC4N, C1QA, C1QB, OAS1B, RIPK2, PRDM1, OAS1A, EIF2AK2, CLEC5A, TNFAIP8L2, IFIH1, HMGB2, IFITM1, FGR,…	2579	400	18082	2.85708	4.00276e-35	1.33425e-35	1.26505e-35
GOTERM_BP_DIRECT	GO:0006955~immune response	109	3.68617	1.81664e-25	IL18, TLR1, TNFSF15, TLR2, TNFSF14, TLR6, TLR7, CXCL12, B2M, TLR9, CXCL10, MYD88, CLEC4E, OASL2, OASL1, IL1B, FAS, H2-DMB1, COLEC12, H2-DMB2, CCR7, CD36, H2-OA, CCR5, PPBP, RELT, H2-OB, CCR2, OAS1B, OAS1G, CCL3, LST1, CCL2, OAS3, CCL9, CCL8, OAS2, CX3CL1, CCL5, CCL4, CCL7, CD74, CCL6, LIF, ZAP70, NRROS, H2-Q2, TLR11, VAV1, LAT, CBLB, CXCL14, H2-EB2, CXCL13, CD274, H2-EB1, TGTP2, H2-D1, NRADD, CXC…	2579	272	18082	2.80965	1.11778e-21	2.79445e-22	3.53269e-22
GOTERM_BP_DIRECT	GO:0032496~response to lipopolysaccharide	85	2.87454	1.64348e-22	S100A8, PTGS2, EDN1, TLR2, FGF10, PTPN22, TLR4, CNP, NFKB2, NRADD, CXCL10, EDNRA, CD96, FOS, NOD2, APOB, PTGIR, NLRC3, MYD88, IL1B, FAS, NOS2, LBP, SPON2, CASP1, LOXL1, C5AR1, PTGER3, NCF2, PTGER4, CYP1A1, TNFRSF14, CD40, JUNB, CCR7, TNFRSF10B, THBD, RELT, PPBP, ADM, JUN, SLPI, ADAM17, EIF2AK2, PTAFR, CXCL1, HMGB2, TNF, LITAF, TNFRSF26, TNFRSF25, CXCL9, DUSP10, PF4, DCN, MAPKAPK2, GCH1, VCAM1, IL…	2579	197	18082	3.02516	1.01123e-18	2.02247e-19	3.19595e-19
GOTERM_BP_DIRECT	GO:0002250~adaptive immune response	67	2.26581	4.7793e-21	LY9, SKAP1, BTK, SH2D1B1, ERAP1, CLEC4A2, CLEC4D, CSK, PAG1, SYK, BCL10, DBNL, ADGRE1, ICOSL, SIT1, LYN, LILRB4A, PIK3CD, EOMES, CTSS, CLEC4N, PRKCB, CD84, PRKD2, CD86, LAT2, SERPINA3G, LAX1, RIPK2, TXK, PRDM1, MFSD6, GPR183, CD244, JCHAIN, KLRK1, UNC93B1, CD74, ALCAM, RNF125, FGG, FGA, FGB, TAP2, TAP1, ZAP70, CD4, CD7, HAVCR2, ITK, CD8B1, THEMIS, TNFRSF13B, ANXA1, MYO1G, SLAMF6, TNFRSF13C, SLAMF…	2579	139	18082	3.37952	2.9407e-17	4.90117e-18	9.29394e-18
GOTERM_BP_DIRECT	GO:0006935~chemotaxis	60	2.02908	2.29686e-20	IL16, S100A8, S100A9, FGF10, CXCR3, FES, CXCL12, CXCL10, CCRL2, CXCR5, CXCR4, CXCR6, XCR1, CYR61, PIK3CG, C5AR2, C5AR1, LYN, CMKLR1, PIK3CD, ACKR2, ACKR3, CCR7, CCR5, CCR2, CX3CR1, PDGFRA, PDGFRB, PTAFR, C3AR1, HMGB2, CCL3, CCL2, CYSLTR1, CCR1, CXCL9, CCL9, CCL8, PF4, CX3CL1, FPR2, CCL5, CCL4, CCL7, CCL6, DOCK2, CCL22, RAC2, CKLF, FLT1, NCKAP1L, LGALS9, LSP1, CCL11, CCL12, CXCL13, CXCL16, ECSCR, …	2579	118	18082	3.56504	1.41326e-16	2.01894e-17	4.46652e-17
GOTERM_BP_DIRECT	GO:0007155~cell adhesion	144	4.8698	9.34234e-19	CADM3, CADM1, CADM2, PRKX, NOV, AZGP1, CD47, CD44, CTGF, TGFBI, CSF3R, COL12A1, SPON2, CDH23, SPON1, RET, PDPN, EFNB2, PTPRU, CERCAM, THY1, CD36, CD33, CX3CR1, RELN, MFAP4, CD226, EMP2, ITGAL, ACHE, CYP1B1, TNFRSF12A, ITGAE, ITGA11, ITGB5, ITGB2, CX3CL1, ITGB3, ADA, ITGAM, ALCAM, ITGAX, ITGAV, ITGB7, ITGB6, ANGPTL3, LRFN3, B4GALT1, COL18A1, ADAM23, ITGA1, PCDH12, ITGA4, EMILIN2, COL16A1, MCAM, EP…	2579	485	18082	2.08169	5.74834e-15	7.18543e-16	1.81673e-15
GOTERM_BP_DIRECT	GO:0050729~positive regulation of inflammatory response	39	1.3189	3.09695e-17	WNT5A, CCL3, CCL2, TNF, LDLR, S100A8, GPSM3, S100A9, CCL9, TLR2, CCL8, TLR3, TLR4, CX3CL1, IL33, CCL5, CCL4, CCL7, CCL6, TLR9, EDNRA, TNFRSF1A, CD47, SERPINE1, ADAM8, TNIP1, TLR11, PTGER4, IL1RL1, CTSS, AGER, CCL11, CCL12, PLA2G4A, CCR5, PDE2A, ETS1, CCR2, CLOCK	2579	63	18082	4.34029	1.90555e-13	2.11728e-14	6.0224e-14
GOTERM_BP_DIRECT	GO:0009615~response to virus	44	1.48799	1.23915e-15	MEF2C, IFIH1, TNF, ZC3HAV1, IFITM1, TBX21, IFITM3, OAS3, RSAD2, TLR3, OAS2, CCL5, TLR8, TLR9, ISG20, CXCL10, IRAK3, APOB, MYD88, OASL2, DDX60, OASL1, BCL3, MX1, MX2, DCLK1, DHX58, BATF3, CYP1A1, BST2, ACTA2, TLR13, CDK6, LCN2, IFIT3, IFIT2, IFIT1, IFI27L2A, OAS1B, HSPB1, TGTP2, OAS1A, EIF2AK2, ADAR	2579	84	18082	3.67256	7.51432e-12	7.51399e-13	2.37588e-12
GOTERM_BP_DIRECT	GO:0051607~defense response to virus	65	2.19817	1.07122e-14	APOBEC3, RNASEL, APOBEC1, ZC3HAV1, SLFN9, F2RL1, SLFN8, TLR3, TLR7, TLR8, TLR9, ISG20, CXCL10, NLRC5, TMEM173, ISG15, OASL2, DDX60, OASL1, TICAM2, MX1, SPON2, IFNGR2, MX2, IFNGR1, IFNLR1, BST2, CD40, NLRP3, CD86, UNC13D, MB21D1, OAS1B, OAS1A, EIF2AK2, OAS1G, IFIT1BL1, A230050P20RIK, PRF1, IFIH1, IFITM1, IFITM3, PML, CXCL9, UNC93B1, OAS3, RSAD2, OAS2, IL33, TAGAP, ITGAX, BCL2, PYCARD, DHX58, ZBP1,…	2579	167	18082	2.72893	6.55795e-11	5.96179e-12	2.07279e-11
GOTERM_BP_DIRECT	GO:0030335~positive regulation of cell migration	73	2.46872	2.55484e-14	PDGFB, AIF1, PREX1, FERMT3, F2RL1, EDN1, LRRC15, MMP3, CXCL12, TGFB1, CXCL10, CXCR4, SEMA7A, SEMA3F, FOXF1, SEMA3D, RHOD, FGF1, CYR61, PLD2, RET, LYN, PDPN, PIK3CD, MMP14, MYADM, SEMA4F, CEMIP, SEMA4C, PDGFRA, ADAM17, ROR2, PDGFRB, ACVR1, C3AR1, CCL3, FGR, CSF1, CCR1, SSH2, ITGB3, CX3CL1, CCL5, PRR5, ITGAV, GPNMB, ANGPTL3, THBS1, PIK3R1, CSF1R, COL18A1, BMP2, FLT1, TGFBR1, MYO1F, HGF, MCAM, SNAI2…	2579	203	18082	2.52129	1.57118e-10	1.30931e-11	4.96603e-11
GOTERM_BP_DIRECT	GO:0070374~positive regulation of ERK1 and ERK2 cascade	68	2.29963	1.54651e-13	PDGFB, NPNT, F2RL1, TLR2, PTPN22, FGF10, TLR4, SCIMP, TGFB1, EDNRA, NOD2, NOD1, CD44, CTGF, SEMA7A, IL1B, ICAM1, C5AR2, C5AR1, ACKR3, PRKD2, CD36, ARRB2, ARRB1, JUN, PDGFRA, RIPK2, PDGFRB, TREM2, ABCA7, GPR183, CCL3, CCL2, CYSLTR2, C3, CCR1, CCL9, CCL8, ITGB3, CX3CL1, CCL5, CCL4, CD74, CCL7, CCL6, GLIPR2, FBXW7, CCL22, FGG, FGA, FGB, RASGRP1, CAMK2D, PYCARD, GPNMB, CSF1R, HAVCR2, FGFBP3, BMP2, CC…	2579	188	18082	2.53598	9.51586e-10	7.3199e-11	3.00748e-10
GOTERM_BP_DIRECT	GO:0007165~signal transduction	270	9.13088	5.91787e-13	GDF3, CDKN2AIPNL, LPAR1, PRKG1, SHE, CD48, S1PR2, HMHA1, MYD88, S1PR4, MAP3K8, ZFP831, GNG2, RAPGEF4, FAS, ADGRB3, WNT10A, C5AR2, ICOSL, C5AR1, PDPN, GPR132, GEM, SSTR2, CCR7, CCR5, ACAP1, CX3CR1, CCR2, PDGFRB, IL1R1, GNAI2, AKAP12, MYO9B, BDKRB2, CD74, FCER1G, GNAT1, GPR157, IL1RL1, TGFBR1, GPR150, GPR153, RERG, CBLB, GNGT2, RGS1, RGS5, AVPR1A, GRK6, GRK5, CHRNB1, GPR84, ACVRL1, GPR161, NFKB1, N…	2579	1255	18082	1.5084	3.64103e-09	2.60074e-10	1.15072e-09
GOTERM_BP_DIRECT	GO:0045766~positive regulation of angiogenesis	50	1.6909	1.24247e-12	ACVRL1, MMP9, CXCR3, GATA6, SERPINE1, IL1B, ERAP1, RRAS, RHOB, FGF1, C5AR1, PRKCB, VEGFC, PRKD2, ADM, BTG1, CX3CR1, HSPB1, WNT5A, C3AR1, MTDH, CYP1B1, CYSLTR1, C3, CYSLTR2, C6, ITGB2, CX3CL1, ITGB3, CCL5, GREM1, TNFRSF1A, LRG1, ZC3H12A, PIK3R6, THBS1, ANGPTL3, RUNX1, SASH1, FLT1, LGALS3, TGFBR2, HGF, BRCA1, ANXA3, CCL11, CYBB, SFRP2, ETS1, ENG	2579	121	18082	2.89721	7.6448e-09	5.09653e-10	2.4161e-09
GOTERM_BP_DIRECT	GO:0032729~positive regulation of interferon-gamma production	30	1.01454	3.10664e-12	WNT5A, TNF, IL27RA, IL18, KLRK1, TLR4, IL12RB2, SLC11A1, IL12RB1, PDE4B, PYCARD, TICAM2, IL1B, BCL3, RUNX1, HAVCR2, IL18R1, H2-M3, CD3E, FLT3, SLAMF6, TNFSF9, NRAS, IRF8, CCR2, RIPK2, TXK, CD226, CD14, SASH3	2579	52	18082	4.04495	1.91151e-08	1.19469e-09	6.04121e-09
GOTERM_BP_DIRECT	GO:0006915~apoptotic process	141	4.76835	2.38001e-11	MEF2C, CADM1, S100A8, S100A9, PGLYRP1, FGF13, DNASE1L3, SMNDC1, KANK2, BTK, CLPTM1L, G2E3, NLRC4, MAP3K5, CDCA7, MYD88, CASP8AP2, UNC5A, MAP3K8, TRP63, FAS, BCL7C, BCL10, C5AR1, NCF1, PIM1, CST3, POLB, STK4, TNS4, 6330408A02RIK, RIPK2, TNFAIP3, NEK6, TRAF1, TRAF2, LITAF, TNFRSF12A, ADAMTSL4, STK17B, KRT20, SP110, GREM1, IRAK3, PRUNE2, FAIM, DDIAS, SRGN, TRAF3, HIP1, CKAP2, TGFBR1, TGFBR2, NR4A1, …	2579	570	18082	1.73436	1.46443e-07	8.61427e-09	4.62824e-08
GOTERM_BP_DIRECT	GO:0006468~protein phosphorylation	142	4.80216	2.6091e-11	RNASEL, PDGFB, PKMYT1, AURKB, PRKG2, PRKG1, TGFB1, PRKX, BTK, ST3GAL1, MAP3K6, MAP3K5, MAP3K8, MLKL, SYK, MATK, PIK3CG, RET, TNIK, ROCK2, PIM1, STK4, MARK1, CDKL4, HCST, MAP4K4, PDGFRA, RIPK3, PDGFRB, RIPK2, ROR2, MAPK7, EIF2AK2, LRRK1, NEK6, NEK7, WNT5A, CCL3, CDK5R1, FGR, NEK2, BLK, STK10, STK17B, MAP4K1, MAPKAPK2, IRAK4, IRAK3, EPHB6, VRK2, ZAP70, DYRK3, RUNX3, CSF1R, ITK, BMP2, TGFBR1, TGFBR2…	2579	576	18082	1.72847	1.60537e-07	8.91874e-09	5.0737e-08
GOTERM_BP_DIRECT	GO:0030593~neutrophil chemotaxis	34	1.14981	2.71587e-11	CXCL1, CCL3, CCL2, S100A8, PREX1, S100A9, CCL9, CCL8, ITGB2, CX3CL1, CCL5, CCL4, CCL7, ITGAM, CCL6, CCL22, PDE4B, CKLF, IL1B, CSF3R, FCER1G, AMICA1, SYK, C5AR1, LGALS3, ITGA1, CCL19, NCKAP1L, VAV1, FCGR3, CCL11, ITGA9, CCL12, PPBP	2579	69	18082	3.45482	1.67108e-07	8.79514e-09	5.28135e-08
GOTERM_BP_DIRECT	GO:0032760~positive regulation of tumor necrosis factor production	31	1.04836	3.04491e-11	CCL3, CCL2, IL18, TLR2, TLR3, TLR4, PF4, CCL4, TLR9, TNFRSF1A, NOD2, NOD1, MYD88, RASGRP1, CD2, PYCARD, FCER1G, NFATC4, LBP, SPON2, PIK3R1, CCL19, LGALS9, CCR7, CD36, CCR5, RIPK2, H2-T23, CD14, SASH3, PTAFR	2579	59	18082	3.68387	1.87353e-07	9.36766e-09	5.9212e-08
GOTERM_BP_DIRECT	GO:0010628~positive regulation of gene expression	107	3.61853	5.51386e-11	MEF2C, PDGFB, IL18, TLR2, IQGAP3, TGFB3, TLR3, PTPN22, TLR4, TGFB1, TLR9, APOB, CD44, CTGF, SERPINE1, IL1B, PID1, WNT10A, RET, RARG, ROCK2, CD3E, PIK3CD, RELB, GRHL3, VASH1, PLAUR, ARRB2, CCR5, PRDM1, NGF, CCL3, HMGB2, IL33, ITGB3, SOX9, CCL5, LIF, SLC11A1, HNRNPD, TCF3, RUNX2, PLAG1, BMP2, IKZF1, TGFBR1, SMAD1, AGER, LGALS9, BRCA1, NTRK3, LCN2, P2RX7, ATF4, ATF3, RBPJ, ENG, KLF4, KAT6A, PPARD, L…	2579	399	18082	1.88021	3.39268e-07	1.61556e-08	1.07224e-07
GOTERM_BP_DIRECT	GO:0030217~T cell differentiation	25	0.845451	5.78307e-11	TBX21, LEPR, PREX1, JAG2, PTPN22, SOX4, IL7R, TGFB1, CHD7, BCL2, BCL11A, CD4, LFNG, RUNX2, RHOH, EGR1, PTPRC, IKZF1, CD3D, HS1BP3, VAV1, GIMAP1, BCL2A1D, SP3, LCK	2579	41	18082	4.27515	3.55832e-07	1.61742e-08	1.12459e-07
GOTERM_BP_DIRECT	GO:0042127~regulation of cell proliferation	71	2.40108	1.03056e-10	PPARD, APOBEC1, PTGS2, EZH2, JAG2, MMP7, FES, NRADD, LGR5, TGFB1, BTK, CXCL10, E030030I06RIK, MYD88, CDCA7, SERPINE1, NOS2, FAS, MATK, CCDC88A, CDK6, JUNB, HHEX, TNFRSF10B, PPBP, RELT, LCK, TXK, PRDM1, TNF, FGR, TNFRSF26, TNFRSF25, TNC, BLK, IL4RA, CXCL9, EGLN3, PF4, SOX9, TNFRSF1A, TNFRSF1B, JUND, TNFRSF18, NDRG1, CNN2, CD27, TES, B4GALT1, ITK, TCF7, TRNP1, HCK, MZB1, TGFBR2, S100A11, ANXA1, TEA…	2579	227	18082	2.19294	6.34105e-07	2.75698e-08	2.00406e-07
GOTERM_BP_DIRECT	GO:0035556~intracellular signal transduction	106	3.58471	1.43557e-10	GNA13, ADCY7, EDN1, BTK, SIRPB1A, HMHA1, DAB1, TIAM2, CTGF, RAPGEF5, RAPGEF4, PAG1, SYK, TNIK, ROCK2, SOCS3, SOCS1, SOCS6, STK4, MARK1, MAP4K4, PLCE1, LAT2, HSPB1, PDGFRB, ASB2, UNC13B, GNAI2, STK17B, AKAP13, MAP4K1, DCDC2A, MYO9B, IRAK4, RASAL1, GMIP, ZAP70, PTPN6, ITK, TGFBR1, VAV1, LAT, CBLB, RGS6, RGS9, NUAK2, NUAK1, PREX1, LATS2, NOD2, CASP3, NOD1, STAC2, PKN3, GUCY1A2, GUCY1A3, CSK, PLCB2, …	2579	400	18082	1.85798	8.83303e-07	3.68043e-08	2.79163e-07
GOTERM_BP_DIRECT	GO:0045944~positive regulation of transcription from RNA polymerase II promoter	214	7.23706	2.09098e-10	MEF2C, HMGN3, EDN1, DDX17, FLI1, FOXF1, CREB3L1, RARG, CD3D, RXRG, EOMES, CD40, MSX1, MTF2, JUN, MAPK7, CRTC3, LIF, SLC11A1, LEO1, TCF4, TCF3, PLAGL2, PLAG1, KLF6, BMP2, IKZF3, IKZF2, IKZF1, MAML2, ASXL1, SMAD1, USF1, NOTCH3, NOTCH1, ETS1, SFRP2, IRF2BPL, PPRC1, RBMXL1, RBPJ, ENG, KLF4, ELF1, ACVRL1, ELF4, SPI1, NFKB1, ZEB2, NFKB2, ZEB1, DAXX, NOD2, MKX, FGF1, TOP2A, AGAP2, MYC, SCX, IHH, CYR61, …	2579	995	18082	1.50795	1.28658e-06	5.14631e-08	4.06616e-07
GOTERM_BP_DIRECT	GO:0034097~response to cytokine	36	1.21745	2.37706e-10	PTGS2, OSMR, SYNJ1, PML, SERPINA3F, NFKB1, MAPKAPK2, NFKB2, CCL5, TIMP2, TIMP1, IL12RB2, ALDH1A2, FOS, SERPINA1B, REL, SERPINA1A, BCL2, JUND, ITIH4, SKIL, XCR1, GNAO1, RELA, RELB, STAT1, JUNB, STAT3, IL6RA, IFI27, CORO1A, SERPINA3N, SERPINA3G, CXCL16, JUN, CD274	2579	81	18082	3.11611	1.46261e-06	5.62541e-08	4.62249e-07
GOTERM_BP_DIRECT	GO:0051092~positive regulation of NF-kappaB transcription factor activity	43	1.45418	3.19155e-10	TRAF1, WNT5A, TRAF2, RAB7B, MTDH, TNF, TRIM14, TLR2, TLR3, TLR4, ITGB2, GREM1, TGFB1, TLR9, IRAK3, NLRC4, NOD2, NOD1, MYD88, PYCARD, IL1B, LRRFIP1, ADAM8, CAMK2A, BCL10, ICAM1, RELA, PRKCH, EDA2R, MALT1, CD40, NLRP3, AGER, CAPN3, AIM2, PRKCB, CD84, CARD11, PRKD2, RIPK3, RIPK2, EIF2AK2, CLOCK	2579	109	18082	2.7659	1.96376e-06	7.27318e-08	6.20636e-07
GOTERM_BP_DIRECT	GO:0060326~cell chemotaxis	35	1.18363	3.215e-10	CXCL1, GPR183, HMGB2, CCL3, CCL2, PDGFB, CCL9, CXCL9, CCL8, CX3CL1, LPAR1, FPR2, CXCL12, CCL4, CCL6, CXCL10, NOV, VCAM1, CCL22, RHOG, C5AR2, ITGA1, SAA3, CCL19, HGF, EPHA2, DOCK4, CCL12, ARRB2, CXCL14, CXCL13, PDGFRA, PDGFRB, HOXB9, BIN2	2579	78	18082	3.14607	1.97819e-06	7.06495e-08	6.25196e-07
GOTERM_BP_DIRECT	GO:0071407~cellular response to organic cyclic compound	34	1.14981	4.32831e-10	MEF2C, CCL3, MSR1, TNF, CYP1B1, IL18, NFKB1, ANKRD1, CCL5, TGFB1, P2RY6, SLC16A1, TMEM173, NOD2, PAK3, FOXF1, IL1B, NOS2, BMP2, CEBPB, CYP1A1, SOCS1, RGS19, SMAD1, STAT1, STAT3, CCNB1, P2RY12, CCL12, P2RY13, P2RX7, ITGA6, RAP1A, RAP1B	2579	75	18082	3.17843	2.66321e-06	9.18349e-08	8.41694e-07
GOTERM_BP_DIRECT	GO:0035458~cellular response to interferon-beta	24	0.811633	4.73416e-10	9930111J21RIK1, GM12185, IRGM2, UBE2G2, TLR3, TREX1, IFI47, GM5431, STAT1, AIM2, IFIT3, TMEM173, IFIT1, IGTP, F830016B08RIK, GM4841, IRF1, IIGP1, TGTP2, IFI203, GM4951, GBP2, IFI205, IFI204	2579	41	18082	4.10414	2.91292e-06	9.70976e-08	9.20615e-07
GOTERM_BP_DIRECT	GO:0007159~leukocyte cell-cell adhesion	18	0.608725	5.03227e-10	ITGAL, PTPRC, ICAM1, SELP, FERMT3, ITGB2, ITGA4, CCL5, CD24A, ITGAM, APOA4, VCAM1, ITGA5, MSN, SELE, TNIP1, NT5E, SYK	2579	24	18082	5.25843	3.09635e-06	9.98824e-08	9.78586e-07
GOTERM_BP_DIRECT	GO:0002224~toll-like receptor signaling pathway	15	0.507271	6.17819e-10	TLR1, TLR2, UNC93B1, TLR3, TLR4, MAPKAPK2, TLR5, TLR6, TLR7, CD180, TLR8, TLR9, CD86, RPS6KA3, TRAF3	2579	17	18082	6.18639	3.80143e-06	1.18795e-07	1.20143e-06
GOTERM_BP_DIRECT	GO:0045893~positive regulation of transcription, DNA-templated	136	4.59926	1.52131e-09	MEF2C, PDGFB, TGFB3, FGF10, BMP15, TGFB1, WNT4, DDX17, MDFIC, GATA6, ZFP90, FOXF1, TRP63, IL1B, CCNA2, CIITA, BCL10, RET, RELA, EOMES, PIM1, GRHL3, ARNTL, TRERF1, AHR, CD38, JUN, SMARCA5, ROR2, TGFB1I1, MAD2L2, WNT5A, HMGB2, SOX4, AFAP1L2, SOX7, ELK3, GREM1, SOX9, TRF, LYL1, TCF4, RUNX1, TCF3, RUNX2, RUNX3, TFDP1, SREBF1, BMP2, IKZF1, TGFBR1, NR4A2, ATAD2, NR4A1, NR4A3, USF1, BRCA1, FOXP1, SREBF2…	2579	576	18082	1.65543	9.36055e-06	2.83654e-07	2.95837e-06
GOTERM_BP_DIRECT	GO:0042102~positive regulation of T cell proliferation	30	1.01454	2.11863e-09	ITGAL, AIF1, CCL5, CD1D1, VCAM1, IL1B, CD4, CD6, SPN, CD28, HAVCR2, PTPRC, CCDC88B, IL2RA, CD3E, EFNB1, ANXA1, TNFRSF13C, CD276, CCL19, NCKAP1L, NCK2, CARD11, CCR7, CORO1A, CD86, TNFSF13B, CD274, JAK3, SASH3	2579	64	18082	3.28652	1.30359e-05	3.8341e-07	4.11994e-06
GOTERM_BP_DIRECT	GO:0071346~cellular response to interferon-gamma	31	1.04836	2.47075e-09	WNT5A, CCL3, CCL2, AIF1, EDN1, CCL9, CCL8, TLR3, CX3CL1, CCL5, CCL4, CCL7, CCL6, CCL22, IL12RB1, NOS2, MYC, GBP8, CIITA, MRC1, GBP7, GBP5, GBP9, CCL19, H2-AB1, DAPK1, CCL11, CCL12, RPL13A, GBP4, GBP2	2579	68	18082	3.1963	1.52024e-05	4.34358e-07	4.80468e-06
GOTERM_BP_DIRECT	GO:0001525~angiogenesis	70	2.36726	3.21324e-09	NRP2, RTN4, GNA13, ACVRL1, PTGS2, LEPR, IL18, LEMD3, PDE3B, FGF10, CXCR3, GJA5, PRKX, NOV, ARHGAP22, CTGF, ANG, SERPINE1, TGFBI, RHOB, TGFA, SOX18, SOX17, CALCRL, ADAM8, FGF1, RAMP1, SYK, PIK3CG, FMNL3, EFNB2, MMP19, ACKR3, MMP14, FLNA, VASH1, THY1, PRKD2, VEGFC, CLIC4, JUN, PROK1, PLXDC1, CCR2, TNFAIP2, CCL2, CYP1B1, TNFRSF12A, ELK3, GREM1, MEIS1, ITGAV, ZC3H12A, HS6ST1, PIK3R6, ANGPTL3, PLXND1,…	2579	239	18082	2.0535	1.97709e-05	5.49197e-07	6.24855e-06
GOTERM_BP_DIRECT	GO:0050852~T cell receptor signaling pathway	26	0.87927	3.6003e-09	CD247, PTPN22, CACNB3, SKAP1, PDE4B, ZAP70, CD28, CLEC2I, FYB, BCL10, PTPRC, ITK, CD3E, THEMIS, MALT1, RFTN1, VASP, THY1, NRAS, PRKD2, BCL2A1D, FYN, RIPK2, TXK, THEMIS2, LCP2	2579	51	18082	3.57436	2.21524e-05	5.98721e-07	7.00123e-06
GOTERM_BP_DIRECT	GO:0045071~negative regulation of viral genome replication	20	0.676361	4.25117e-09	APOBEC3, A230050P20RIK, RNASEL, TNF, BST2, ZC3HAV1, IFITM1, IFITM3, FAM111A, OAS3, RSAD2, CCL5, ISG20, ISG15, OASL1, OAS1B, SLPI, EIF2AK2, MX2, ADAR	2579	32	18082	4.38203	2.61571e-05	6.88354e-07	8.26693e-06
GOTERM_BP_DIRECT	GO:0050731~positive regulation of peptidyl-tyrosine phosphorylation	39	1.3189	4.81995e-09	FGF7, PDGFB, FGF10, TLR4, ITGB3, CD24A, TGFB1, CD74, IL11, LIF, NOD2, CD44, SH2D1B1, TGFA, CD4, NRG1, RASA1, EHD4, SYK, ICAM1, LYN, CD3E, HCLS1, IGF2, TNFRSF14, HGF, IL6RA, VEGFC, CD36, ARRB2, ITGA5, PDGFRA, RIPK2, CNTN1, LRP8, RELN, TNK2, TREM2, LRRK1	2579	101	18082	2.70731	2.96567e-05	7.60439e-07	9.37298e-06
GOTERM_BP_DIRECT	GO:0032755~positive regulation of interleukin-6 production	26	0.87927	5.99657e-09	WNT5A, RAB7B, TNF, TLR2, TLR3, TLR4, IL33, TLR7, TLR9, NOD2, NOD1, MYD88, PYCARD, TICAM2, IL1B, FCER1G, LBP, SPON2, ZCCHC11, TNFSF9, IL6RA, P2RX7, CD36, CCR5, RIPK2, IL1F6	2579	52	18082	3.50562	3.68962e-05	9.22423e-07	1.16611e-05
GOTERM_BP_DIRECT	GO:0030890~positive regulation of B cell proliferation	23	0.777815	1.13392e-08	BMI1, MEF2C, GPR183, PTPRC, BST1, SLC39A10, IL7, TNFRSF13C, NCKAP1L, ATAD5, TLR4, CD40, CD74, ADA, CARD11, CD38, CDKN1A, TNFSF13B, CLCF1, BCL2, NFATC2, TCF3, SASH3	2579	43	18082	3.7502	6.97678e-05	1.70171e-06	2.20505e-05
GOTERM_BP_DIRECT	GO:0007169~transmembrane receptor protein tyrosine kinase signaling pathway	38	1.28509	1.29528e-08	PILRB2, PILRB1, FGR, CSF1, BLK, DDR2, BTK, EPHB6, ZAP70, CSK, PAG1, CSF1R, SHC4, SYK, PILRA, MATK, ITK, RET, FLT1, LTK, LYN, FLT3, HCK, EPHA2, NTRK3, LAT, DOK1, EPHA6, FYN, LCK, PDGFRA, PDGFRB, ROR2, TXK, TNK2, JAK3, GFRA2, LCP2	2579	100	18082	2.66427	7.96955e-05	1.89759e-06	2.51884e-05
GOTERM_BP_DIRECT	GO:0050870~positive regulation of T cell activation	14	0.473453	1.32587e-08	BCL10, CCDC88B, CCL2, CD3E, MALT1, ADA, THY1, CD47, CARD11, CORO1A, CCR2, LCK, PYCARD, CD4	2579	17	18082	5.77397	8.15776e-05	1.89723e-06	2.57832e-05
GOTERM_BP_DIRECT	GO:0031663~lipopolysaccharide-mediated signaling pathway	19	0.642543	1.79082e-08	CCL3, CCL2, MTDH, TNF, LYN, IL18, PTPN22, TLR4, STAT1, CCL5, TGFB1, CCL12, MYD88, IL1B, RIPK2, LBP, TREM2, CD6, CD14	2579	31	18082	4.29721	0.000110183	2.50429e-06	3.48247e-05
GOTERM_BP_DIRECT	GO:0043123~positive regulation of I-kappaB kinase/NF-kappaB signaling	49	1.65708	1.854e-08	S100A4, TRAF2, MTDH, TNF, LITAF, ZC3HAV1, F2RL1, AKAP13, TLR3, TLR4, LPAR1, TLR6, TLR9, IRAK4, TNFRSF1A, NOD2, NOD1, MYD88, REL, MIER1, PLEKHG5, TICAM2, IL1B, CASP1, TNIP2, BCL10, BST2, GOLT1B, RELA, CCL19, EDA2R, MALT1, CD40, BIRC2, FLNA, CLEC4N, PRKCB, AJUBA, TRAF3IP2, CARD11, CD36, PLK2, FYN, UBD, RIPK2, MAP3K14, ABL2, NEK6, F2R	2579	149	18082	2.30571	0.00011407	2.53503e-06	3.60532e-05
GOTERM_BP_DIRECT	GO:0007229~integrin-mediated signaling pathway	36	1.21745	1.91397e-08	ITGAL, FGR, FERMT3, ITGAE, ITGA11, ITGB5, ITGB2, ITGB3, ITGAM, CD47, ITGAX, CTGF, ITGAV, ITGB7, SEMA7A, TSPAN32, ITGB6, FCER1G, ADAM8, SYK, TYROBP, PLEK, ITGA1, ITGA4, VAV1, ITGA9, LAT, RCC2, ITGA6, ITGA5, PRAM1, ITGA7, ADAM17, TXK, ADAM22, ADAM19	2579	93	18082	2.71403	0.000117759	2.56013e-06	3.72194e-05
GOTERM_BP_DIRECT	GO:0043065~positive regulation of apoptotic process	87	2.94217	2.03707e-08	STEAP3, PTGS2, ZMAT3, MMP9, IL18, TGFB3, TLR3, TLR4, LPAR1, ANKRD1, DAXX, TGFB1, PDCD1, LATS2, NLRC4, CASP3, MAP3K5, PRMT2, GATA6, BOK, RHOB, IL1B, FAS, NEURL1A, NSMAF, CASP1, TOP2A, CYR61, BCL10, RARG, STK4, ADM, FAM72A, JUN, PDE5A, SCIN, UBD, RIPK2, PDGFRB, CLIP3, EIF2AK2, GADD45B, GADD45A, UNC13B, NGF, CAMK1D, TNF, CYP1B1, TNFRSF12A, ADAMTSL4, SAV1, C6, KLRK1, SOX4, ZBTB16, SP110, ALDH1A1, ALD…	2579	335	18082	1.82083	0.000125333	2.66683e-06	3.96134e-05
GOTERM_BP_DIRECT	GO:0032722~positive regulation of chemokine production	15	0.507271	2.30218e-08	HAVCR2, TNF, IL18, FFAR2, TLR2, TLR3, TLR4, TLR7, LGALS9, TLR9, IL6RA, RIPK2, ADAM17, LBP, EIF2AK2	2579	20	18082	5.25843	0.000141643	2.9511e-06	4.47687e-05
GOTERM_BP_DIRECT	GO:0016310~phosphorylation	138	4.66689	2.51472e-08	PKMYT1, ITPKC, AURKB, PRKG2, PRKG1, PRKX, BTK, MAP3K6, MAP3K5, MAP3K8, SYK, MATK, CIITA, PIK3CG, RET, TNIK, ROCK2, HKDC1, PIK3CD, STK4, MARK1, CDKL4, MAP4K4, PI4K2A, PDGFRA, RIPK3, PDGFRB, RIPK2, ROR2, MAPK7, EIF2AK2, LRRK1, NEK6, NEK7, PFKFB4, FGR, NEK2, BLK, STK10, STK17B, MAP4K1, MAPKAPK2, RIOK1, CMPK2, IRAK4, IRAK3, VRK2, ZAP70, DYRK3, CSF1R, ITK, TGFBR1, TGFBR2, TAOK3, EPHA2, NTRK3, PLK4, EP…	2579	612	18082	1.58097	0.000154719	3.15776e-06	4.89018e-05
GOTERM_BP_DIRECT	GO:0042535~positive regulation of tumor necrosis factor biosynthetic process	12	0.405817	2.86701e-08	CYBB, TLR1, CCR2, TLR2, HSPB1, TLR4, LBP, MAPKAPK2, THBS1, CD209B, SPN, FCGR3	2579	13	18082	6.47192	0.000176392	3.52814e-06	5.57525e-05
GOTERM_BP_DIRECT	GO:0007249~I-kappaB kinase/NF-kappaB signaling	19	0.642543	3.54672e-08	BCL10, ROCK2, RELB, TIFA, NFKB1, MALT1, NFKB2, TANK, TLR8, BTK, TIFAB, NLRC3, REL, IRF1, RIPK3, BCL3, RIPK2, TNIP2, MAP3K14	2579	32	18082	4.16293	0.000218206	4.279e-06	6.89703e-05
GOTERM_BP_DIRECT	GO:0030168~platelet activation	21	0.710179	5.01013e-08	RAP2B, GNA13, AXL, PDIA6, PF4, EVL, CX3CL1, ITGB3, VAV1, FZD6, P2RY12, VWF, FGG, P2RX1, FGA, FGB, RASGRP2, F2, ENTPD1, SYK, F2R	2579	39	18082	3.77529	0.000308226	5.92832e-06	9.74281e-05
GOTERM_BP_DIRECT	GO:0050830~defense response to Gram-positive bacterium	35	1.18363	7.00677e-08	HMGB2, TNF, FGR, IL27RA, GSDMD, KLRK1, PGLYRP1, MMP7, TLR2, B2M, NOD2, NOD1, MYD88, ANG, PGLYRP2, LBP, HAVCR2, GBP7, LYZ2, LYZ1, C5AR1, NCF1, HCK, GBP9, MYO1F, TNFRSF14, EPHA2, TNFSF8, P2RX7, CD36, ADM, ADAM17, RIPK2, H2-T23, GBP2	2579	93	18082	2.63864	0.000431033	8.13443e-06	0.000136255
GOTERM_BP_DIRECT	GO:0002755~MyD88-dependent toll-like receptor signaling pathway	13	0.439635	7.16499e-08	TLR11, TLR1, TLR13, TLR2, TLR4, TLR5, TLR6, TLR7, TLR8, TLR9, IRAK3, MYD88, TNIP1	2579	16	18082	5.69664	0.000440765	8.16408e-06	0.000139332
GOTERM_BP_DIRECT	GO:0030336~negative regulation of cell migration	38	1.28509	7.65324e-08	ACVRL1, CYP1B1, PDGFB, IFITM1, CX3CL1, TPM1, ARHGAP4, WNT4, BCL2, SERPINE1, RHOB, TRP53INP1, RRAS, CNN2, ERDR1, RAP2B, PTPRJ, RAP2A, TMEFF2, RAP2C, BST2, EPPK1, IL1RN, DPYSL3, PTPRU, FAM60A, AGER, THY1, CCR5, SFRP2, CLIC4, CX3CR1, SULF1, STC1, ENG, KLF4, SRGAP1, SRGAP2	2579	106	18082	2.51347	0.000470793	8.56185e-06	0.000148827
GOTERM_BP_DIRECT	GO:0001934~positive regulation of protein phosphorylation	55	1.85999	8.79258e-08	FAM20A, AIF1, MMP9, IQGAP3, TLR3, DAXX, TGFB1, EDNRA, MAP3K5, RSPO1, CXCR4, CTGF, SEMA7A, IL1B, FGF1, FAM129A, SPN, CYR61, RAP2A, PTGER3, TNIK, PTGER4, ROCK2, CD40, STK4, PLAUR, ARRB2, ARRB1, CCND2, F2, ADAM17, CLIP3, NGF, WNT5A, TNF, C3, IL34, SOX9, RGMA, PRR5, RASGRP1, FLT3L, CD6, GPNMB, PIK3R1, RASA1, CSF1R, BMP2, FLT3, IGF2, AGER, ANXA2, P2RX7, CDON, ENG	2579	184	18082	2.09575	0.000540861	9.66081e-06	0.000170982
GOTERM_BP_DIRECT	GO:0071260~cellular response to mechanical stimulus	31	1.04836	1.10548e-07	SLC38A2, PTGS2, MMP7, TLR3, TNFSF14, TLR4, NFKB1, TLR5, ANKRD1, SOX9, TLR7, TGFB1, TLR8, EDNRA, TNFRSF1A, CASP4, MAP3K1, IL1B, CNN2, FAS, CASP1, SCX, MAG, BCL10, PTGER4, CD40, PDE2A, IRF1, MAP3K14, GADD45A, ENG	2579	78	18082	2.78652	0.000679968	1.19333e-05	0.000214973
GOTERM_BP_DIRECT	GO:0050718~positive regulation of interleukin-1 beta secretion	15	0.507271	1.43138e-07	WNT5A, CCL3, PANX1, GSDMD, CCL19, NLRP1A, NLRP3, AIM2, CCR7, NOD2, P2RX7, CASP4, CCR5, PYCARD, CASP1	2579	22	18082	4.78039	0.000880342	1.51849e-05	0.000278349
GOTERM_BP_DIRECT	GO:0031295~T cell costimulation	16	0.541089	1.55481e-07	CD3E, EFNB1, EFNB2, TNFRSF13C, TNFSF14, CCL19, TNFRSF14, CD24A, BTLA, CARD11, TNFSF13B, ICOS, CD274, CD5, SPN, CD28	2579	25	18082	4.4872	0.000956217	1.62147e-05	0.000302351
GOTERM_BP_DIRECT	GO:0071347~cellular response to interleukin-1	31	1.04836	2.13099e-07	BMI1, CCL3, CCL2, EDN1, CCL9, CCL8, NFKB1, CX3CL1, ANKRD1, CCL5, SOX9, CCL4, CCL7, CCL6, CCL22, FGB, SERPINE1, PYCARD, ZC3H12A, MYC, ICAM1, CEBPB, RELA, SAA3, CCL19, TANK, CCL11, LCN2, CCL12, IRF1, RBMXL1	2579	80	18082	2.71686	0.00131034	2.18531e-05	0.000414397
GOTERM_BP_DIRECT	GO:0042981~regulation of apoptotic process	57	1.92763	2.42835e-07	GDF3, BMP15, TGFB1, NLRC4, NOD2, CASP4, NOD1, BOK, FAS, CASP1, MYC, EGR1, BCL10, TNFRSF14, CD40, CARD11, TNFRSF10B, RELT, LCK, RIPK2, EIF2AK2, TRAF1, TRAF2, TNFRSF26, TNFRSF25, NLRP1A, NLRP1B, TNFRSF1A, IRAK3, TNFRSF1B, BCL2, PYCARD, TNFRSF18, BCL3, HIP1, TRAF3, IKZF3, BMP2, BMP1, SELL, MALT1, PEA15A, HS1BP3, BIRC3, SNAI2, BIRC2, RASSF5, FYN, SFRP2, BCL2A1A, BAX, SDF2L1, CASP12, RASSF2, GDF10, AP…	2579	199	18082	2.00825	0.00149305	2.44942e-05	0.000472222
GOTERM_BP_DIRECT	GO:0018108~peptidyl-tyrosine phosphorylation	27	0.913088	3.09671e-07	PDGFB, FGR, ABI3, ABI1, FES, DDR2, BTK, IL12RB2, IL12RB1, SH2D1B1, ZAP70, DYRK3, CSF1R, SYK, PTPN6, FLT1, LYN, HCK, EFEMP1, FYN, DYRK1A, LCK, PDGFRA, PDGFRB, RELN, JAK3, ABL2	2579	65	18082	2.91236	0.00190359	3.07319e-05	0.000602192
GOTERM_BP_DIRECT	GO:0034341~response to interferon-gamma	16	0.541089	3.18916e-07	CIITA, SLC11A1, A230050P20RIK, CD86, IRGM2, BST2, IFITM1, IFITM3, CXCL16, H2-EB1, UBD, H2-AA, TGTP2, CCL5, TRIM21, GCH1	2579	26	18082	4.31461	0.00196037	3.1147e-05	0.00062017
GOTERM_BP_DIRECT	GO:0042060~wound healing	34	1.14981	3.26551e-07	WNT5A, PPARD, FGF7, S100A8, TNC, TGFB3, FGF10, CX3CL1, DCN, ELK3, CDH3, TPM1, TGFB1, TIMP1, SLC11A1, MAP3K5, MACF1, HPSE, MAP3K1, SERPINE1, TGFA, CNN2, LOX, B4GALT1, EPPK1, TGFBR2, FCGR4, GRHL3, MMP12, ITGA9, NOTCH2, SDC1, PDGFRA, PDGFRB	2579	94	18082	2.53598	0.00200725	3.13943e-05	0.000635016
GOTERM_BP_DIRECT	GO:0016477~cell migration	55	1.85999	3.35718e-07	PVR, WWC1, TGFB1, SDC3, CD47, CD44, CXCR4, CTGF, ANG, GPC6, CSK, NRG1, FNDC3B, MATK, FMNL3, CCDC88A, EFNB2, MMP14, SIRPA, ELMO1, NCK2, SDC1, SH3KBP1, PDGFRA, PDGFRB, RELN, FOXC1, EMP2, SRGAP1, LCP1, WNT5A, NANOS1, ITGB3, ARPC5, CD24A, DCHS1, ATN1, SORBS2, HOXA5, ITGAV, FAT1, PSTPIP1, NFATC2, THBS1, FLT1, FSCN1, ITGA4, SNAI2, SNAI1, EPHA2, CORO1A, ITGA7, TNK2, JAK3, ABL2	2579	191	18082	2.01894	0.00206354	3.17791e-05	0.000652843
GOTERM_BP_DIRECT	GO:0008285~negative regulation of cell proliferation	92	3.11126	4.24196e-07	ACVRL1, PTGS2, TRPV2, TGFB3, TLR2, FGF10, ZEB1, CBFA2T3, SLFN1, TGFB1, SLFN2, KANK2, SPRY1, GPC3, SERPINE2, CDKN2B, CDKN2C, IL1B, NEURL1A, CSK, TWIST2, ERDR1, PTPRJ, RARG, LYN, PTPRU, STK4, SLIT3, VEGFC, SSTR2, CD37, MSX1, BTG2, ADM, PTPRV, BTG1, JUN, SCIN, ROR2, TGIF1, RIPPLY3, EIF2AK2, TNF, CYP1B1, KMT2A, IFITM1, ADORA2A, IFITM3, PML, SOX4, SOX7, ZBTB16, BDKRB2, SOX9, TIMP2, LIF, ALDH1A2, P3H3,…	2579	384	18082	1.67978	0.00260668	3.95459e-05	0.000824899
GOTERM_BP_DIRECT	GO:0042832~defense response to protozoan	17	0.574907	5.52018e-07	GBP7, CCDC88B, IRGM2, BATF2, GBP9, IL4RA, CD40, BATF, NRAS, SLC11A1, CD37, TSPAN32, IRF8, BCL3, IIGP1, IRF4, GBP2	2579	30	18082	3.97304	0.00339081	5.06938e-05	0.00107346
GOTERM_BP_DIRECT	GO:0001774~microglial cell activation	13	0.439635	5.5245e-07	AIF1, TLR1, TLR2, TLR3, TLR4, CX3CL1, TLR6, TLR7, TLR8, TLR9, JUN, CX3CR1, CASP1	2579	18	18082	5.06368	0.00339345	4.99873e-05	0.0010743
GOTERM_BP_DIRECT	GO:0070098~chemokine-mediated signaling pathway	24	0.811633	5.76689e-07	CXCL1, CCL3, CCL2, CCR1, CCL9, CXCL9, CCL8, CCL19, ACKR3, PF4, CX3CL1, CCL5, CXCL12, CCL4, CCL7, CCL6, CXCL10, CCL11, CCL12, GPR35, CCL22, PPBP, CXCL13, CCR2	2579	55	18082	3.05945	0.00354208	5.14243e-05	0.00112144
GOTERM_BP_DIRECT	GO:0007166~cell surface receptor signaling pathway	60	2.02908	5.92485e-07	TSPAN2, OSMR, EDN1, CXCR3, CD53, GPR88, GHRHR, MYD88, CLCF1, CALCRL, LAG3, SPN, ADGRB3, SYK, ADGRE1, CD3G, CD3D, CD3E, ADGRE4, ADGRE5, PIK3CD, CD37, CD36, F2, LCK, ADGRA1, CD101, ITGAL, CYSLTR1, CD247, CD24A, TNFRSF1A, TNFRSF1B, CD22, FCER1G, CD4, GPR157, TNFRSF13B, ADGRG6, ANXA1, ADGRG5, TSPAN13, NPR1, TSPAN15, NPY1R, HS1BP3, ADGRG2, FCGR1, FZD7, FCGR3, FZD6, BTLA, CBLB, FCGR2B, FYN, CXCL13, CD2…	2579	219	18082	1.92089	0.00363893	5.20781e-05	0.00115215
GOTERM_BP_DIRECT	GO:0043547~positive regulation of GTPase activity	45	1.52181	5.94903e-07	WNT5A, CCL3, CCL2, PREX1, EZH2, CCL9, CCL8, MYO9B, CX3CL1, CCL5, CCL4, CCL7, CCL6, RGS10, RGMA, WNT4, CCL22, RASGRP1, RASGRP2, RAPGEF6, RAPGEF4, RASA1, ELMOD1, ICAM1, GNAO1, MEX3B, CCL19, GRHL3, CD40, RGS16, VAV1, ARHGAP23, THY1, CCL11, CCL12, CCR7, RGS1, ITGA6, RGS4, RGS6, RAP1A, SH3BGRL3, RGS9, ARAP1, SRGAP2	2579	146	18082	2.161	0.00365375	5.15542e-05	0.00115686
GOTERM_BP_DIRECT	GO:0002237~response to molecule of bacterial origin	11	0.371999	6.46007e-07	CXCL1, BCL10, H2-M3, TAP2, TLR2, MALT1, TNFAIP3, CD24A, CD14, B2M, TLR9	2579	13	18082	5.93259	0.00396699	5.52052e-05	0.00125623
GOTERM_BP_DIRECT	GO:0050766~positive regulation of phagocytosis	22	0.743997	7.20779e-07	ABCA7, TNF, C3, MEX3B, CD209B, SIRPA, FCGR1, FCGR3, SIRPB1A, SLC11A1, CD47, CCR7, DOCK2, NOD2, CD36, FCGR2B, PYCARD, IL1B, FCER1G, RAP1A, PROS1, CAMK1D	2579	48	18082	3.21349	0.00442514	6.0751e-05	0.00140163
GOTERM_BP_DIRECT	GO:0014068~positive regulation of phosphatidylinositol 3-kinase signaling	26	0.87927	8.84368e-07	WNT16, PPARD, PDGFB, FGR, IL18, F2RL1, DCN, CCL5, SOX9, PRR5, PIK3AP1, NRG1, AGAP2, CD28, SELP, PTPN6, PLD2, FLT1, HCLS1, HGF, HCST, FYN, F2, PDGFRB, RELN, F2R	2579	64	18082	2.84832	0.00542674	7.35314e-05	0.00171975
GOTERM_BP_DIRECT	GO:0001666~response to hypoxia	54	1.82618	9.69954e-07	ACVRL1, FOSL2, IL18, EDN1, TLR2, TGFB3, PDLIM1, CBFA2T3, CXCL12, TGFB1, EDNRA, PRMT2, CXCR4, ANG, CYGB, NOS2, LOXL2, CASP1, EGR1, PLD2, CYP1A1, CST3, TACC3, MMP14, PRKCB, VEGFC, CD38, ADM, RYR1, ADAM17, CCL2, PML, EGLN3, SOX4, WTIP, CD24A, ADA, VCAM1, MTHFR, CAMK2D, PLAT, BMP2, FLT1, TGFBR2, NR4A2, BIRC2, AGER, USF1, AJUBA, HSP90B1, PENK, ETS1, P2RX2, APAF1	2579	192	18082	1.97191	0.00595036	7.95719e-05	0.00188618
GOTERM_BP_DIRECT	GO:0050707~regulation of cytokine secretion	10	0.338181	1.00618e-06	TLR11, LYN, TLR1, SOCS1, TLR2, TLR4, TLR5, TLR6, TLR8, TLR9	2579	11	18082	6.37386	0.00617192	8.14578e-05	0.00195663
GOTERM_BP_DIRECT	GO:0048146~positive regulation of fibroblast proliferation	26	0.87927	1.24355e-06	WNT5A, FOSL2, PDGFB, PML, FGF10, ITGB3, DDR2, CD74, TGFB1, SERPINE1, MYC, CCNA2, RASA1, FNDC3B, CDC6, CDK6, AGER, ANXA2, CCNB1, NRAS, CDKN1A, JUN, ZMIZ1, PDGFRA, PDGFRB, TGIF1	2579	65	18082	2.8045	0.00762239	9.93664e-05	0.00241822
GOTERM_BP_DIRECT	GO:0032757~positive regulation of interleukin-8 production	15	0.507271	1.30647e-06	TNF, PTGER4, IL18, TLR2, TLR3, TLR4, AFAP1L2, TLR5, TLR7, TLR9, PRKD2, NOD2, SERPINE1, IL1B, LBP	2579	25	18082	4.20675	0.00800652	0.000103056	0.00254057
GOTERM_BP_DIRECT	GO:0048844~artery morphogenesis	15	0.507271	1.30647e-06	TGFBR1, PRRX1, PRRX2, GJA5, NOTCH3, HOXA1, APOB, CHD7, APOE, ZMIZ1, FOXC1, PRDM1, RBPJ, ANGPTL3, ENG	2579	25	18082	4.20675	0.00800652	0.000103056	0.00254057
GOTERM_BP_DIRECT	GO:0034138~toll-like receptor 3 signaling pathway	9	0.304363	1.32984e-06	HAVCR2, CD86, TNF, UNC93B1, TLR3, COLEC12, RFTN1, TNIP2, LGALS9	2579	9	18082	7.01124	0.00814915	0.000103571	0.00258601
GOTERM_BP_DIRECT	GO:0043011~myeloid dendritic cell differentiation	14	0.473453	1.37158e-06	BATF, PIRB, BATF3, NOTCH2, CD86, BATF2, TGFBR2, RELB, SPI1, UBD, IRF4, TNFSF9, RBPJ, TGFB1	2579	22	18082	4.4617	0.0084038	0.000105486	0.00266716
GOTERM_BP_DIRECT	GO:0019221~cytokine-mediated signaling pathway	44	1.48799	1.57326e-06	IL1R1, PODNL1, CCL2, CSF2RB2, PF4, CX3CL1, DCN, LRRC15, GREM2, IRAK4, TNFRSF1A, IRAK3, STAT4, MYD88, CD44, IL1B, CSF2RB, IIGP1, SH2B2, RTN4RL2, IFNGR2, IFNGR1, CSF1R, IFNLR1, KLF6, PTPN6, IL2RB, FLT3, SOCS3, RELA, IL1RN, SOCS1, SOCS6, STAT1, STAT3, IL6RA, PIRB, CCL12, BGN, CX3CR1, CCR2, JAK3, IL1F6, IL3RA	2579	146	18082	2.11298	0.00963357	0.000119502	0.00305935
GOTERM_BP_DIRECT	GO:0050776~regulation of immune response	17	0.574907	1.71741e-06	TBX21, TNFRSF13C, CD276, CD40, CD1D1, FCGR1, HCST, FCGR3, CARD11, TNFSF13B, CLEC12A, IRF1, FCER1G, SH2B2, PHF11A, SPN, SYK	2579	32	18082	3.72472	0.0105116	0.00012886	0.00333966
GOTERM_BP_DIRECT	GO:0019882~antigen processing and presentation	23	0.777815	1.72107e-06	H2-Q2, H2-K1, RAB8B, MILL2, FLT3, RELB, UNC93B1, H2-D1, H2-DMB1, H2-AB1, CTSS, CD1D1, CD74, PSMB8, H2-DMB2, PSMB9, RAB32, AZGP1, H2-OA, H2-EB1, H2-AA, MR1, H2-DMA	2579	54	18082	2.98627	0.0105339	0.000127579	0.00334678
GOTERM_BP_DIRECT	GO:0019886~antigen processing and presentation of exogenous peptide antigen via MHC class II	11	0.371999	1.97001e-06	FCGR2B, H2-OA, H2-EB1, UNC93B1, H2-DMB1, FCER1G, H2-AA, H2-AB1, H2-DMA, CD74, H2-DMB2	2579	14	18082	5.50884	0.0120483	0.000144293	0.00383085
GOTERM_BP_DIRECT	GO:0071356~cellular response to tumor necrosis factor	36	1.21745	2.07561e-06	CCL3, CCL2, NPNT, EDN1, CCL9, CCL8, NFKB1, CX3CL1, ANKRD1, CCL5, CCL4, CCL7, CCL6, CALCA, ACTR3, ZFP36L1, VCAM1, ZFP36L2, MAP3K5, APOB, CCL22, PYCARD, ZC3H12A, THBS1, PID1, ICAM1, RELA, CCL19, BIRC3, BIRC2, TANK, BRCA1, LCN2, CCL11, CCL12, IRF1	2579	110	18082	2.29459	0.0126901	0.000150239	0.00403621
GOTERM_BP_DIRECT	GO:0042113~B cell activation	16	0.541089	2.09346e-06	LAT2, IKZF3, ICOSL, CD86, CR2, CXCR5, LAX1, PIK3CD, MS4A1, MALT1, BANK1, CD79A, CD40, HDAC9, HDAC7, PRKCB	2579	29	18082	3.86827	0.0127985	0.000149769	0.00407091
GOTERM_BP_DIRECT	GO:0032967~positive regulation of collagen biosynthetic process	15	0.507271	2.45863e-06	CCL2, PDGFB, IL18, TGFB3, TGFB1, WNT4, CTGF, F2, CREB3L1, PDGFRB, MKX, ENG, SCX, IHH, F2R	2579	26	18082	4.04495	0.0150141	0.000173869	0.00478099
GOTERM_BP_DIRECT	GO:0048661~positive regulation of smooth muscle cell proliferation	29	0.980724	2.67179e-06	C3AR1, TNF, PTGS2, PDGFB, AIF1, IL18, EDN1, CX3CL1, ITGB3, CCL5, IRAK4, MYD88, CAMK2D, CALCRL, THBS1, MYC, EGR1, TGFBR2, NR4A3, STAT1, AGER, FOXP1, IL6RA, NOTCH3, JUN, SULF1, PDGFRB, RBPJ, PTAFR	2579	80	18082	2.54158	0.0163052	0.000186796	0.0051955
GOTERM_BP_DIRECT	GO:0002548~monocyte chemotaxis	19	0.642543	2.71735e-06	CCL3, FLT1, CCL2, PDGFB, LGALS3, ANXA1, CCL9, CCL8, CCL19, MYO9B, CX3CL1, CCL4, CCL7, CCL6, CCL11, CALCA, CCL12, CCL22, CCR2	2579	40	18082	3.33034	0.0165809	0.000187846	0.00528409
GOTERM_BP_DIRECT	GO:0071345~cellular response to cytokine stimulus	17	0.574907	2.89275e-06	PID1, FLT3, HCLS1, SOCS1, NFKB1, DPYSL3, ITGA4, STAT1, STAT3, CD86, CCR7, CXCR4, FOXF1, JAK3, NOS2, DDIAS, CSF1R	2579	33	18082	3.61185	0.0176416	0.000197748	0.00562515
GOTERM_BP_DIRECT	GO:0001501~skeletal system development	35	1.18363	2.98616e-06	BMI1, GDF3, HEXA, MMP9, EDN1, JAG2, SOX4, ZBTB16, SOX9, GJA5, TGFB1, CHD7, HOXA5, TRP63, RUNX1, RUNX2, IHH, RECQL4, SH3PXD2B, HAPLN1, LGALS3, TGFBR1, SOX11, USP1, FBN1, HES7, NPR3, CACNA1S, COL5A2, EPHA2, CDKN1C, RASSF2, ROR2, FOXC1, SERP1	2579	107	18082	2.2934	0.0182061	0.00020189	0.00580679
GOTERM_BP_DIRECT	GO:0007157~heterophilic cell-cell adhesion via plasma membrane cell adhesion molecules	22	0.743997	3.4905e-06	PVR, ITGAL, SELP, CADM3, CADM1, CADM2, ITGA4, MCAM, CD24A, LGALS9, DCHS1, SCARF2, TIGIT, VCAM1, ALCAM, FAT4, ITGA5, TENM3, AMICA1, CD6, SELE, CD226	2579	52	18082	2.9663	0.0212481	0.00023342	0.00678749
GOTERM_BP_DIRECT	GO:0032715~negative regulation of interleukin-6 production	16	0.541089	3.6349e-06	HAVCR2, TNF, FLT3, NCKAP1L, TLR4, HGF, TLR9, IRAK3, TNFRSF1A, TRIM30A, NLRC3, ARRB2, ARRB1, ZC3H12A, TNFAIP3, CSK	2579	30	18082	3.73933	0.0221173	0.000240461	0.00706827
GOTERM_BP_DIRECT	GO:0042110~T cell activation	17	0.574907	4.74167e-06	SATB1, ICOSL, CD3D, CD276, VAV1, WAS, TGFB1, ADA, CD48, CARD11, DOCK2, CBLB, NLRC3, ITGAV, CD2, CD4, CD28	2579	34	18082	3.50562	0.0287541	0.00031033	0.00922035
GOTERM_BP_DIRECT	GO:0009968~negative regulation of signal transduction	22	0.743997	5.0082e-06	SOCS3, SOCS1, SOCS6, RGS19, RGS16, SEC14L1, RGS14, RGS10, RGS1, ARRB2, ARRB1, UBASH3B, RGS4, RGS5, RGS6, RGS9, INPP5D, DDIT4L, KIF26A, PMEPA1, IHH, ACVR1	2579	53	18082	2.91033	0.0303456	0.000324322	0.00973861
GOTERM_BP_DIRECT	GO:0033627~cell adhesion mediated by integrin	11	0.371999	5.1503e-06	NOV, ICAM1, ITGA6, ITGA5, ITGAV, FBN1, ITGB6, ITGA11, ADAM17, ITGB3, COL16A1	2579	15	18082	5.14158	0.031193	0.000330048	0.0100149
GOTERM_BP_DIRECT	GO:0070527~platelet aggregation	18	0.608725	5.67242e-06	RAP2B, ACTB, PTPN6, PLEK, FERMT3, STXBP1, PDIA6, CLIC1, CSRP1, ITGB3, FLNA, P2RY12, FGG, FGA, FGB, TSPAN32, PDGFRA, HSPB1	2579	38	18082	3.32112	0.0343004	0.000359755	0.0110301
GOTERM_BP_DIRECT	GO:0007204~positive regulation of cytosolic calcium ion concentration	43	1.45418	5.87813e-06	GNA13, CXCL1, C3AR1, GNA15, CCL3, CCR1, F2RL1, EDN1, BDKRB2, CXCR3, FPR2, PRKG1, RIC3, CD24A, FKBP1B, EDNRA, PTGIR, C1QTNF1, ITGAV, DLG4, IL1B, KNG1, PIK3CG, C5AR2, PTGER3, C5AR1, PTGER4, SWAP70, ITPR3, CD38, GPR35, CD36, ADM, CCR5, CXCL13, GNB1, PDGFRA, CACNA1G, ADRA1B, AVPR1A, JAK3, ABL2, F2R	2579	148	18082	2.03705	0.035522	0.000368996	0.0114301
GOTERM_BP_DIRECT	GO:0071222~cellular response to lipopolysaccharide	55	1.85999	6.78217e-06	MEF2C, PPARD, IL18, TLR4, NFKB1, ANKRD1, TLR5, TLR9, CXCL10, B2M, SERPINE1, PDE4B, TICAM2, NOS2, LBP, TNIP2, SPON2, TNIP3, PABPN1, ICAM1, RELA, CD40, NLRP3, CD86, CD36, CX3CR1, RIPK2, TNFAIP3, CD300LB, GBP2, WNT5A, SBNO2, HMGB2, CCL2, TNF, LITAF, KLRK1, CMPK2, TNFRSF1B, PYCARD, ZC3H12A, GFI1, MRC1, HAVCR2, CEBPB, FCGR4, AXL, STAT1, ZFP709, CD180, LCN2, PDE2A, CXCL16, IRF8, CD14	2579	209	18082	1.84506	0.0408721	0.000421434	0.0131879
GOTERM_BP_DIRECT	GO:0007599~hemostasis	20	0.676361	6.83299e-06	KNG1, ZFP385A, F10, SERPINA10, F13A1, ENPP4, SERPING1, ANXA5, P2RY12, VWF, FGG, THBD, FGA, PROCR, FGB, TSPAN32, F2, SERPIND1, PROS1, F2R	2579	46	18082	3.04837	0.041172	0.000420347	0.0132868
GOTERM_BP_DIRECT	GO:0009617~response to bacterium	17	0.574907	7.58059e-06	TLR11, NCF1, RELA, TLR2, TLR4, SP110, STAT1, FCGR1, SLC11A1, CD47, SERPINB9, P2RX7, FCGR2B, IRF8, PYCARD, CASP1, CD14	2579	35	18082	3.40546	0.0455725	0.000461711	0.0147404
GOTERM_BP_DIRECT	GO:0090023~positive regulation of neutrophil chemotaxis	15	0.507271	7.70719e-06	CXCL1, C3AR1, C5AR1, SELL, EDN1, CCL19, NCKAP1L, DAPK2, CD74, EDNRA, CCR7, RAC2, IL1B, LBP, CAMK1D	2579	28	18082	3.75602	0.0463156	0.000464818	0.0149865
GOTERM_BP_DIRECT	GO:0000122~negative regulation of transcription from RNA polymerase II promoter	147	4.97125	8.3865e-06	MEF2C, JDP2, EDN1, ANKRD1, AURKB, TGFB1, KANK2, HOXC8, ZFP932, GATA6, ZFP90, FOXF1, TRP63, IL1B, TWIST2, CIITA, SATB1, RARG, MTA2, RELA, RCOR1, RBL1, RELB, EOMES, HES7, AHR, JUNB, HHEX, UHRF1, MSX1, KDM2B, CD36, TIMELESS, MTF2, JUN, MNT, TGIF1, TGIF2, PRDM1, MAD2L2, GBP4, MYEF2, SOX9, NR2C1, ATN1, JUND, SKIL, TCF4, BCOR, TCF3, RUNX3, SREBF1, BMP2, TCF7, IKZF1, ASXL1, NR4A2, NR4A3, FOXP4, FOXP1, S…	2579	729	18082	1.41379	0.0502936	0.000500868	0.0163073
GOTERM_BP_DIRECT	GO:0006919~activation of cysteine-type endopeptidase activity involved in apoptotic process	25	0.845451	8.60977e-06	TNF, S100A8, S100A9, EGLN3, TNFSF15, PML, NLRP1A, NLRP1B, NLRC4, NOD1, CASP8AP2, BOK, PYCARD, MYC, HIP1, BCL10, NLRP3, STAT1, TNFRSF10B, P2RX1, BBC3, BAX, LCK, APAF1, F2R	2579	67	18082	2.61614	0.0515974	0.000509256	0.0167414
GOTERM_BP_DIRECT	GO:0030199~collagen fibril organization	18	0.608725	8.72362e-06	FMOD, CYP1B1, TNXB, LUM, TGFBR1, GREM1, DDR2, COL5A2, ANXA2, MMP11, SFRP2, FOXC1, MKX, LOX, LOXL2, ADAMTS2, SCX, DPT	2579	39	18082	3.23596	0.0522615	0.000511076	0.0169628
GOTERM_BP_DIRECT	GO:0009612~response to mechanical stimulus	24	0.811633	9.16967e-06	CCL2, TNC, RELA, TGFBR2, ASNS, DCN, STAT1, MMP14, CXCL12, KCNK2, JUNB, CCNB1, INHBB, P2RX7, CD36, SOST, BTG2, ETS1, JUN, JUND, LCK, IGFBP2, THBS1, PIEZO2	2579	63	18082	2.67095	0.0548591	0.000532134	0.01783
GOTERM_BP_DIRECT	GO:1902042~negative regulation of extrinsic apoptotic signaling pathway via death domain receptors	14	0.473453	9.41735e-06	ICAM1, HMGB2, HGF, PEA15A, TMBIM1, BRCA1, DAPK1, FGG, FGA, SFRP2, FGB, SERPINE1, FAIM, TNFAIP3	2579	25	18082	3.9263	0.0562984	0.000541398	0.0183116
GOTERM_BP_DIRECT	GO:0035914~skeletal muscle cell differentiation	22	0.743997	9.95108e-06	MEF2C, EGR1, MAFF, EGR2, SOX11, EOMES, DMRTA2, NR4A1, LEMD3, ANKRD1, FOS, NOTCH1, ATF3, NUPR1, BTG2, HEYL, HIVEP3, ZFP689, BCL9L, ASB2, MYC, SCX	2579	55	18082	2.8045	0.0593925	0.000566777	0.0193493
GOTERM_BP_DIRECT	GO:0045576~mast cell activation	10	0.338181	9.95832e-06	CD48, FYB, BCL10, FCGR2B, FCER1G, TLR4, NDRG1, FCGR3, LCP2, RHOH	2579	13	18082	5.39327	0.0594344	0.000561988	0.0193634
GOTERM_BP_DIRECT	GO:0016525~negative regulation of angiogenesis	26	0.87927	1.05969e-05	CCL2, PML, PDE3B, PF4, DCN, CXCL10, LIF, HOXA5, APOH, TCF4, THBS1, THBS2, ADGRB3, ROCK2, STAT1, EPHA2, VASH1, HHEX, CD36, STAB1, ECSCR, CCR2, SULF1, CX3CR1, ADAMTS1, FOXC1	2579	72	18082	2.53184	0.0631226	0.000592578	0.0206049
GOTERM_BP_DIRECT	GO:0042346~positive regulation of NF-kappaB import into nucleus	12	0.405817	1.20797e-05	IL18R1, TNF, PTGS2, IL18, TLR2, CCL19, IL1B, TLR3, TLR4, GREM1, TLR7, TLR9	2579	19	18082	4.42815	0.0716315	0.000669385	0.0234878
GOTERM_BP_DIRECT	GO:0045860~positive regulation of protein kinase activity	24	0.811633	1.2396e-05	WNT5A, CDK5R1, TNF, CSF1, MMD, CCL19, CENPE, DDR2, DAXX, CAMKK1, CDC25B, LAT, CDKN1A, DAB1, ARRB2, RASSF2, RAP1A, CD4, RELN, LRP8, NRG1, AGAP2, CYR61, LCP2	2579	64	18082	2.62922	0.0734369	0.000680779	0.0241028
GOTERM_BP_DIRECT	GO:0009636~response to toxic substance	29	0.980724	1.30111e-05	CCL3, CYP1B1, TLR2, CNP, ASNS, CCL5, GJC2, CCL4, MBP, FOS, BCL2, FAS, DDC, CYP1A1, LYN, MAOB, CST3, AHR, RAD51, CDKN1A, SDC1, NUPR1, PENK, BAX, SRSF9, PDGFRB, PON2, MDM2, EIF2AK2	2579	86	18082	2.36426	0.0769371	0.000708226	0.0252987
GOTERM_BP_DIRECT	GO:0042130~negative regulation of T cell proliferation	18	0.608725	1.3163e-05	HAVCR2, PTPN6, IL2RA, CEBPB, H2-M3, FOXJ1, CD276, H2-AB1, TGFB1, SLFN1, BTLA, CD274, PDE5A, H2-AA, GPNMB, PLA2G2D, SPN, ZC3H12D	2579	40	18082	3.15506	0.0777996	0.00071021	0.025594
GOTERM_BP_DIRECT	GO:0045785~positive regulation of cell adhesion	22	0.743997	1.37958e-05	PTPRJ, PLD2, SELP, TNXB, CCL2, TNF, PTGER4, PREX1, CX3CL1, CYTH3, CCL5, APBB1IP, SKAP1, TPM1, VAV1, CXCL12, CALCA, PRKD2, ITGAV, TNFRSF18, RHOD, ADAM8	2579	56	18082	2.75442	0.0813834	0.00073787	0.0268243
GOTERM_BP_DIRECT	GO:0048247~lymphocyte chemotaxis	16	0.541089	1.59131e-05	CCL3, CCL2, CCL9, CCL8, CCL19, CX3CL1, CCL5, CCL4, CCL7, CCL6, CCL11, CCL12, CCL22, CXCL16, CKLF, ADAM8	2579	33	18082	3.39939	0.0932732	0.000843731	0.0309405
GOTERM_BP_DIRECT	GO:0001782~B cell homeostasis	14	0.473453	1.63761e-05	MEF2C, SPNS2, LYN, PIK3CD, TNFRSF13B, TNFRSF13C, NCKAP1L, AHR, PIRB, CASP3, TNFSF13B, BCL2A1A, BCL2, BAX	2579	26	18082	3.77529	0.0958526	0.00086085	0.0318405
GOTERM_BP_DIRECT	GO:0032735~positive regulation of interleukin-12 production	14	0.473453	1.63761e-05	CCR7, NOD2, CD36, H2-M3, FLT3, IRF8, TLR2, TLR3, CCL19, TLR4, CD40, TNFSF9, AGER, TLR9	2579	26	18082	3.77529	0.0958526	0.00086085	0.0318405
GOTERM_BP_DIRECT	GO:0007160~cell-matrix adhesion	27	0.913088	1.63921e-05	ITGAL, NPNT, ITGA11, ITGB5, ITGB2, ITGB3, VCAM1, CD96, FGG, FGA, FGB, CTGF, HPSE, ITGAV, ITGB7, ITGB6, ADAM8, ANGPTL3, TNXB, ITGA1, ITGA4, COL5A3, SIRPA, MUC4, ITGA6, EMP2, OTOA	2579	78	18082	2.42697	0.0959415	0.00085439	0.0318716
GOTERM_BP_DIRECT	GO:0008360~regulation of cell shape	40	1.35272	1.66383e-05	GNA13, RHOJ, CCL3, LST1, CCL2, FGR, WASF3, LPAR1, FES, ARHGAP15, RHOU, TPM1, CCL7, VRK2, PLEKHO1, WIPF3, MSN, WIPF1, CDC42EP3, CSF1R, CDC7, COCH, ICAM1, FMNL3, PDPN, HCK, ANXA1, FBLIM1, MYL12A, GAS7, CCL11, CCL12, CORO1A, CDC42SE2, CSNK1E, FYN, ITGA7, F2, SH3KBP1, ARAP1	2579	139	18082	2.01762	0.0973099	0.000859933	0.0323502
GOTERM_BP_DIRECT	GO:0045907~positive regulation of vasoconstriction	19	0.642543	2.01719e-05	ICAM1, PTGER3, PTGS2, CYSLTR1, PDGFB, NPY1R, GJA5, CD38, HRH1, FGG, FGA, HRH2, FGB, PDE5A, ADRA1B, AVPR1A, ALOX5, PTAFR, F2R	2579	45	18082	2.9603	0.116725	0.00103379	0.0392194
GOTERM_BP_DIRECT	GO:0090090~negative regulation of canonical Wnt signaling pathway	32	1.08218	2.17867e-05	WNT5A, NKD1, NKD2, BICC1, GREM1, ANKRD6, SOX9, LATS2, WNT4, GPC3, SOX17, MLLT3, EGR1, BMP2, RGS19, TLE2, FRZB, SNAI2, STK4, FZD6, DKK2, SFRP5, DKK3, NOTCH1, DACT1, SOST, DACT3, SFRP2, D930015E06RIK, ROR2, MCC, MAD2L2	2579	102	18082	2.19961	0.125458	0.00110728	0.0423584
GOTERM_BP_DIRECT	GO:0032743~positive regulation of interleukin-2 production	10	0.338181	2.43373e-05	PRKD2, TRAF2, CD83, PDE4B, CCR2, ANXA1, RIPK2, MALT1, RUNX1, SASH3	2579	14	18082	5.00803	0.139076	0.0012267	0.0473162
GOTERM_BP_DIRECT	GO:0090026~positive regulation of monocyte chemotaxis	10	0.338181	2.43373e-05	CCL2, AIF1, CCR1, CCR2, SERPINE1, PLA2G7, CCL5, S100A14, CXCL12, CXCL10	2579	14	18082	5.00803	0.139076	0.0012267	0.0473162
GOTERM_BP_DIRECT	GO:0048246~macrophage chemotaxis	10	0.338181	2.43373e-05	CCL12, GPR35, CCL3, CCL2, LGALS3, RPL13A, CX3CR1, CKLF, MYO9B, CX3CL1	2579	14	18082	5.00803	0.139076	0.0012267	0.0473162
GOTERM_BP_DIRECT	GO:0050715~positive regulation of cytokine secretion	16	0.541089	2.47327e-05	TNF, CADM1, FGR, PANX1, PTGER4, TNFSF15, TLR2, CLEC4N, P2RX7, CD36, CLEC4E, CLEC9A, CASP1, CLEC5A, CD14, SYK	2579	34	18082	3.29941	0.141168	0.00123649	0.0480847
GOTERM_BP_DIRECT	GO:0050900~leukocyte migration	16	0.541089	2.47327e-05	B4GALT1, SELP, ICAM1, C5AR2, TNF, FOXJ1, MMP9, F2RL1, FPR2, ITGA6, ANG, ITGB7, PDE4B, IL1B, MSN, AMICA1	2579	34	18082	3.29941	0.141168	0.00123649	0.0480847
GOTERM_BP_DIRECT	GO:0050868~negative regulation of T cell activation	11	0.371999	2.53449e-05	TIGIT, TNFAIP8L2, LAX1, SOCS6, PTPN22, JAK3, PLA2G2D, LAG3, TGFB1, SPN, PAG1	2579	17	18082	4.53669	0.144397	0.00125686	0.0492748
GOTERM_BP_DIRECT	GO:0009611~response to wounding	22	0.743997	2.57132e-05	CCL2, CYP1A1, PDGFB, SYT11, TGFB1, VASH1, ZFP36L1, ZFP36L2, HHEX, CASP3, SLC1A3, SULF2, SERPINE2, BPTF, ADM, BAX, F2, TNFAIP3, MYC, FABP5, LCP1, F2R	2579	58	18082	2.65944	0.146334	0.00126492	0.0499906
GOTERM_BP_DIRECT	GO:0016337~single organismal cell-cell adhesion	33	1.116	2.85265e-05	PVR, ITGAL, CTNND2, ITGB2, CD53, CDH3, SOX9, CDSN, ITGAM, VCAM1, ANXA9, CD93, KIRREL, FOXF1, BCL2, FAT1, ICOS, CD2, VMP1, ADAM8, BOC, CYR61, SELP, ICAM1, TNXB, PDPN, FBLIM1, PTPRU, ITGA4, THY1, ARVCF, ITGA6, CDON	2579	108	18082	2.14232	0.160985	0.0013921	0.0554588
GOTERM_BP_DIRECT	GO:0007264~small GTPase mediated signal transduction	58	1.96145	3.27233e-05	RHOJ, GNA13, RRAD, RHOV, RHOU, ARL11, DAB1, MFHAS1, RAPGEF6, RAPGEF5, RHOB, RRAS, RAPGEF4, RHOD, DOCK10, ARL5C, DOCK11, AGAP2, RHOG, RHOH, RAP2B, RAP2A, RAP2C, RAB39B, GEM, ARHGAP30, ARHGAP31, RND3, PLCE1, ARHGAP33, RND1, RASGRF2, RAB19, LRRK1, ARL4C, RAB7B, RALGPS2, RAB3D, DOCK2, RAC2, RASGRP4, RASGRP1, RASGRP2, RHOBTB3, RAB8B, VAV1, RALGDS, DOCK4, RERG, NRAS, RAB32, RAB31, RAB30, RASL11A, RAB37…	2579	236	18082	1.7231	0.182373	0.00158417	0.0636152
GOTERM_BP_DIRECT	GO:0030098~lymphocyte differentiation	8	0.270544	3.28253e-05	LY6D, IKZF1, FLT3, SPI1, FLT3L, TCF3, CBFB, HELLS	2579	9	18082	6.23222	0.182887	0.00157671	0.0638136
GOTERM_BP_DIRECT	GO:0043410~positive regulation of MAPK cascade	32	1.08218	3.32223e-05	PDGFB, TNFRSF25, LEPR, WWC1, FGF10, LPAR1, ITGB3, NRADD, TIMP2, IL11, LIF, TNFRSF1B, NOD2, C1QTNF1, ITGAV, FAS, PTPRC, BMP2, FLT1, TNFRSF14, IGF2, CD40, CD84, P2RX7, CD36, RELT, BNIP2, CDON, ADRA1B, BANK1, KSR1, F2R	2579	104	18082	2.15731	0.18488	0.0015834	0.0645851
GOTERM_BP_DIRECT	GO:0043029~T cell homeostasis	15	0.507271	3.34307e-05	GPR174, SPNS2, IL2RA, SIT1, NCKAP1L, TGFB1, AHR, CASP3, CORO1A, P2RX7, CCNB2, BCL2, RIPK3, JAK3, FAS	2579	31	18082	3.39254	0.185925	0.00158108	0.06499
GOTERM_BP_DIRECT	GO:0008625~extrinsic apoptotic signaling pathway via death domain receptors	16	0.541089	3.75967e-05	TNF, TNFRSF26, ROCK2, IL18, NRADD, DAPK1, TNFRSF1A, TNFRSF10B, CASP8AP2, BCL2, BAX, TNFRSF18, FAS, PIK3R1, CD27, NGF	2579	35	18082	3.20514	0.206528	0.00176437	0.0730861
GOTERM_BP_DIRECT	GO:0030334~regulation of cell migration	26	0.87927	3.9189e-05	RTN4, GNA13, PLXNC1, ABI3, ITGB3, MMP3, CXCL12, PRKX, SDC3, CXCR4, MAP3K1, RHOB, PLXND1, DOCK10, MYSM1, HACE1, DPYSL3, NEXN, FLNA, THY1, AJUBA, NOTCH1, RCC2, CCR2, TMSB4X, WDR44	2579	77	18082	2.36743	0.214264	0.00182511	0.0761802
GOTERM_BP_DIRECT	GO:0014911~positive regulation of smooth muscle cell migration	17	0.574907	3.99884e-05	EGR1, CYP1B1, PDGFB, PTGER4, IL18, ITGB3, CCL5, AGER, P2RY6, SEMA6D, FGA, BCL2, CAMK2D, PDGFRB, RAPGEF4, TMSB4X, MYC	2579	39	18082	3.05618	0.21812	0.00184832	0.0777337
GOTERM_BP_DIRECT	GO:0032720~negative regulation of tumor necrosis factor production	18	0.608725	4.08287e-05	HAVCR2, C5AR2, PTGER4, FLT3, GPR18, AXL, PTPN22, TLR4, IRAK3, TRIM30A, NOD2, NLRC3, ARRB2, ZC3H12A, LBP, TNFAIP3, GPNMB, TWIST2	2579	43	18082	2.93494	0.222152	0.00187305	0.0793666
GOTERM_BP_DIRECT	GO:0006898~receptor-mediated endocytosis	22	0.743997	4.61369e-05	MRC1, PLD2, DBNL, SIGLECH, MSR1, TFR2, IFITM3, TGFBR2, FCGR1, MARCO, HSP90B1, APOB, LRP1, CD36, FCGR2B, APOE, CD300A, CXCL16, CLEC9A, PLA2R1, DNM1, CD14	2579	60	18082	2.57079	0.247148	0.00210066	0.0896808
GOTERM_BP_DIRECT	GO:0042742~defense response to bacterium	49	1.65708	4.61783e-05	TNF, TLR1, PGLYRP1, MMP7, HP, NLRP1A, TLR5, TLR6, TNFRSF1A, SLC11A1, NLRC4, NOD2, NOD1, NAIP2, ISG15, CLEC4E, NAIP5, FCER1G, BCL3, CLEC4D, NOS2, LBP, SPON2, SPN, SYK, COCH, H2-K1, LYZ2, LPO, LYZ1, IRGM2, CEBPB, H2-M3, NCF1, PRG2, SLAMF8, TNFRSF14, S100A14, FCGR1, ANXA3, PLAC8, SERPINB9, NOTCH2, CXCL13, STAB1, IRF8, SLPI, RBPJ, ADAMTS4	2579	191	18082	1.7987	0.24734	0.0020871	0.0897612
GOTERM_BP_DIRECT	GO:0043032~positive regulation of macrophage activation	11	0.371999	4.97247e-05	HAVCR2, WNT5A, IL1RL1, IL4RA, LBP, IL33, THBS1, CD1D1, TNIP2, LGALS9, IFI204	2579	18	18082	4.28465	0.263586	0.00223082	0.0966514
GOTERM_BP_DIRECT	GO:0050869~negative regulation of B cell activation	7	0.236726	5.13644e-05	TBC1D10C, FOXJ1, INPP5D, FAS, BANK1, TNFAIP3, SAMSN1	2579	7	18082	7.01124	0.270979	0.00228762	0.099837
GOTERM_BP_DIRECT	GO:0032481~positive regulation of type I interferon production	10	0.338181	5.31178e-05	TMEM173, MYD88, ZC3HAV1, IRF7, IRF1, PTPN22, TLR3, DHX58, CD14, SYK	2579	15	18082	4.67416	0.278803	0.00234862	0.103243
GOTERM_BP_DIRECT	GO:0006909~phagocytosis	20	0.676361	5.33868e-05	CDC7, ITGAL, ABCA7, PRTN3, HCK, LEPR, PLD4, AXL, ANXA1, MYO1G, ITGB2, VAV1, ANXA3, ELMO1, SLC11A1, CORO1A, UNC13D, CDC42SE2, IRF8, ABL2	2579	52	18082	2.69663	0.279995	0.00234366	0.103766
GOTERM_BP_DIRECT	GO:0050727~regulation of inflammatory response	22	0.743997	6.09869e-05	IL1R1, SBNO2, S100A8, LYN, RELA, S100A9, ANXA1, TLR4, NLRP3, AGER, BIRC2, TLR9, NOD2, CASP4, MYD88, CLCF1, PGLYRP2, SEMA7A, PYCARD, PIK3AP1, CASP1, TNIP1	2579	61	18082	2.52865	0.312892	0.00265791	0.11853
GOTERM_BP_DIRECT	GO:0046330~positive regulation of JNK cascade	24	0.811633	6.39456e-05	WNT5A, WNT16, TNF, LMNB1, TAOK3, F2RL1, TLR3, EDA2R, CCL19, TLR4, ANKRD6, MAP3K5, NOD2, MYD88, NOD1, CTGF, RASGRP1, RASSF2, PYCARD, IL1B, RIPK2, GADD45B, GADD45A, CD27	2579	70	18082	2.40386	0.325288	0.00276708	0.124277
GOTERM_BP_DIRECT	GO:0030036~actin cytoskeleton organization	39	1.3189	6.61197e-05	RHOJ, PDLIM7, NUAK2, PDGFB, WASF3, PDLIM4, SSH2, FHL3, RHOU, DAAM2, CORO2B, CORO2A, PRR5, DOCK2, RAC2, PAK3, SH2B2, WIPF1, MKL1, EHD2, AGAP2, RHOG, INF2, FMNL2, FMNL3, FOXJ1, ROCK2, FSCN1, TMSB10, CSRP1, VASP, FLNA, ARHGAP26, ELMO1, CORO1A, CCR7, TMOD3, TMSB4X, ABL2	2579	142	18082	1.92562	0.334255	0.00284105	0.1285
GOTERM_BP_DIRECT	GO:0030316~osteoclast differentiation	14	0.473453	7.02925e-05	GPR183, SBNO2, TNF, EFNA2, CSF1, FOXP1, EPHA2, TRF, JUNB, GPC3, CD300LF, SNX10, CSF1R, NFATC1	2579	29	18082	3.38474	0.351131	0.00299914	0.136604
GOTERM_BP_DIRECT	GO:0032088~negative regulation of NF-kappaB transcription factor activity	23	0.777815	7.17507e-05	HAVCR2, ZCCHC11, CYP1B1, NFKBID, FOXJ1, CMKLR1, NLRP3, AIM2, TRIM21, TLR9, NLRC5, IRAK3, NOD2, PRMT2, NLRC3, ARRB2, ARRB1, PYCARD, ZC3H12A, GFI1, TNFAIP3, KLF4, TRAF3	2579	66	18082	2.44331	0.356927	0.00304018	0.139436
GOTERM_BP_DIRECT	GO:0038083~peptidyl-tyrosine autophosphorylation	17	0.574907	8.24225e-05	ITK, FGR, LYN, HCK, BLK, FES, BTK, FYN, LCK, ZAP70, TXK, JAK3, TNK2, CSK, ABL2, SYK, MATK	2579	41	18082	2.9071	0.397801	0.00346772	0.160159
GOTERM_BP_DIRECT	GO:0030198~extracellular matrix organization	33	1.116	9.10097e-05	TNF, ADAMTSL2, SPOCK2, MMP9, NPNT, ADAMTSL4, ELN, NFKB2, SOX9, ABI3BP, APLP1, SMOC2, ERO1LB, HPSE, CRISPLD2, FOXF1, SMOC1, TGFBI, BCL3, GFOD2, CYR61, COL18A1, B4GALT1, TNXB, LGALS3, NTN4, COL5A3, EMILIN1, MMP11, CSGALNACT1, FBLN1, EGFLAM, PDGFRA	2579	114	18082	2.02957	0.428796	0.00380233	0.176831
GOTERM_BP_DIRECT	GO:0070269~pyroptosis	8	0.270544	9.58605e-05	NLRC4, CASP4, NAIP2, NAIP5, GSDMD, NLRP1B, CASP1, AIM2	2579	10	18082	5.609	0.445594	0.00397759	0.186248
GOTERM_BP_DIRECT	GO:0007049~cell cycle	122	4.1258	9.99256e-05	DBF4, PKMYT1, AURKB, CDCA8, CDKN2B, CASP8AP2, DDX11, CDKN2C, MIS18A, INCENP, MAP3K8, TRP63, CDCA2, CCNA2, CDCA5, ASPM, STAG1, LIG1, SGOL1, RBL1, PIM1, AHR, VASH1, UHRF1, MAD2L1, TIMELESS, RCC2, MAPK7, MAD2L2, NEK6, GNAI2, NEK2, STK10, CNTRL, PRR5, NCAPG2, DDIAS, HELLS, TFDP1, ERCC6L, CKAP2, MKI67, IKZF1, NUF2, HACE1, NDC80, REEP4, BRCA1, SUV39H2, CDKN1C, CDKN1A, PLK1, KCTD11, STEAP3, KIF23, E2F2,…	2579	614	18082	1.39311	0.45929	0.00411816	0.194139
GOTERM_BP_DIRECT	GO:2000406~positive regulation of T cell migration	10	0.338181	0.000106021	AIF1, PYCARD, TNFRSF14, ITGB3, ITGA4, CCL5, ADAM8, CXCL12, LGALS9, CXCL10	2579	16	18082	4.38203	0.479196	0.00433976	0.205969
GOTERM_BP_DIRECT	GO:0010759~positive regulation of macrophage chemotaxis	10	0.338181	0.000106021	PTPRJ, C3AR1, CCR7, CCL2, C5AR1, CMKLR1, CSF1, CX3CL1, CCL5, THBS1	2579	16	18082	4.38203	0.479196	0.00433976	0.205969
GOTERM_BP_DIRECT	GO:0048535~lymph node development	14	0.473453	0.000107915	SPNS2, IKZF1, FLT3, NFKB1, POLB, NFKB2, IL7R, TGFB1, CCR7, CXCR5, CXCL13, RIPK3, JAK3, LTB	2579	30	18082	3.27191	0.48523	0.00438792	0.209644
GOTERM_BP_DIRECT	GO:0002523~leukocyte migration involved in inflammatory response	9	0.304363	0.000111053	CCL2, S100A8, PPBP, S100A9, ITGB2, CX3CL1, ADAM8, CD24A, ITGAM	2579	13	18082	4.85394	0.495076	0.00448562	0.215735
GOTERM_BP_DIRECT	GO:0045078~positive regulation of interferon-gamma biosynthetic process	9	0.304363	0.000111053	CD276, TNFRSF13C, TLR3, ZFPM1, CD1D1, TLR7, TLR8, CD27, TLR9	2579	13	18082	4.85394	0.495076	0.00448562	0.215735
GOTERM_BP_DIRECT	GO:0045669~positive regulation of osteoblast differentiation	23	0.777815	0.000118626	MEF2C, BMP2, CEBPB, IFITM1, PDLIM7, PTGER4, CEBPD, SOX11, NPNT, CD276, CLIC1, SMAD1, DDR2, GDPD2, WNT4, SFRP2, JUND, TRP63, GDF10, RUNX2, IFI204, CYR61, ACVR1	2579	68	18082	2.37145	0.518066	0.00475954	0.23043
GOTERM_BP_DIRECT	GO:0001503~ossification	29	0.980724	0.000119	SBNO2, THRA, PDLIM7, IFITM1, CSF1, MMP9, RSAD2, GPM6B, SOX9, DDR2, CBFB, IGSF10, CTGF, BCL2, RUNX1, RUNX3, IHH, BMP2, BMP1, MGP, IGF2, MMP14, COL5A2, SOST, SP3, RASSF2, GDF10, FOXC1, STC1	2579	96	18082	2.11798	0.519176	0.00474361	0.231157
GOTERM_BP_DIRECT	GO:0050853~B cell receptor signaling pathway	20	0.676361	0.00012804	MEF2C, PTPN6, PTPRC, LYN, BLK, NCKAP1L, NFAM1, RFTN1, PRKCB, CD38, LAT2, CD19, KLHL6, BCL2, LCK, ZAP70, CD79B, CD79A, NFATC2, SYK	2579	55	18082	2.54954	0.545192	0.00507021	0.248696
GOTERM_BP_DIRECT	GO:0050728~negative regulation of inflammatory response	27	0.913088	0.000132529	TNFAIP8L2, PPARD, SIGLECE, ADORA2A, PGLYRP1, NFKB1, ADA, NOV, TNFRSF1A, TNFRSF1B, CD44, SMPDL3B, APOE, FOXF1, CNR2, CALCRL, NT5E, IL2RA, PTGER4, SOCS3, CD276, HGF, NLRP3, LGALS9, ETS1, TNFAIP3, MUC19	2579	87	18082	2.1759	0.557583	0.00521395	0.257404
GOTERM_BP_DIRECT	GO:0007275~multicellular organism development	189	6.39161	0.000139375	MEF2C, SHTN1, CADM1, PDLIM7, PDGFB, JAG2, SLC7A5, PRKX, HOXC8, WNT4, G2E3, OLFML3, DAB1, SERPINE2, UNC5A, SEMA7A, TRP63, ZFP831, CREB3L1, DND1, SPRED1, IFRD1, RBM11, TWIST2, ISLR2, WNT10A, PDPN, MDGA1, EFNB1, ENC1, EMX2, EFNB2, EOMES, MGP, TNFRSF14, HES7, COLEC11, 6330408A02RIK, VEGFC, HHEX, MSX1, RELT, TIMELESS, NAV1, GTF2IRD1, PDGFRA, RYR1, PDGFRB, ROR2, RELN, ZFP260, PRDM1, TNFAIP2, WNT5A, TSH…	2579	1029	18082	1.28778	0.575835	0.00544774	0.270683
GOTERM_BP_DIRECT	GO:0007568~aging	44	1.48799	0.000146022	CCL2, LITAF, TACR3, GRB2, MMP7, TGFB3, CNP, ITGB2, AURKB, DCN, NFKB2, TIMP2, ADA, TGFB1, TIMP1, CALCA, VCAM1, ATP2B1, FOS, TNFRSF1B, APOD, CTGF, APOE, JUND, CIITA, SREBF1, GNAO1, CYP1A1, FADS1, RELA, TGFBR2, POLB, SERPING1, STAT3, CDKN1C, CD86, LRP1, PENK, ADM, JUN, IFI27L2A, CTSC, APAF1, IGFBP2	2579	173	18082	1.78321	0.592835	0.00567081	0.283575
GOTERM_BP_DIRECT	GO:0001837~epithelial to mesenchymal transition	14	0.473453	0.000161708	BMP2, TGFBR1, SOX9, SNAI2, SNAI1, TGFB1, FLNA, WNT4, NOTCH1, MSX1, LOXL3, LOXL2, RBPJ, NFATC1	2579	31	18082	3.16637	0.630303	0.00623878	0.313993
GOTERM_BP_DIRECT	GO:2000379~positive regulation of reactive oxygen species metabolic process	14	0.473453	0.000161708	PID1, CDKN1A, CD36, CYP1B1, PDGFB, GRB2, F2, TGFBR2, RIPK3, PDGFRB, ZC3H12A, THBS1, GADD45A, AGER	2579	31	18082	3.16637	0.630303	0.00623878	0.313993
GOTERM_BP_DIRECT	GO:0018105~peptidyl-serine phosphorylation	36	1.21745	0.000180022	CLSPN, CDK5R1, PDGFB, BRSK2, MAP4K1, MAPKAPK2, BRSK1, LATS2, PRKX, VRK2, PKN3, MORC3, BCL2, CAMK2D, DCLK2, CAMK2A, DCLK1, AKT3, SYK, CDC7, TGFBR1, TGFBR2, PRKCH, STK4, PRKCB, MAST3, PRKD2, MAST1, PLK2, PLK1, CSNK1E, HIPK3, DYRK1A, MAPK7, NEK6, MAP3K12	2579	133	18082	1.89778	0.669706	0.00689966	0.349493
GOTERM_BP_DIRECT	GO:0060907~positive regulation of macrophage cytokine production	7	0.236726	0.000180471	WNT5A, CD36, SEMA7A, TLR2, TLR4, SPON2, CD74	2579	8	18082	6.13484	0.670618	0.00687402	0.350364
GOTERM_BP_DIRECT	GO:0050702~interleukin-1 beta secretion	7	0.236726	0.000180471	NLRC4, CD36, GBP5, F2RL1, TLR4, TLR6, AIM2	2579	8	18082	6.13484	0.670618	0.00687402	0.350364
GOTERM_BP_DIRECT	GO:0050688~regulation of defense response to virus	7	0.236726	0.000180471	APOBEC3, IFIT1, CD37, TSPAN32, GBP4, SPN, TRAF3	2579	8	18082	6.13484	0.670618	0.00687402	0.350364
GOTERM_BP_DIRECT	GO:0007596~blood coagulation	26	0.87927	0.000190203	SERPINA10, PDGFB, C3, F13A1, F2RL1, ENPP4, FGG, FGA, PROCR, SERPINE2, FGB, TSPAN32, APOH, PTPRJ, KNG1, MAFF, F10, SERPING1, ANXA5, P2RY12, VWF, THBD, F2, SERPIND1, PROS1, F2R	2579	84	18082	2.17015	0.689767	0.00719886	0.369226
GOTERM_BP_DIRECT	GO:0071560~cellular response to transforming growth factor beta stimulus	21	0.710179	0.000194552	MEF2C, WNT5A, WNT10A, ACVRL1, TGFBR1, EDN1, ANKRD1, SOX9, TGFB1, ACTR3, ZFP36L1, ZFP36L2, WNT4, PENK, FYN, CX3CR1, SERPINE1, APAF1, MAPK7, RUNX1, SCX	2579	61	18082	2.41371	0.69796	0.00731785	0.377652
GOTERM_BP_DIRECT	GO:0042104~positive regulation of activated T cell proliferation	12	0.405817	0.000200231	ICOSL, CD86, IL12RB1, IL2RA, IL18, PYCARD, IGF2, JAK3, IGFBP2, TNFSF9, CD24A, AGER	2579	24	18082	3.50562	0.708333	0.00748492	0.388655
GOTERM_BP_DIRECT	GO:0007010~cytoskeleton organization	30	1.01454	0.00021562	CCL3, CCL2, WASF3, BLK, WTIP, SOX9, RHOU, CCL7, DOCK2, PACSIN1, TSPAN32, CNN2, FMNL2, FMNL3, TNIK, HCK, MICAL2, DPYSL2, SIRPA, MARK1, THY1, LSP1, AJUBA, CCL11, CCL12, MAST1, GPR35, YWHAH, TAGLN, SH3KBP1	2579	104	18082	2.02247	0.73469	0.0080093	0.418467
GOTERM_BP_DIRECT	GO:0006461~protein complex assembly	22	0.743997	0.000218547	TRAF2, CD3D, KMT2A, PML, MGP, NCKAP1L, PF4, SHANK1, SOX9, CAPN3, CD74, LLGL1, GCH1, CCNB1, NUPR1, FGA, TAP2, SLC2A1, DLG4, MDM2, H2-DMA, APBA1	2579	66	18082	2.33708	0.739425	0.00806886	0.424135
GOTERM_BP_DIRECT	GO:0045060~negative thymic T cell selection	9	0.304363	0.000226674	PTPRC, CCR7, DOCK2, CD3E, ZAP70, FAS, CD74, SPN, CD28	2579	14	18082	4.50723	0.752138	0.00831782	0.439876
GOTERM_BP_DIRECT	GO:0045577~regulation of B cell differentiation	8	0.270544	0.000231029	ZFP36L1, ZFP36L2, PTPRC, PTPN6, CARD11, IKZF3, NFAM1, CD24A	2579	11	18082	5.09909	0.758693	0.00842671	0.448309
GOTERM_BP_DIRECT	GO:2000484~positive regulation of interleukin-8 secretion	8	0.270544	0.000231029	WNT5A, CD244, FCNA, FFAR2, F2RL1, CD2, PYCARD, F2R	2579	11	18082	5.09909	0.758693	0.00842671	0.448309
GOTERM_BP_DIRECT	GO:0046641~positive regulation of alpha-beta T cell proliferation	8	0.270544	0.000231029	PTPRC, CD3E, CCR2, ZAP70, RIPK2, CD24A, SYK, CD28	2579	11	18082	5.09909	0.758693	0.00842671	0.448309
GOTERM_BP_DIRECT	GO:0000187~activation of MAPK activity	24	0.811633	0.000257885	WNT5A, PTPRC, BMP2, TNF, IQGAP3, TGFB3, ITGA1, FGF10, TLR4, HGF, LPAR1, CD74, NTRK3, P2RX7, MAP3K5, PLCE1, ARRB1, PROK1, IL1B, TGFA, THBS1, FGF1, NRG1, SYK	2579	76	18082	2.21408	0.795456	0.00934643	0.500299
GOTERM_BP_DIRECT	GO:0001816~cytokine production	12	0.405817	0.00031168	BATF, IRAK4, ITK, ZCCHC11, REL, RASGRP1, CD4, TXK, NFATC2, PLA2R1, CD226, PTAFR	2579	25	18082	3.3654	0.85311	0.0112193	0.604362
GOTERM_BP_DIRECT	GO:0008630~intrinsic apoptotic signaling pathway in response to DNA damage	19	0.642543	0.000317972	CRIP1, TNF, PML, POLB, SFN, BRCA1, EPHA2, HIC1, TNFRSF1A, BCL2A1D, TNFRSF1B, BCL2A1B, BCL2A1A, BOK, BCL2, BAX, NFATC4, MYC, PIK3R1	2579	54	18082	2.46692	0.858689	0.011378	0.616525
GOTERM_BP_DIRECT	GO:0001819~positive regulation of cytokine production	13	0.439635	0.000334981	HAVCR2, WNT5A, SLC11A1, CARD11, CCDC88B, TNF, TLR3, HILPDA, TLR5, NFAM1, EIF2AK2, IL1F6, LGALS9	2579	29	18082	3.14297	0.872735	0.0119138	0.649403
GOTERM_BP_DIRECT	GO:0030889~negative regulation of B cell proliferation	10	0.338181	0.000343838	BTLA, CASP3, FCGR2B, LYN, CD300A, TNFRSF13B, INPP5D, PRDM1, CD24A, BTK	2579	18	18082	3.89514	0.879487	0.0121567	0.666519
GOTERM_BP_DIRECT	GO:0051726~regulation of cell cycle	31	1.04836	0.000363556	E2F2, FIGNL1, SIPA1, PRR11, LEMD3, SFN, CCNE1, BCL2, JUND, PTPRC, TRNP1, RBL1, CCNF, CLIC1, ARNTL, TACC3, BIRC2, 2810417H13RIK, STAT3, JUNB, NRAS, ATF5, CDKN1A, CCND2, BAX, JUN, MNT, GAS2L1, GRK5, GADD45B, GADD45A	2579	112	18082	1.94061	0.893261	0.0127761	0.704613
GOTERM_BP_DIRECT	GO:0030154~cell differentiation	146	4.93744	0.000368986	MEF2C, GNA13, CADM1, PDLIM7, JAG2, SLC7A5, PRKX, BATF, WNT4, DAB1, ZFP932, SERPINE2, CTGF, SEMA7A, TRP63, PTBP3, IFRD1, RBM11, TWIST2, MATK, MDGA1, EFNB1, PIK3CD, EFNB2, EOMES, MGP, PTPRU, HHEX, VEGFC, NAV1, ROR2, MAPK7, TGFB1I1, TNFAIP2, WNT5A, TDRD5, FGR, TNFRSF12A, GRB2, BLK, KLRK1, ELK3, SOX9, 1700112E06RIK, RASAL1, ITGAV, TCF4, TCF3, HIP1, PTPN6, BMP2, BMP1, SLCO4C1, LGALS3, CPNE5, TGFBR1, T…	2579	780	18082	1.31236	0.896769	0.0128921	0.715102
GOTERM_BP_DIRECT	GO:0010977~negative regulation of neuron projection development	21	0.710179	0.000399595	RTN4, H2-K1, MAG, EFEMP1, VIM, RUNX1T1, H2-D1, DPYSL3, LPAR1, ITM2C, FLNA, B2M, MAP4K4, RGMA, LRP1, CRMP1, DLEU2, ADAM17, MDM2, GFI1, RBPJ	2579	64	18082	2.30056	0.914497	0.0138756	0.774204
GOTERM_BP_DIRECT	GO:0007015~actin filament organization	25	0.845451	0.000407805	ACTR3B, MYO1B, FSCN1, ACTN1, ARHGAP17, TMSB10, SIRPA, WAS, TRF, ACTR3, CCL11, NCK2, PACSIN1, CORO1A, CASP4, RND1, RAC2, SORBS2, BCL2, FAT1, TMOD3, TMSB4X, MAD2L2, EMP2, ABL2	2579	83	18082	2.11182	0.91871	0.0140793	0.790051
GOTERM_BP_DIRECT	GO:0032695~negative regulation of interleukin-12 production	9	0.304363	0.000425024	TIGIT, IRAK3, NOD2, NLRC3, ARRB2, CMKLR1, TLR2, JAK3, THBS1	2579	15	18082	4.20675	0.926886	0.0145877	0.82328
GOTERM_BP_DIRECT	GO:0030595~leukocyte chemotaxis	11	0.371999	0.000425676	GPR183, CORO1A, CCL3, CXCR5, IL16, CCR1, S100A9, CNR2, CKLF, PF4, CCL4	2579	22	18082	3.50562	0.927179	0.0145289	0.824538
GOTERM_BP_DIRECT	GO:1902895~positive regulation of pri-miRNA transcription from RNA polymerase II promoter	11	0.371999	0.000425676	FOS, BMP2, PDGFB, JUN, RELA, SPI1, TEAD1, NFKB1, SMAD1, TGFB1, STAT3	2579	22	18082	3.50562	0.927179	0.0145289	0.824538
GOTERM_BP_DIRECT	GO:0031668~cellular response to extracellular stimulus	11	0.371999	0.000425676	FOS, CDKN1A, P2RX7, ITGA6, LYN, CDKN2B, AIF1, SFRP2, GSDMD, AXL, NR4A2	2579	22	18082	3.50562	0.927179	0.0145289	0.824538
GOTERM_BP_DIRECT	GO:0097192~extrinsic apoptotic signaling pathway in absence of ligand	16	0.541089	0.000427676	CLCA3A2, DAPK1, LCN2, BCL2A1D, CASP3, EYA2, BCL2A1B, UNC5A, BCL2A1A, BOK, ITGAV, BCL2, BAX, IL1B, FAS, NGF	2579	42	18082	2.67095	0.928069	0.0145161	0.828395
GOTERM_BP_DIRECT	GO:0048873~homeostasis of number of cells within a tissue	15	0.507271	0.000458229	KMT2A, IL7, FLT3, CSF1, SOX9, CORO1A, P2RX7, BCL2, BAX, CCR2, FLT3L, SASH3, AKT3, CD7, F2R	2579	38	18082	2.7676	0.940402	0.0154601	0.887327
GOTERM_BP_DIRECT	GO:0043491~protein kinase B signaling	15	0.507271	0.000458229	CCL3, CCL2, TNF, PIK3C2B, AXL, CD40, CCL5, SOX9, EPHA2, TGFB1, P2RY12, ZFP36L1, LINGO1, CCL12, IL1B	2579	38	18082	2.7676	0.940402	0.0154601	0.887327
GOTERM_BP_DIRECT	GO:0008283~cell proliferation	51	1.72472	0.000459109	PPARD, UCHL1, E2F8, FGF13, HLCS, AURKB, TGFB1, DKC1, BOK, TGFBI, GNG2, FGF1, MYC, CYP1A1, NCF1, PDPN, PIM1, TACC3, PURB, SH2D2A, HHEX, UHRF1, GNB1, ASCC3, FOXC1, CKS1B, TNF, GNAI2, CSF1, POLA1, MAP4K1, CD74, HDGFRP3, ZFP36L1, STAT4, TNFRSF1B, RASGRP4, BCL2, CKLF, BUB1, CSF1R, GNAT1, PTPN6, LTK, MKI67, HGF, STAT3, LRP1, BAX, IRF2, RAP1B	2579	220	18082	1.62533	0.940724	0.0154051	0.889024
GOTERM_BP_DIRECT	GO:0097190~apoptotic signaling pathway	18	0.608725	0.000462574	PPARD, TNF, CD3E, TNFRSF25, TNFRSF14, CD40, DAXX, CD24A, DAPK1, RELT, BBC3, BAX, APAF1, FAS, CD5, SPN, HIP1, CD28	2579	51	18082	2.47456	0.941975	0.0154363	0.895705
GOTERM_BP_DIRECT	GO:0042493~response to drug	72	2.4349	0.000464472	APOBEC1, PTGS2, MMP9, MMP7, TGFB1, B2M, FOS, DAB1, SLC1A3, APOD, GATA6, TGFA, LOX, CASP1, ICAM1, RET, LYN, CYP1A1, RELA, EMX2, CST3, JUNB, RAD51, PRKCB, CD38, VEGFC, CD86, ABCB1B, JUN, LCK, ADAM17, MDM2, TGIF1, AOC1, HMGB2, CCL3, ADORA2A, CDH3, TIMP2, ADA, ALDH1A1, MTHFR, ACSL1, BCL2, JUND, NFATC2, THBS1, TCF3, RASA1, COL18A1, SREBF1, GNAO1, MAOB, TGFBR2, ANXA1, ATP1A3, NCKAP1L, IGF2, DPYSL2, SMA…	2579	339	18082	1.48911	0.942649	0.0154156	0.899364
GOTERM_BP_DIRECT	GO:0045662~negative regulation of myoblast differentiation	12	0.405817	0.000471023	GDF3, NOTCH1, PPARD, TNF, CXCL14, IL18, CCL9, MKX, MBNL3, SOX9, TGFB1, CXCL10	2579	26	18082	3.23596	0.944916	0.0155475	0.911994
GOTERM_BP_DIRECT	GO:0045627~positive regulation of T-helper 1 cell differentiation	7	0.236726	0.000475762	CCR7, HLX, CCR2, ANXA1, IRF1, CCL19, RIPK2	2579	9	18082	5.45319	0.946499	0.015619	0.92113
GOTERM_BP_DIRECT	GO:0002504~antigen processing and presentation of peptide or polysaccharide antigen via MHC class II	7	0.236726	0.000475762	H2-EB2, H2-EB1, H2-OB, H2-DMB1, H2-AA, H2-AB1, H2-DMA	2579	9	18082	5.45319	0.946499	0.015619	0.92113
GOTERM_BP_DIRECT	GO:0050798~activated T cell proliferation	7	0.236726	0.000475762	ITGAL, SATB1, EPHB6, ITGAX, FYN, ITGB2, ITGAM	2579	9	18082	5.45319	0.946499	0.015619	0.92113
GOTERM_BP_DIRECT	GO:0071223~cellular response to lipoteichoic acid	7	0.236726	0.000475762	CD36, TLR2, RIPK2, TLR4, LBP, TREM2, CD14	2579	9	18082	5.45319	0.946499	0.015619	0.92113
GOTERM_BP_DIRECT	GO:0009743~response to carbohydrate	7	0.236726	0.000475762	APOB, LYN, P2RX2, CST3, IL1B, MDM2, RAP1B	2579	9	18082	5.45319	0.946499	0.015619	0.92113
GOTERM_BP_DIRECT	GO:0038095~Fc-epsilon receptor signaling pathway	8	0.270544	0.000486093	ITK, BCL10, CARD11, GRB2, MAP3K1, RASGRP1, MALT1, BTK	2579	12	18082	4.67416	0.949796	0.0158709	0.941041
GOTERM_BP_DIRECT	GO:0045088~regulation of innate immune response	8	0.270544	0.000486093	FGR, IRF7, IRF1, DUSP10, MYO1F, SAMHD1, TNFAIP3, DHX58	2579	12	18082	4.67416	0.949796	0.0158709	0.941041
GOTERM_BP_DIRECT	GO:0016045~detection of bacterium	8	0.270544	0.000486093	NLRC4, NOD2, NOD1, NAIP2, PGLYRP2, NAIP5, PGLYRP1, CD209B	2579	12	18082	4.67416	0.949796	0.0158709	0.941041
GOTERM_BP_DIRECT	GO:0031100~organ regeneration	19	0.642543	0.000525114	CCL2, C5AR1, MKI67, FLT3, TGFBR2, AXL, NR4A3, HGF, PTPRU, CXCL12, TGFB1, ANXA3, LIF, NOTCH1, CDKN1A, ADM, APOH, CCNA2, LCP1	2579	56	18082	2.37882	0.960517	0.0170439	1.01622
GOTERM_BP_DIRECT	GO:0050829~defense response to Gram-negative bacterium	19	0.642543	0.000525114	LYZ2, HMGB2, LYZ1, GSDMD, MMP7, TLR4, TNFRSF14, TLR5, B2M, TLR9, SLC11A1, ADM, SERPINE1, NAIP5, PYCARD, IIGP1, CD4, LBP, MR1	2579	56	18082	2.37882	0.960517	0.0170439	1.01622
GOTERM_BP_DIRECT	GO:0035690~cellular response to drug	23	0.777815	0.000562513	MEF2C, RAP2A, DDC, CCL2, EDN1, TLR3, SLAMF8, ANKRD1, CCL4, AIM2, PPM1E, PDE2A, CD69, PDE4A, SERPINE1, PDE4B, IL1B, RAP1A, RANBP1, RAP1B, NOS2, MYC, MYLK	2579	75	18082	2.15012	0.968637	0.0181513	1.08822
GOTERM_BP_DIRECT	GO:0007219~Notch signaling pathway	33	1.116	0.000563949	JAG2, HP, SOX9, TGFB1, CDH6, FBXW7, FAT4, SORBS2, TRP63, NEURL1A, DTX4, BMP2, IL2RA, GMDS, DTX1, DTX2, MAML2, TGFBR2, GZMB, HES7, CDK6, SPEN, SNAI2, NOTCH3, NOTCH2, HHEX, NOTCH1, PTP4A3, HEYL, ADAM17, CNTN1, FOXC1, RBPJ	2579	125	18082	1.85097	0.968913	0.0181024	1.09098
GOTERM_BP_DIRECT	GO:1901741~positive regulation of myoblast fusion	10	0.338181	0.000570895	IL4RA, CXCL9, TNFSF14, CCL8, FLT3L, CD53, NFATC2, GDF15, EHD2, CXCL12	2579	19	18082	3.69013	0.970214	0.0182283	1.10435
GOTERM_BP_DIRECT	GO:0034113~heterotypic cell-cell adhesion	10	0.338181	0.000570895	PTPRC, ITGAX, ITGA5, ITGAV, ITGB7, ITGA7, CD2, ITGB2, ITGB3, ITGA4	2579	19	18082	3.69013	0.970214	0.0182283	1.10435
GOTERM_BP_DIRECT	GO:0001974~blood vessel remodeling	16	0.541089	0.000571089	MEF2C, ACVRL1, AXL, FGF10, ITGA4, AHR, FLNA, LIF, BGN, CHD7, BAX, CCR2, ADRA1B, MDM2, FOXC1, RBPJ	2579	43	18082	2.60884	0.97025	0.0181403	1.10472
GOTERM_BP_DIRECT	GO:0031532~actin cytoskeleton reorganization	18	0.608725	0.000597023	PARVG, MICALL2, PHACTR1, RAP2A, TNIK, FGF7, PLEK, S100A9, ANXA1, BRSK2, GPR65, FGF10, FLNA, S1PR2, NPHS2, PTPN1, ANTXR1, PARVB	2579	52	18082	2.42697	0.97464	0.0188592	1.15461
GOTERM_BP_DIRECT	GO:0007399~nervous system development	78	2.63781	0.000600187	NRP2, MEF2C, RTN4, FGF13, ZEB1, SLC7A5, FOS, NDE1, APOB, DAB1, SERPINE2, CXCR4, SEMA7A, BTBD3, SEMA3D, NRG1, ISLR2, KIF2A, RET, TNIK, CCDC88A, SCN2B, EFNB1, MDGA1, SOX11, EFNB2, ENC1, MBNL1, SLIT3, DACT1, NAV1, SEMA4F, NAV2, SEMA4C, CNTN1, SPAST, SRGAP2, CAMK1D, BRSK2, DCDC2A, BRSK1, ITM2C, HOXA1, CRMP1, GPSM1, ZC3H12A, SH2B2, TCF4, TCF3, DCLK1, FBXO45, NES, TRNP1, MAP1B, NR4A2, NTNG2, DPYSL3, GD…	2579	377	18082	1.4506	0.975129	0.0188614	1.1607
GOTERM_BP_DIRECT	GO:0048514~blood vessel morphogenesis	14	0.473453	0.000664427	FLT1, ACVRL1, CYP1B1, PDGFB, EFNB2, EDN1, ITGA7, FGF10, THBS1, MEIS1, RASA1, AHR, EPHA2, SYK	2579	35	18082	2.8045	0.983254	0.0207538	1.28417
GOTERM_BP_DIRECT	GO:0071479~cellular response to ionizing radiation	13	0.439635	0.000691401	RAD51AP1, FIGNL1, GRB2, RAD9A, SNAI2, TGFB1, TANK, RAD51, CDKN1A, BBC3, RHOB, GADD45A, CLOCK	2579	31	18082	2.9402	0.985816	0.0214785	1.33597
GOTERM_BP_DIRECT	GO:0032689~negative regulation of interferon-gamma production	12	0.405817	0.000693144	HAVCR2, CD96, NOD2, SH2D1B1, IL1RL1, PGLYRP2, CD274, PGLYRP1, AXL, TLR4, IL33, LGALS9	2579	27	18082	3.11611	0.985968	0.021424	1.33932
GOTERM_BP_DIRECT	GO:0071277~cellular response to calcium ion	18	0.608725	0.000763642	MEF2C, WNT5A, GUCA1A, EDN1, CPNE7, CAPN3, JUNB, TRPM2, FOS, SLC25A24, CLIC4, JUN, ALOX5AP, JUND, RASGRP2, CPNE2, RASA4, MYLK	2579	53	18082	2.38118	0.990909	0.0234602	1.47458
GOTERM_BP_DIRECT	GO:0002230~positive regulation of defense response to virus by host	32	1.08218	0.000780551	CLDN7, FGF7, PTPN22, ITPKC, CCL5, FAM13B, TMEM173, SLC1A3, IL12RB1, CD93, GMIP, PYCARD, ZC3H12A, FGFBP1, ALPK1, TNIK, MAP1A, PDK4, HILPDA, ACKR3, REEP2, ANXA5, AIM2, STAT2, STOM, TRAF3IP2, MB21D1, SNTG1, ASB2, SMURF1, MYLK, CAR7	2579	122	18082	1.83901	0.991808	0.0238546	1.507
GOTERM_BP_DIRECT	GO:0043507~positive regulation of JUN kinase activity	15	0.507271	0.000832614	WNT5A, FGD2, SASH1, TRAF2, TNF, EDN1, IL1RN, TAOK3, ZEB2, TLR6, AGER, TLR9, MAP3K5, IL1B, ROR2	2579	40	18082	2.62922	0.994055	0.0253005	1.60675
GOTERM_BP_DIRECT	GO:0001569~patterning of blood vessels	15	0.507271	0.000832614	GNA13, FLT1, TGFBR2, EDN1, STK4, CXCL12, AHR, EDNRA, CXCR4, SFRP2, NFATC4, PLXND1, ENG, IHH, ACVR1	2579	40	18082	2.62922	0.994055	0.0253005	1.60675
GOTERM_BP_DIRECT	GO:0050714~positive regulation of protein secretion	15	0.507271	0.000832614	PTGER4, ADORA2A, EXPH5, TGFB3, ANKRD1, TGFB1, KCNN4, VEGFC, FGG, P2RX7, FGA, ANG, FGB, RAPGEF4, UNC13B	2579	40	18082	2.62922	0.994055	0.0253005	1.60675
GOTERM_BP_DIRECT	GO:0045600~positive regulation of fat cell differentiation	17	0.574907	0.000869735	SH3PXD2B, ZFP385A, BMP2, CEBPB, CMKLR1, SAV1, ZBTB16, FRZB, SNAI2, STK4, ZFP36L1, CCDC3, MEDAG, DACT1, SFRP2, ZC3H12A, FNDC3B	2579	49	18082	2.43247	0.99527	0.0262843	1.67781
GOTERM_BP_DIRECT	GO:0070059~intrinsic apoptotic signaling pathway in response to endoplasmic reticulum stress	14	0.473453	0.000905585	MAP3K5, ATF4, CASP3, TNFRSF10B, CEBPB, CASP4, BBC3, BAX, BCL2, CASP12, BRSK2, PML, TRIB3, APAF1	2579	36	18082	2.7266	0.996207	0.0272197	1.74639
GOTERM_BP_DIRECT	GO:0060397~JAK-STAT cascade involved in growth hormone signaling pathway	8	0.270544	0.000923639	PTPN6, LYN, SOCS3, SOCS1, ADAM17, PTPN1, STAT1, STAT3	2579	13	18082	4.31461	0.996606	0.0276201	1.78091
GOTERM_BP_DIRECT	GO:0031622~positive regulation of fever generation	6	0.202908	0.000958322	TNF, PTGER3, PTGS2, CCR5, IL1B, CCL5	2579	7	18082	6.00964	0.997259	0.0285044	1.84719
GOTERM_BP_DIRECT	GO:0050861~positive regulation of B cell receptor signaling pathway	6	0.202908	0.000958322	LYN, SLC39A10, PRKCH, NFAM1, CMTM3, PRKCB	2579	7	18082	6.00964	0.997259	0.0285044	1.84719
GOTERM_BP_DIRECT	GO:0032611~interleukin-1 beta production	6	0.202908	0.000958322	PYCARD, IL1B, NLRP1B, MR1, CASP1, NLRP3	2579	7	18082	6.00964	0.997259	0.0285044	1.84719
GOTERM_BP_DIRECT	GO:0002467~germinal center formation	6	0.202908	0.000958322	MEF2C, UNC13D, KLHL6, BCL3, ADAM17, NFKB2	2579	7	18082	6.00964	0.997259	0.0285044	1.84719
GOTERM_BP_DIRECT	GO:2000134~negative regulation of G1/S transition of mitotic cell cycle	13	0.439635	0.000964038	CDKN1A, DACT1, PRMT2, CDKN2B, CTDSPL, BCL2, SLFN9, EZH2, SLFN8, GPNMB, SLFN1, ZC3H12D, KANK2	2579	32	18082	2.84832	0.997354	0.0285342	1.85812
GOTERM_BP_DIRECT	GO:0043406~positive regulation of MAP kinase activity	18	0.608725	0.000968409	MEF2C, PIK3CG, FLT1, TNF, PDGFB, EZH2, EDN1, CD40, CD24A, TGFB1, AJUBA, RASGRP1, PDE5A, PDGFRB, PIK3R5, PIK3R6, FGF1, CSK	2579	54	18082	2.33708	0.997424	0.0285246	1.86646
GOTERM_BP_DIRECT	GO:0030574~collagen catabolic process	11	0.371999	0.000983936	CTSK, PRTN3, MMP9, MRC2, MMP19, MMP7, CTSS, MMP3, MMP14, ADAMTS2, MMP11	2579	24	18082	3.21349	0.997659	0.0288376	1.89612
GOTERM_BP_DIRECT	GO:0042098~T cell proliferation	11	0.371999	0.000983936	PSMB10, PTPRC, ZBTB32, DOCK2, P2RX7, CXCR4, RIPK2, MALT1, FKBP1B, CXCL12, EBI3	2579	24	18082	3.21349	0.997659	0.0288376	1.89612
GOTERM_BP_DIRECT	GO:0030833~regulation of actin filament polymerization	11	0.371999	0.000983936	ARPC1B, CORO1A, PAK3, HCLS1, PREX1, ELN, FCHSD2, FCHSD1, ARPC5, RASA1, CLEC2I	2579	24	18082	3.21349	0.997659	0.0288376	1.89612
GOTERM_BP_DIRECT	GO:0010575~positive regulation of vascular endothelial growth factor production	11	0.371999	0.000983936	C3AR1, ATF4, C5AR1, CYP1B1, SULF2, PTGS2, HPSE, C3, SULF1, IL1B, BRCA1	2579	24	18082	3.21349	0.997659	0.0288376	1.89612
GOTERM_BP_DIRECT	GO:0046777~protein autophosphorylation	43	1.45418	0.00102076	FGR, NEK2, STK10, STK17B, MAP4K1, MAPKAPK2, FES, DDR2, PRKX, BTK, IRAK3, VRK2, CAMK2D, ZAP70, CSK, CAMK2A, CSF1R, SYK, FLT1, TNIK, LYN, FLT3, HCK, TGFBR1, TAOK3, PIM1, STK4, THY1, DAPK1, NTRK3, PRKD2, FYN, LCK, DYRK1A, PDGFRA, RIPK3, PDGFRB, TXK, JAK3, GRK5, EIF2AK2, NEK6, MAP3K12	2579	183	18082	1.64745	0.998134	0.0297596	1.96643
GOTERM_BP_DIRECT	GO:2000727~positive regulation of cardiac muscle cell differentiation	7	0.236726	0.00104561	MEF2C, ARRB2, EFNB2, GREM1, NRG1, TGFB1, FOXP1	2579	10	18082	4.90787	0.998399	0.0303297	2.01384
GOTERM_BP_DIRECT	GO:0048245~eosinophil chemotaxis	7	0.236726	0.00104561	CCL11, HRH1, CCL3, CCL2, LGALS3, CCL5, CCL7	2579	10	18082	4.90787	0.998399	0.0303297	2.01384
GOTERM_BP_DIRECT	GO:0006351~transcription, DNA-templated	315	10.6527	0.00110477	MEF2C, BTK, DDX17, EPC2, CDCA7, ZFP932, FLI1, ZFP90, FOXF1, CREB3L1, TWIST2, RARG, RCOR1, ZFP628, RXRG, EOMES, UHRF1, MSX1, BAZ1A, PTRF, ASCC3, PARP14, JUN, MNT, TGIF1, VGLL3, TGIF2, PRDM1, MAD2L2, EIF2AK2, CRTC3, MYEF2, HESX1, LYL1, LEO1, BCOR, TCF4, MN1, TCF3, HIP1, PLAG1, KLF6, IKZF3, TCF7, IKZF2, KLF8, ZBTB46, IKZF1, ASXL1, SMAD1, USF1, ZBTB42, ZFP809, NOTCH3, NOTCH2, NOTCH1, ETS1, ZFP740, PP…	2579	1885	18082	1.17164	0.998888	0.0318687	2.1266
GOTERM_BP_DIRECT	GO:0000165~MAPK cascade	21	0.710179	0.00115938	MEF2C, PABPN1, CCL3, RET, TNF, CCL2, IL18, TAOK3, FGF13, SMAD1, CCL5, TGFB1, ZFP36L1, SLC11A1, ZFP36L2, DOK1, CCL12, MAP3K5, IL1B, NRG1, MYC	2579	69	18082	2.13386	0.999206	0.0332627	2.23061
GOTERM_BP_DIRECT	GO:0030308~negative regulation of cell growth	32	1.08218	0.00120117	RTN4, PPARD, ACVRL1, FOXK1, CRLF3, ZMAT3, PML, RRAD, GREM1, TGFB1, NOV, SERPINE2, CDKN2C, BCL2, SERTAD3, SOX17, ZC3H12D, PTPRJ, BST2, MNDAL, PSRC1, FRZB, SLIT3, RERG, SH3BP4, CDKN1A, MSX1, BBC3, DACT3, SFRP2, GAS2L1, EAF2	2579	125	18082	1.79488	0.999386	0.0342818	2.31013
GOTERM_BP_DIRECT	GO:0014032~neural crest cell development	9	0.304363	0.00123047	EDNRA, ALDH1A2, RDH10, SOX11, EDN1, CYP26A1, FOXC1, SNAI2, SOX9	2579	17	18082	3.71184	0.999487	0.0349418	2.36584
GOTERM_BP_DIRECT	GO:0042789~mRNA transcription from RNA polymerase II promoter	9	0.304363	0.00123047	SREBF1, ATF4, C5AR1, LMO2, SOX18, SOX17, RUNX3, FLNA, STAT3	2579	17	18082	3.71184	0.999487	0.0349418	2.36584
GOTERM_BP_DIRECT	GO:0071310~cellular response to organic substance	13	0.439635	0.00132043	EGR1, EGR2, TBX21, IQGAP3, NR4A1, TIMP2, STAT4, CASP3, CD68, BCL2, BAX, IL1B, CASP1	2579	33	18082	2.76201	0.999705	0.0372778	2.5367
GOTERM_BP_DIRECT	GO:2001240~negative regulation of extrinsic apoptotic signaling pathway in absence of ligand	13	0.439635	0.00132043	TNF, IL7, FGF10, PF4, CX3CL1, SNAI2, EYA2, FYN, BCL2, CX3CR1, IL1B, MAPK7, AGAP2	2579	33	18082	2.76201	0.999705	0.0372778	2.5367
GOTERM_BP_DIRECT	GO:0090280~positive regulation of calcium ion import	10	0.338181	0.00138824	CCL12, CCL2, LGALS3, PDGFB, CXCR4, TRPV2, SERPINE1, PDGFRB, STC1, CXCL12	2579	21	18082	3.33869	0.999806	0.0389772	2.66532
GOTERM_BP_DIRECT	GO:0007162~negative regulation of cell adhesion	15	0.507271	0.00143671	CLDN7, ACVRL1, SPACA7, TNC, MYO1F, PDE3B, AGER, FBLN1, LPXN, DAB1, RND1, JAM2, RASA1, PIK3R1, SPN	2579	42	18082	2.50402	0.999856	0.0401284	2.75715
GOTERM_BP_DIRECT	GO:0006897~endocytosis	42	1.42036	0.00151784	MSR1, STON1, CD209A, LDLR, SNX5, NOSTRIN, ESYT2, CD209B, APLP1, MARCO, ASGR2, PACSIN1, RINL, PSTPIP1, WIPF3, WIPF1, PLA2R1, EHD2, FCHO1, HIP1, MRC1, PIK3CG, LY75, UNC119, DBNL, MRC2, DPYSL2, SH3BP4, SIGLEC1, FNBP1, LRP1, ARRB2, ARRB1, CSNK1E, SH3KBP1, RIN1, LRP8, TNK2, SNX30, DNM1, SNX10, SNX11	2579	181	18082	1.62692	0.999913	0.0421565	2.91067
GOTERM_BP_DIRECT	GO:0001817~regulation of cytokine production	8	0.270544	0.0016206	ZBTB32, ELF1, LITAF, LYN, TICAM2, UBASH3A, CSK, TRAF3	2579	14	18082	4.00643	0.999954	0.0447462	3.1048
GOTERM_BP_DIRECT	GO:0030194~positive regulation of blood coagulation	8	0.270544	0.0016206	CD36, HPSE, F2, S100A9, SERPINE1, ENPP4, THBS1, F2R	2579	14	18082	4.00643	0.999954	0.0447462	3.1048
GOTERM_BP_DIRECT	GO:0008284~positive regulation of cell proliferation	103	3.48326	0.00172866	PTGS2, PDGFB, OSMR, EDN1, FGF10, CNOT6, CXCL12, TGFB1, GHRHR, IL11, CXCL10, CD47, CTGF, RARG, RELA, EFNB2, CST3, VEGFC, JUN, F2, PDGFRA, PDGFRB, EMP2, NGF, WNT5A, GNAI2, SOX4, SOX9, IL34, GREM1, TIMP1, LIF, RAC2, FOLR2, ITGAV, RUNX2, CSF1R, RECQL4, COL18A1, PTPN6, LGALS3, TGFBR1, EFEMP1, RPS9, HILPDA, HGF, NTRK3, NOTCH2, PLA2G4A, NOTCH1, ATF3, ETS1, SFRP2, AVPR1A, GRK5, RBPJ, CLDN7, PPARD, FGF7, …	2579	542	18082	1.3324	0.999976	0.0474477	3.30853
GOTERM_BP_DIRECT	GO:0010718~positive regulation of epithelial to mesenchymal transition	13	0.439635	0.001779	GLIPR2, BMP2, NOTCH1, TGFBR1, TGFBR2, EZH2, TGFB3, BCL9L, TGFB1I1, SNAI1, AGER, TGFB1, ALX1	2579	34	18082	2.68077	0.999983	0.0485802	3.40331
GOTERM_BP_DIRECT	GO:0050859~negative regulation of B cell receptor signaling pathway	5	0.16909	0.00182696	PLCL2, PTPN6, LPXN, CD300A, FCRL5	2579	5	18082	7.01124	0.999987	0.0496377	3.49351
GOTERM_BP_DIRECT	GO:0072378~blood coagulation, fibrin clot formation	5	0.16909	0.00182696	FBLN1, FGG, FGA, FGB, F13A1	2579	5	18082	7.01124	0.999987	0.0496377	3.49351
GOTERM_BP_DIRECT	GO:0010572~positive regulation of platelet activation	5	0.16909	0.00182696	PTPRJ, SELP, PLEK, PDPN, TLR4	2579	5	18082	7.01124	0.999987	0.0496377	3.49351
GOTERM_BP_DIRECT	GO:0071726~cellular response to diacyl bacterial lipopeptide	5	0.16909	0.00182696	CD36, TLR1, TLR2, TLR6, CD14	2579	5	18082	7.01124	0.999987	0.0496377	3.49351
GOTERM_BP_DIRECT	GO:0034123~positive regulation of toll-like receptor signaling pathway	5	0.16909	0.00182696	TLR2, TLR3, PIK3AP1, TLR5, TLR9	2579	5	18082	7.01124	0.999987	0.0496377	3.49351
GOTERM_BP_DIRECT	GO:0038061~NIK/NF-kappaB signaling	5	0.16909	0.00182696	REL, RELA, RELB, NFKB1, NFKB2	2579	5	18082	7.01124	0.999987	0.0496377	3.49351
GOTERM_BP_DIRECT	GO:0019885~antigen processing and presentation of endogenous peptide antigen via MHC class I	5	0.16909	0.00182696	TAP2, TAP1, ERAP1, B2M, TAPBP	2579	5	18082	7.01124	0.999987	0.0496377	3.49351
GOTERM_BP_DIRECT	GO:2000573~positive regulation of DNA biosynthetic process	9	0.304363	0.00193977	PRKD2, C3AR1, CYP1B1, ARRB2, PDGFB, PAK3, PDGFRB, HGF, MYC	2579	18	18082	3.50562	0.999994	0.052393	3.7054
GOTERM_BP_DIRECT	GO:0045579~positive regulation of B cell differentiation	9	0.304363	0.00193977	IKZF1, ZAP70, NCKAP1L, IL2RG, INPP5D, PRDM1, MMP14, CD27, SYK	2579	18	18082	3.50562	0.999994	0.052393	3.7054
GOTERM_BP_DIRECT	GO:0002281~macrophage activation involved in immune response	7	0.236726	0.00202312	HAVCR2, SBNO2, ZAP70, LBP, IL33, SYK, TYROBP	2579	11	18082	4.4617	0.999996	0.0543458	3.86165
GOTERM_BP_DIRECT	GO:0010744~positive regulation of macrophage derived foam cell differentiation	7	0.236726	0.00202312	APOB, MSR1, CD36, CSF1, IL18, PRKCH, PF4	2579	11	18082	4.4617	0.999996	0.0543458	3.86165
GOTERM_BP_DIRECT	GO:0034142~toll-like receptor 4 signaling pathway	7	0.236726	0.00202312	RIPK2, TLR4, PIK3AP1, TRIL, S100A14, CD14, TNIP3	2579	11	18082	4.4617	0.999996	0.0543458	3.86165
GOTERM_BP_DIRECT	GO:0016064~immunoglobulin mediated immune response	10	0.338181	0.00205463	BCL10, MYD88, FCGR2B, C4B, IRF7, IL4RA, FCER1G, INPP5D, H2-DMA, CD74	2579	22	18082	3.18693	0.999997	0.05493	3.92067
GOTERM_BP_DIRECT	GO:0045582~positive regulation of T cell differentiation	10	0.338181	0.00205463	PTPRC, IL2RA, IL7, ZAP70, H2-AA, PIK3R6, H2-DMA, CD74, ADA, CD27	2579	22	18082	3.18693	0.999997	0.05493	3.92067
GOTERM_BP_DIRECT	GO:0045671~negative regulation of osteoclast differentiation	10	0.338181	0.00205463	CCL3, PILRB1, MAFB, UBASH3B, FBN1, CLEC2D, INPP4B, INPP5D, PIK3R1, CLEC2I	2579	22	18082	3.18693	0.999997	0.05493	3.92067
GOTERM_BP_DIRECT	GO:0035329~hippo signaling	10	0.338181	0.00205463	AJUBA, FAT4, SAV1, TEAD1, TEAD2, WTIP, AMOTL1, STK4, LATS2, DCHS1	2579	22	18082	3.18693	0.999997	0.05493	3.92067
GOTERM_BP_DIRECT	GO:0032609~interferon-gamma production	6	0.202908	0.00225474	IL12RB2, ITK, EOMES, TLR4, TXK, RUNX3	2579	8	18082	5.25843	0.999999	0.0598626	4.29462
GOTERM_BP_DIRECT	GO:0045084~positive regulation of interleukin-12 biosynthetic process	6	0.202908	0.00225474	REL, RELA, IRF1, TLR4, TLR6, LTB	2579	8	18082	5.25843	0.999999	0.0598626	4.29462
GOTERM_BP_DIRECT	GO:0006691~leukotriene metabolic process	6	0.202908	0.00225474	NCF1, ALOX5AP, TLR2, TLR4, LTC4S, ALOX5	2579	8	18082	5.25843	0.999999	0.0598626	4.29462
GOTERM_BP_DIRECT	GO:0007067~mitotic nuclear division	58	1.96145	0.00242152	KIF23, AURKB, LATS2, KIF2C, NDE1, CDCA8, INCENP, MIS18A, CDCA2, CDCA5, CCNA2, ASPM, KIF2A, STAG1, CDC6, KIF11, CCNF, SGOL1, TPX2, ESPL1, GEM, UBE2C, MAD2L1, RCC2, TIMELESS, APITD1, NSL1, KLHL13, BUB1B, MAPRE1, HAUS8, MAD2L2, CHFR, NEK6, NEK2, BRSK2, CEP55, NCAPH, NCAPG2, BUB1, ZWILCH, HELLS, ERCC6L, PSRC1, NUF2, KIF18B, CENPE, NDC80, SMC2, REEP4, RGS14, SMC3, CDC25B, CCNB1, CCNB2, PLK1, PHF13, CE…	2579	277	18082	1.46806	1	0.0638762	4.60525
GOTERM_BP_DIRECT	GO:0001570~vasculogenesis	20	0.676361	0.0024329	PTPRJ, CCM2, TGFBR2, ACKR3, TEAD2, JUNB, TGFB1, EPHA2, ZFP36L1, HHEX, FBXW7, ADM, FOXF1, ZMIZ1, HEG1, SOX18, SOX17, ENG, RASA1, HDAC7	2579	68	18082	2.06213	1	0.0638934	4.6264
GOTERM_BP_DIRECT	GO:0045892~negative regulation of transcription, DNA-templated	108	3.65235	0.00245889	THRA, PDGFB, TGFB1, WNT4, GATA6, MDFIC, ZFP90, TRP63, TWIST2, CIITA, RELA, RCOR1, MTA2, RELB, HES7, BASP1, ARNTL, AHR, HHEX, CD38, MSX1, ZFP280B, TIMELESS, JUN, WNT5A, TSHZ3, CDK5R1, HMGB2, NFKBIE, NOSTRIN, SOX7, ELK3, SOX9, GREM1, NR2C1, HESX1, BCOR, RUNX1, RUNX2, BMP2, IKZF1, KCTD1, BRCA1, FOXP1, SUV39H2, ATF5, NOTCH1, ATF3, SFRP2, HIVEP1, RBPJ, HDAC9, KLF4, HDAC7, NCOR2, KAT6A, ARID4A, FOXK1, …	2579	579	18082	1.3078	1	0.0642805	4.67472
GOTERM_BP_DIRECT	GO:0042730~fibrinolysis	8	0.270544	0.00266673	FGG, FGA, FGB, F2, SERPING1, TMPRSS6, PROS1, ANXA2	2579	15	18082	3.73933	1	0.0692348	5.0602
GOTERM_BP_DIRECT	GO:0045824~negative regulation of innate immune response	8	0.270544	0.00266673	HAVCR2, IRAK3, NMI, SMPDL3B, CCR1, TRAFD1, TNFAIP3, DHX58	2579	15	18082	3.73933	1	0.0692348	5.0602
GOTERM_BP_DIRECT	GO:0003181~atrioventricular valve morphogenesis	8	0.270544	0.00266673	BMP2, NOTCH1, TGFBR2, HEYL, MDM2, ZFPM1, ACVR1, CYR61	2579	15	18082	3.73933	1	0.0692348	5.0602
GOTERM_BP_DIRECT	GO:0031623~receptor internalization	14	0.473453	0.00271597	ACHE, PTGER3, GRB2, ACKR3, ITGB2, RAB31, CD36, ARRB2, ADM, FCER1G, CALCRL, RAMP1, DNM1, SYK	2579	40	18082	2.45394	1	0.0701731	5.1513
GOTERM_BP_DIRECT	GO:0007507~heart development	55	1.85999	0.0027423	NRP2, MEF2C, PPARD, PDGFB, KCNAB1, MMP9, EDN1, TGFB1, EDNRA, CASP3, FOXF1, SOX18, CALCRL, LOX, NRG1, SH3PXD2B, PTPRJ, FOXJ1, MICAL2, MSX1, ADM, MDM2, FOXC1, ADAM19, RIPPLY3, ZFPM1, ACVR1, SOX4, AKAP13, BICC1, SOX9, ZFP36L1, VCAM1, ALDH1A2, DNAAF3, APELA, HEG1, NFATC4, BCOR, NFATC1, CCM2, BMP2, TGFBR1, FBN1, TGFBR2, TEAD1, ITGA4, FOXP4, FOXP1, NTRK3, NOTCH1, PDE2A, RBPJ, HDAC9, ENG	2579	261	18082	1.47747	1	0.0705342	5.19999
GOTERM_BP_DIRECT	GO:0035025~positive regulation of Rho protein signal transduction	11	0.371999	0.00282081	P2RY10, GPR35, A630033H20RIK, ARRB1, GPR18, F2RL1, GPR65, PDGFRB, AKAP13, LPAR1, F2R	2579	27	18082	2.85643	1	0.0721804	5.34501
GOTERM_BP_DIRECT	GO:0031589~cell-substrate adhesion	9	0.304363	0.00293532	VWF, CORO1A, PPARD, ITGA6, ITGA5, ITGAV, MYO1G, ITGB3, PRKX	2579	19	18082	3.32112	1	0.0746925	5.55617
GOTERM_BP_DIRECT	GO:0032753~positive regulation of interleukin-4 production	9	0.304363	0.00293532	HAVCR2, CEBPB, CD3E, PRG2, H2-T23, IL33, NLRP3, SASH3, CD28	2579	19	18082	3.32112	1	0.0746925	5.55617
GOTERM_BP_DIRECT	GO:0001916~positive regulation of T cell mediated cytotoxicity	9	0.304363	0.00293532	H2-K1, PTPRC, P2RX7, H2-M3, TAP2, H2-D1, H2-T23, CD1D1, B2M	2579	19	18082	3.32112	1	0.0746925	5.55617
GOTERM_BP_DIRECT	GO:0000070~mitotic sister chromatid segregation	10	0.338181	0.00295286	CDCA8, MAD2L1, PLK1, CEP57L1, NEK2, CENPA, NSL1, KIF18B, NDC80, ESPL1	2579	23	18082	3.04837	1	0.0748135	5.58847
GOTERM_BP_DIRECT	GO:0032733~positive regulation of interleukin-10 production	10	0.338181	0.00295286	TIGIT, CD83, NOD2, TLR2, FCER1G, TLR4, HGF, SASH3, TLR9, CD28	2579	23	18082	3.04837	1	0.0748135	5.58847
GOTERM_BP_DIRECT	GO:0006470~protein dephosphorylation	33	1.116	0.0032165	PDP1, CTTNBP2NL, CDC14A, CDC14B, STYX, SSH2, DUSP10, PTPN22, BCL2, PTPN7, PTPRB, PTPRJ, PTPN6, PTPRC, PTPN9, PTPRE, PTPN18, PTPRN2, PDXP, PTPRU, PTPN12, CDC25B, PPM1E, DUSP2, EYA2, PTP4A3, PTPRV, PPM1H, PTP4A2, PPM1M, PTPN1, DUSP8, PPP2R2A	2579	138	18082	1.6766	1	0.0808935	6.07274
GOTERM_BP_DIRECT	GO:0042157~lipoprotein metabolic process	12	0.405817	0.00346999	APOL7E, APOA4, APOB, LRP1, APOBEC1, LDLR, APOE, APOL10B, APOL10A, PCSK9, APOL9A, APOL9B	2579	32	18082	2.62922	1	0.0866417	6.53616
GOTERM_BP_DIRECT	GO:0035457~cellular response to interferon-alpha	7	0.236726	0.00356014	IFIT3, IFIT2, IFIT1, AXL, IFIT3B, MYC, IFI204	2579	12	18082	4.08989	1	0.088436	6.70045
GOTERM_BP_DIRECT	GO:0033089~positive regulation of T cell differentiation in thymus	7	0.236726	0.00356014	EGR3, RASGRP1, IL2RG, IL7R, ADAM8, ADA, IHH	2579	12	18082	4.08989	1	0.088436	6.70045
GOTERM_BP_DIRECT	GO:0048711~positive regulation of astrocyte differentiation	7	0.236726	0.00356014	LIF, MAG, BMP2, NOTCH1, SERPINE2, CLCF1, IL1B	2579	12	18082	4.08989	1	0.088436	6.70045
GOTERM_BP_DIRECT	GO:0045059~positive thymic T cell selection	7	0.236726	0.00356014	PTPRC, DOCK2, CD3D, ZAP70, H2-DMA, CD1D1, CD74	2579	12	18082	4.08989	1	0.088436	6.70045
GOTERM_BP_DIRECT	GO:0030514~negative regulation of BMP signaling pathway	15	0.507271	0.00374884	WNT5A, GDF3, LEMD3, GREM1, GREM2, TMPRSS6, NBL1, NOTCH1, BMPER, SOST, SFRP2, HTRA1, VWC2, HTRA3, SKIL	2579	46	18082	2.28628	1	0.0925352	7.04342
GOTERM_BP_DIRECT	GO:0045765~regulation of angiogenesis	11	0.371999	0.00383472	SP100, ITGA5, TNFRSF12A, ETS1, PROK1, SERPINE1, MAPK7, PLXND1, EMP2, VASH1, EPHA2	2579	28	18082	2.75442	1	0.0941792	7.19913
GOTERM_BP_DIRECT	GO:0030183~B cell differentiation	22	0.743997	0.00398664	PTPRC, CR2, IKZF1, FLT3, NFAM1, AHR, GIMAP1, CARD11, HHEX, LYL1, CLCF1, BCL2, SP3, BCL11A, ADAM17, CD79B, CD79A, JAK3, HDAC9, RBPJ, PIK3R1, HDAC7	2579	81	18082	1.90429	1	0.0973423	7.47396
GOTERM_BP_DIRECT	GO:0030178~negative regulation of Wnt signaling pathway	17	0.574907	0.0040727	NKD1, NKD2, FRZB, HIC1, DKK2, SFRP5, DKK3, DACT1, SOST, LRP1, SHISA2, AIDA, DACT3, CSNK1E, SFRP2, NFATC4, SOX17	2579	56	18082	2.12841	1	0.0989485	7.6293
GOTERM_BP_DIRECT	GO:0050850~positive regulation of calcium-mediated signaling	10	0.338181	0.00413421	ITGAL, CCL3, CD3E, ZAP70, CD4, TREM2, CD24A, CCL4, ADA, SYK	2579	24	18082	2.92135	1	0.0999751	7.74019
GOTERM_BP_DIRECT	GO:0045663~positive regulation of myoblast differentiation	10	0.338181	0.00413421	MEF2C, MAP3K5, BTG1, CDON, CXCL9, TNFSF14, CCL8, FLT3L, BOC, PIK3R1	2579	24	18082	2.92135	1	0.0999751	7.74019
GOTERM_BP_DIRECT	GO:0006198~cAMP catabolic process	8	0.270544	0.00416217	PDE7B, PDE1B, PDE2A, PDE1C, PDE4A, PDE4B, PDE3B, PDE10A	2579	16	18082	3.50562	1	0.100225	7.79054
GOTERM_BP_DIRECT	GO:0061036~positive regulation of cartilage development	8	0.270544	0.00416217	WNT5A, BMP2, BMP1, ZBTB16, SMAD1, SOX9, SCX, CYR61	2579	16	18082	3.50562	1	0.100225	7.79054
GOTERM_BP_DIRECT	GO:0061028~establishment of endothelial barrier	8	0.270544	0.00416217	ICAM1, PDE2A, F2RL1, RAP1A, SOX18, RAP1B, MSN, MYADM	2579	16	18082	3.50562	1	0.100225	7.79054
GOTERM_BP_DIRECT	GO:0043281~regulation of cysteine-type endopeptidase activity involved in apoptotic process	8	0.270544	0.00416217	NLRC4, BAX, TRP63, PYCARD, RIPK2, FAS, NRADD, CD27	2579	16	18082	3.50562	1	0.100225	7.79054
GOTERM_BP_DIRECT	GO:0001649~osteoblast differentiation	28	0.946906	0.00419332	MEF2C, CCL3, BMP2, RRBP1, FIGNL1, TNC, MRC2, ITGA11, FHL2, IGF2, SNAI2, SNAI1, JUNB, TPM4, EPHA2, CBFB, PENK, SEMA7A, GDF10, RBMXL1, CREB3L1, TMSB4X, GPNMB, RUNX2, TWIST2, IHH, CYR61, ADAR	2579	113	18082	1.7373	1	0.100545	7.84661
GOTERM_BP_DIRECT	GO:0002606~positive regulation of dendritic cell antigen processing and presentation	6	0.202908	0.00447846	SLC11A1, CCR7, NOD2, NOD1, CCL19, CD74	2579	9	18082	4.67416	1	0.106605	8.35839
GOTERM_BP_DIRECT	GO:0050764~regulation of phagocytosis	6	0.202908	0.00447846	FGR, ITGAV, HCK, BLK, SCARB1, SYK	2579	9	18082	4.67416	1	0.106605	8.35839
GOTERM_BP_DIRECT	GO:1900165~negative regulation of interleukin-6 secretion	6	0.202908	0.00447846	CD84, C5AR2, SYT11, PTPN22, ZC3H12A, BANK1	2579	9	18082	4.67416	1	0.106605	8.35839
GOTERM_BP_DIRECT	GO:0044320~cellular response to leptin stimulus	6	0.202908	0.00447846	PID1, INHBB, FGB, NR4A3, CCNA2, STAT3	2579	9	18082	4.67416	1	0.106605	8.35839
GOTERM_BP_DIRECT	GO:0002639~positive regulation of immunoglobulin production	6	0.202908	0.00447846	CD37, HPX, CLCF1, IL4RA, SASH3, FOXP1	2579	9	18082	4.67416	1	0.106605	8.35839
GOTERM_BP_DIRECT	GO:0045080~positive regulation of chemokine biosynthetic process	6	0.202908	0.00447846	EGR1, WNT5A, TNF, MYD88, IL1B, TLR3	2579	9	18082	4.67416	1	0.106605	8.35839
GOTERM_BP_DIRECT	GO:0002218~activation of innate immune response	6	0.202908	0.00447846	NLRC4, TMEM173, MB21D1, PYCARD, TLR4, AIM2	2579	9	18082	4.67416	1	0.106605	8.35839
GOTERM_BP_DIRECT	GO:0051281~positive regulation of release of sequestered calcium ion into cytosol	12	0.405817	0.00454478	EDNRA, CD19, BAX, F2, CXCL9, CEMIP, CLEC4B1, CXCR3, CAPN3, F2R, THY1, CXCL10	2579	33	18082	2.54954	1	0.107683	8.47703
GOTERM_BP_DIRECT	GO:0006816~calcium ion transport	33	1.116	0.00455534	CCL3, CYSLTR1, PANX1, TRPV2, CCR1, CACNB3, CCL5, GJA4, ATP2B1, CAMK2D, CALCRL, SLC8B1, CAMK2A, RAMP1, CDH23, NFATC1, CACNA2D1, CACNG7, CACNA1I, ITPR3, CACNA1S, TRPM2, PRKCB, CACNA2D4, KCNN4, P2RX7, CORO1A, CCDC109B, CCR5, ATP2A3, RYR1, CACNA1H, CACNA1E	2579	141	18082	1.64093	1	0.107507	8.49591
GOTERM_BP_DIRECT	GO:0045666~positive regulation of neuron differentiation	26	0.87927	0.00461236	MEF2C, MMD, ZEB1, CCL5, TIMP2, CXCL12, ACTR3, DAB1, VWC2, TCF4, TCF3, BMP2, SOX11, MAP1B, TLE6, GDPD5, NBL1, CCR5, BNIP2, CDON, HEYL, RGS6, TGIF1, TGIF2, KCTD11, NGF	2579	103	18082	1.76983	1	0.108366	8.59778
GOTERM_BP_DIRECT	GO:0007265~Ras protein signal transduction	15	0.507271	0.00465135	SHTN1, GRB2, IQGAP3, NRAS, LAT, DOK1, PLCE1, CDKN1A, DOK3, PLK2, RASGRP3, JUN, RASGRP1, KSR1, CCNA2	2579	47	18082	2.23763	1	0.108818	8.66738
GOTERM_BP_DIRECT	GO:0051216~cartilage development	22	0.743997	0.00465417	WNT5A, BMP2, BMP1, LUM, TGFBR2, EDN1, PRRX1, MGP, ZBTB16, PRRX2, SMAD1, ZEB1, SOX9, TIMP1, CSGALNACT1, MSX1, SULF2, CD44, SFRP2, SULF1, SCX, IHH	2579	82	18082	1.88107	1	0.10847	8.67242
GOTERM_BP_DIRECT	GO:0035023~regulation of Rho protein signal transduction	21	0.710179	0.0047761	FGD2, ARHGEF1, ARHGEF25, PREX1, ARHGEF6, ARHGEF37, AKAP13, MYO9B, VAV1, ARHGEF10, PLEKHG2, TIAM2, RASGRF2, PLEKHG5, ARHGEF40, FGD5, FGD6, ARHGEF10L, FGD3, EPS8L1, ARHGDIB	2579	77	18082	1.91216	1	0.110736	8.88973
GOTERM_BP_DIRECT	GO:0002819~regulation of adaptive immune response	5	0.16909	0.00485988	CD48, IRF7, RIPK3, IRF1, DUSP10	2579	6	18082	5.8427	1	0.112149	9.03876
GOTERM_BP_DIRECT	GO:0034162~toll-like receptor 9 signaling pathway	5	0.16909	0.00485988	HAVCR2, UNC93B1, PIK3AP1, TNIP2, TLR9	2579	6	18082	5.8427	1	0.112149	9.03876
GOTERM_BP_DIRECT	GO:0072574~hepatocyte proliferation	5	0.16909	0.00485988	NOTCH2, CEBPB, MKI67, RPS6KA1, TGFA	2579	6	18082	5.8427	1	0.112149	9.03876
GOTERM_BP_DIRECT	GO:0051256~mitotic spindle midzone assembly	5	0.16909	0.00485988	KIF23, CDC14A, KIF4, AURKB, RACGAP1	2579	6	18082	5.8427	1	0.112149	9.03876
GOTERM_BP_DIRECT	GO:0048305~immunoglobulin secretion	5	0.16909	0.00485988	TRAF3IP2, TNFSF13B, LAX1, POU2F2, CD27	2579	6	18082	5.8427	1	0.112149	9.03876
GOTERM_BP_DIRECT	GO:0042270~protection from natural killer cell mediated cytotoxicity	5	0.16909	0.00485988	SERPINB9, TAP2, TAP1, CLEC2D, H2-T23	2579	6	18082	5.8427	1	0.112149	9.03876
GOTERM_BP_DIRECT	GO:0010818~T cell chemotaxis	5	0.16909	0.00485988	GPR183, CCL3, CXCL16, CXCR3, CXCL10	2579	6	18082	5.8427	1	0.112149	9.03876
GOTERM_BP_DIRECT	GO:2000503~positive regulation of natural killer cell chemotaxis	5	0.16909	0.00485988	CCL3, CXCL14, CCL5, CCL4, CCL7	2579	6	18082	5.8427	1	0.112149	9.03876
GOTERM_BP_DIRECT	GO:0009887~organ morphogenesis	27	0.913088	0.0050144	WNT5A, TNF, THRA, TGFB3, FGF10, GREM1, TGFB1, GPC3, FLI1, CXCR4, FOXF1, BCL2, TRP63, WNT10A, BMP2, IL7, RELA, TGFBR2, ASXL1, EFNB2, IGF2, SLIT3, VEGFC, HHEX, NOTCH2, RDH10, PDGFRA	2579	109	18082	1.73673	1	0.11508	9.31304
GOTERM_BP_DIRECT	GO:0043542~endothelial cell migration	10	0.338181	0.00565415	CYP1B1, PTP4A3, ITGAV, TGFBR1, PLEKHG5, ITGB2, LOXL2, GREM1, PLXND1, PRKX	2579	25	18082	2.8045	1	0.128341	10.4402
GOTERM_BP_DIRECT	GO:0045672~positive regulation of osteoclast differentiation	10	0.338181	0.00565415	ITGA9, FOS, NOTCH2, CCL3, TNF, CCR1, CSF1, ITGB3, CCL5, CSF1R	2579	25	18082	2.8045	1	0.128341	10.4402
GOTERM_BP_DIRECT	GO:0010862~positive regulation of pathway-restricted SMAD protein phosphorylation	15	0.507271	0.00572157	GDF3, BMP2, ACVRL1, BMP1, TGFBR1, TGFB3, BMP15, LGALS9, TGFB1, INHBB, RBPMS, GDF10, GDF15, ENG, ACVR1	2579	48	18082	2.19101	1	0.129297	10.5582
GOTERM_BP_DIRECT	GO:0010942~positive regulation of cell death	15	0.507271	0.00572157	EGR1, PTGS2, CYSLTR2, HP, LPAR1, NRADD, KCNK2, MYCN, CDKN1A, NOD1, CTGF, IRF1, IL1B, ZC3H12A, FAS	2579	48	18082	2.19101	1	0.129297	10.5582
GOTERM_BP_DIRECT	GO:0043280~positive regulation of cysteine-type endopeptidase activity involved in apoptotic process	15	0.507271	0.00572157	BCL10, TNF, SOX7, NLRP3, DAPK1, MAP3K5, NOD1, CTGF, ARRB1, CASP12, PYCARD, FAS, MYC, F2R, CYR61	2579	48	18082	2.19101	1	0.129297	10.5582
GOTERM_BP_DIRECT	GO:0003198~epithelial to mesenchymal transition involved in endocardial cushion formation	7	0.236726	0.00582	NOTCH1, MSX1, HEYL, SNAI2, RBPJ, ENG, SNAI1	2579	13	18082	3.77529	1	0.130897	10.7303
GOTERM_BP_DIRECT	GO:0030195~negative regulation of blood coagulation	7	0.236726	0.00582	KNG1, THBD, SERPINE2, APOE, APOH, ANXA5, PROS1	2579	13	18082	3.77529	1	0.130897	10.7303
GOTERM_BP_DIRECT	GO:0040037~negative regulation of fibroblast growth factor receptor signaling pathway	7	0.236726	0.00582	WNT5A, SPRY1, WNT4, SULF2, SHISA2, SULF1, THBS1	2579	13	18082	3.77529	1	0.130897	10.7303
GOTERM_BP_DIRECT	GO:0008277~regulation of G-protein coupled receptor protein signaling pathway	12	0.405817	0.00586754	GIT1, PLCE1, RGS1, ARRB2, ARRB1, GPSM1, GRK5, ITGB3, RGS9, RAMP1, RGS14, KCTD12	2579	34	18082	2.47456	1	0.131417	10.8132
GOTERM_BP_DIRECT	GO:0006355~regulation of transcription, DNA-templated	366	12.3774	0.00600857	MEF2C, CDKN2AIPNL, PDLIM1, BTK, ZFP472, DDX17, EPC2, CDCA7, ZFP932, FLI1, ZFP90, FOXF1, CREB3L1, ZFP831, ZFP937, TWIST2, RARG, RCOR1, EMX2, ZFP628, RXRG, EOMES, UHRF1, MSX1, BAZ1A, PTRF, ASCC3, PARP14, JUN, MNT, TGIF1, TGIF2, VGLL3, PRDM1, MAD2L2, EIF2AK2, CRTC3, ZFP456, HESX1, LYL1, LEO1, BCOR, TCF4, MN1, TCF3, HIP1, PLAG1, KLF6, BMP2, IKZF3, TCF7, IKZF2, KLF8, ZBTB46, IKZF1, TGFBR1, ASXL1, ZFP9…	2579	2279	18082	1.12598	1	0.133878	11.0589
GOTERM_BP_DIRECT	GO:0030279~negative regulation of ossification	9	0.304363	0.00607139	MEF2C, CALCA, NOTCH1, SOST, BCL2, SMURF1, SOX9, RBPJ, TGFB1	2579	21	18082	3.00482	1	0.134698	11.1682
GOTERM_BP_DIRECT	GO:0048870~cell motility	9	0.304363	0.00607139	IER2, PHACTR1, PLD2, PDPN, ETS1, TGFBR1, FSCN1, ADAM17, EPHA2	2579	21	18082	3.00482	1	0.134698	11.1682
GOTERM_BP_DIRECT	GO:0045954~positive regulation of natural killer cell mediated cytotoxicity	9	0.304363	0.00607139	CADM1, SH2D1B1, H2-M3, RASGRP1, KLRK1, SLAMF6, VAV1, CD226, LAG3	2579	21	18082	3.00482	1	0.134698	11.1682
GOTERM_BP_DIRECT	GO:0006952~defense response	28	0.946906	0.00610404	9930111J21RIK1, TNF, TLR1, H2-D1, TLR3, GM5431, PTPRCAP, TGFB1, CD74, TAPBP, TNFRSF1A, NOD2, NOD1, IGTP, GM4841, TAP1, GM12185, IRGM2, RELA, CST3, IFI47, LSP1, CD83, CCR5, FCGR2B, F830016B08RIK, TGTP2, GM4951	2579	116	18082	1.69237	1	0.134889	11.2249
GOTERM_BP_DIRECT	GO:0003203~endocardial cushion morphogenesis	8	0.270544	0.00621437	BMP2, NOTCH1, ACVRL1, HEYL, MDM2, SOX9, ENG, ACVR1	2579	17	18082	3.29941	1	0.136671	11.4164
GOTERM_BP_DIRECT	GO:0045595~regulation of cell differentiation	13	0.439635	0.00640782	LIF, HMGB2, PLEKHB1, SOCS3, PTBP3, SOX17, NRG1, FES, SOX9, BIRC2, RUNX3, KLF4, IHH	2579	39	18082	2.33708	1	0.140127	11.7511
GOTERM_BP_DIRECT	GO:0051301~cell division	72	2.4349	0.00645296	KIF23, CDC14A, MITD1, AURKB, LATS2, CCNE1, KIF2C, NDE1, CDCA8, INCENP, MIS18A, CDCA2, CCNA2, CDCA5, ASPM, CDK14, KIF2A, STAG1, CDC7, CDC6, KIF11, LIG1, CCNF, SGOL1, TPX2, CDK6, UBE2C, MAD2L1, RCC2, TIMELESS, APITD1, CCND2, NSL1, KLHL13, BUB1B, MAPRE1, HAUS8, MAD2L2, CHFR, SPAST, NEK6, CKS1B, GNAI2, 2610002M06RIK, NEK2, BRSK2, CNTRL, CEP55, NCAPH, NCAPG2, BUB1, ZWILCH, HELLS, ERCC6L, PSRC1, NUF2, …	2579	374	18082	1.34976	1	0.140547	11.829
GOTERM_BP_DIRECT	GO:0045444~fat cell differentiation	21	0.710179	0.00649336	SREBF1, STEAP4, RNASEL, CEBPB, EGR2, CEBPD, LRRC8C, FFAR2, SOCS1, NR4A2, RUNX1T1, NR4A1, NR4A3, PSMB8, INHBB, ATF5, AP1S2, GDF10, GRK5, CLIP3, KLF4	2579	79	18082	1.86375	1	0.140868	11.8987
GOTERM_BP_DIRECT	GO:0051017~actin filament bundle assembly	12	0.405817	0.00747492	DBNL, MYO1B, SWAP70, AIF1, CALD1, FSCN1, ACTN1, DPYSL3, RHOD, GAS7, ABL2, LCP1	2579	35	18082	2.40386	1	0.15988	13.576
GOTERM_BP_DIRECT	GO:0043278~response to morphine	10	0.338181	0.00757134	EDNRA, GNAO1, TACR3, PENK, RELA, ADRA1B, MDM2, PEA15A, ADA, PPP2R2A	2579	26	18082	2.69663	1	0.161217	13.7391
GOTERM_BP_DIRECT	GO:0007179~transforming growth factor beta receptor signaling pathway	20	0.676361	0.00779781	BMP2, CCL2, ACVRL1, PDGFB, TGFBR1, TGFBR2, PML, TGFB3, ITGB5, SMAD1, TGFB1, FOS, ARRB2, JUN, MAP3K1, SKIL, SMURF1, ENG, ARAP1, ACVR1	2579	75	18082	1.86967	1	0.165068	14.1211
GOTERM_BP_DIRECT	GO:0002827~positive regulation of T-helper 1 type immune response	6	0.202908	0.00791131	SLC11A1, IL12RB1, IL27RA, CCR2, RIPK2, H2-AB1	2579	10	18082	4.20675	1	0.166697	14.312
GOTERM_BP_DIRECT	GO:0042118~endothelial cell activation	6	0.202908	0.00791131	ACVRL1, BMPER, TGFBR1, TCF4, FOXP1, CXCL10	2579	10	18082	4.20675	1	0.166697	14.312
GOTERM_BP_DIRECT	GO:0034116~positive regulation of heterotypic cell-cell adhesion	6	0.202908	0.00791131	FGG, TNF, FGA, CD44, FGB, IL1B	2579	10	18082	4.20675	1	0.166697	14.312
GOTERM_BP_DIRECT	GO:0032486~Rap protein signal transduction	6	0.202908	0.00791131	RAP2B, RAP2A, RAP2C, PLK2, RAP1A, RAP1B	2579	10	18082	4.20675	1	0.166697	14.312
GOTERM_BP_DIRECT	GO:0006268~DNA unwinding involved in DNA replication	6	0.202908	0.00791131	TOP2B, MCM4, TOP2A, PURB, RAD51, MCM6	2579	10	18082	4.20675	1	0.166697	14.312
GOTERM_BP_DIRECT	GO:0030324~lung development	29	0.980724	0.00816469	WNT5A, TSHZ3, FGF7, FGF10, ADA, LIF, ALDH1A2, FBXW7, GPC3, CRISPLD2, HOXA5, CTGF, FOXF1, HEG1, LOX, FGF1, SREBF1, PDPN, TGFBR2, MGP, MMP14, FOXP1, MYCN, NOTCH1, TIMELESS, SP3, PDGFRA, HSD11B1, ADAMTS2	2579	124	18082	1.63973	1	0.17099	14.7365
GOTERM_BP_DIRECT	GO:0071300~cellular response to retinoic acid	18	0.608725	0.008248	MEF2C, RET, RARG, CCL2, LTK, LYN, TNC, TEAD1, CYP26A1, TEAD2, SOX9, NTRK3, HOXA1, ALDH1A2, ADNP2, MYC, ABL2, KLF4	2579	65	18082	1.94158	1	0.172	14.8757
GOTERM_BP_DIRECT	GO:0030900~forebrain development	22	0.743997	0.00831333	GNAO1, IKZF1, EMX2, PCDH9, CNP, PRKG1, APLP1, NOTCH3, ALDH1A2, HHEX, SSTR2, NDE1, NOTCH1, MSX1, KDM2B, FYN, RELN, APAF1, TOP2B, MKL1, NCOR2, DCLK1	2579	86	18082	1.79357	1	0.172662	14.9847
GOTERM_BP_DIRECT	GO:0030097~hemopoiesis	22	0.743997	0.00831333	ZBTB32, IKZF1, LYN, FLT3, ASXL1, CDK6, ZBTB16, TACC3, MEIS1, ZFP36L2, HHEX, BCL2, CCR2, PDGFRB, CNN2, GFI1, DDIAS, RUNX1, RBPJ, RUNX3, CSF1R, SPTB	2579	86	18082	1.79357	1	0.172662	14.9847
GOTERM_BP_DIRECT	GO:0048260~positive regulation of receptor-mediated endocytosis	9	0.304363	0.00836668	PLD2, CCR7, SYNE1, SYNJ1, SERPINE1, CCL19, TRF, B2M, HIP1	2579	22	18082	2.86824	1	0.173092	15.0736
GOTERM_BP_DIRECT	GO:0002687~positive regulation of leukocyte migration	9	0.304363	0.00836668	CCL12, SELP, CCL2, MMP9, TNFRSF18, TLR2, ITGB3, ITGA4, SELE	2579	22	18082	2.86824	1	0.173092	15.0736
GOTERM_BP_DIRECT	GO:0045089~positive regulation of innate immune response	9	0.304363	0.00836668	COCH, HAVCR2, NOD2, HMGB2, GBP5, SH2D1B1, TLR8, CD74, LGALS9	2579	22	18082	2.86824	1	0.173092	15.0736
GOTERM_BP_DIRECT	GO:0032956~regulation of actin cytoskeleton organization	15	0.507271	0.00845068	CDK5R1, CCDC88A, BST2, FGR, ROCK2, FSCN1, MYO1F, GRHL3, GPM6B, ITGB3, CORO1A, LRP1, PAK3, PDGFRB, SH3BGRL3	2579	50	18082	2.10337	1	0.174094	15.2134
GOTERM_BP_DIRECT	GO:0051482~positive regulation of cytosolic calcium ion concentration involved in phospholipase C-activating G-protein coupled signaling pathway	11	0.371999	0.00866368	EDNRA, CALCA, P2RY10, GPR35, A630033H20RIK, GPR18, F2RL1, EDN1, GPR65, LPAR1, F2R	2579	31	18082	2.48786	1	0.177495	15.5668
GOTERM_BP_DIRECT	GO:0051145~smooth muscle cell differentiation	8	0.270544	0.00893456	MEF2C, WNT4, GATA6, FOXF1, FGF10, NFATC4, MKL1, ACVR1	2579	18	18082	3.11611	1	0.181928	16.0144
GOTERM_BP_DIRECT	GO:0060216~definitive hemopoiesis	8	0.270544	0.00893456	ZFP36L2, KMT2A, LYL1, SP3, RUNX1, MEIS1, CBFB, ADAR	2579	18	18082	3.11611	1	0.181928	16.0144
GOTERM_BP_DIRECT	GO:0048745~smooth muscle tissue development	8	0.270544	0.00893456	TSHZ3, ZFAND5, TRP63, PDGFRB, ENG, AHR, FOXP1, IHH	2579	18	18082	3.11611	1	0.181928	16.0144
GOTERM_BP_DIRECT	GO:0060707~trophoblast giant cell differentiation	8	0.270544	0.00893456	LIF, PLK4, SOCS3, ITGAV, E2F8, GJB5, PRDM1, SNAI1	2579	18	18082	3.11611	1	0.181928	16.0144
GOTERM_BP_DIRECT	GO:0050860~negative regulation of T cell receptor signaling pathway	8	0.270544	0.00893456	PTPRJ, PTPN6, ELF1, CBLB, LGALS3, PTPN22, UBASH3A, THY1	2579	18	18082	3.11611	1	0.181928	16.0144
GOTERM_BP_DIRECT	GO:0043277~apoptotic cell clearance	8	0.270544	0.00893456	MARCO, LRP1, CD36, ITGAV, TXNDC5, CCR2, AXL, PDIA6	2579	18	18082	3.11611	1	0.181928	16.0144
GOTERM_BP_DIRECT	GO:0001574~ganglioside biosynthetic process	8	0.270544	0.00893456	ST6GALNAC5, ST3GAL1, ST6GALNAC6, ST6GALNAC4, ST3GAL5, ST3GAL4, ST8SIA4, B4GALNT1	2579	18	18082	3.11611	1	0.181928	16.0144
GOTERM_BP_DIRECT	GO:0031954~positive regulation of protein autophosphorylation	8	0.270544	0.00893456	RAP2B, VEGFC, RAP2A, RAP2C, PDGFB, RASSF2, GPNMB, NGF	2579	18	18082	3.11611	1	0.181928	16.0144
GOTERM_BP_DIRECT	GO:0034122~negative regulation of toll-like receptor signaling pathway	7	0.236726	0.00896955	IRAK3, TRIM30A, ARRB2, SMPDL3B, PIK3AP1, IRF4, TLR9	2579	14	18082	3.50562	1	0.181977	16.072
GOTERM_BP_DIRECT	GO:0098586~cellular response to virus	7	0.236726	0.00896955	PENK, FLT3, CCL19, ZC3H12A, MAPK11, LGALS9, ADAR	2579	14	18082	3.50562	1	0.181977	16.072
GOTERM_BP_DIRECT	GO:0007267~cell-cell signaling	25	0.845451	0.00922764	WNT5A, CCL3, PANX1, CCR1, EDN1, FGF10, CCL5, GJC2, GJA4, GREM1, WNT4, BHLHA15, CTGF, FGFBP1, CYR61, IHH, WNT10A, IL7, TNFSF9, CCR5, NPY, CXCL14, STAB1, CXCL13, ADRA1B	2579	103	18082	1.70176	1	0.186106	16.496
GOTERM_BP_DIRECT	GO:0001568~blood vessel development	19	0.642543	0.00937292	MEF2C, CCM2, PDGFB, GJA4, GJA5, EPHA2, AHR, FOXS1, ALDH1A2, CHD7, ITGAV, FOXF1, MFSD7B, PDGFRB, MDM2, SOX18, FOXC1, LOX, ANTXR1	2579	71	18082	1.87625	1	0.188142	16.7338
GOTERM_BP_DIRECT	GO:0030513~positive regulation of BMP signaling pathway	12	0.405817	0.00940516	NOTCH2, NOTCH1, ACVRL1, MSX1, GPC3, GATA6, SOX11, SULF1, RBPJ, FOXD1, ENG, CYR61	2579	36	18082	2.33708	1	0.188118	16.7865
GOTERM_BP_DIRECT	GO:0002474~antigen processing and presentation of peptide antigen via MHC class I	12	0.405817	0.00940516	H2-K1, H2-Q2, H2-Q4, H2-Q10, H2-M3, H2-M2, H2-D1, H2-T10, H2-T23, H2-T24, MR1, B2M	2579	36	18082	2.33708	1	0.188118	16.7865
GOTERM_BP_DIRECT	GO:0016311~dephosphorylation	26	0.87927	0.00981294	CDC14A, CDC14B, STYX, SSH2, DUSP10, PTPN22, SYNJ2, PTPRB, PTPN7, PTPRJ, PTPRC, PTPN6, PTPN9, PTPRE, PTPN18, PTPRN2, PTPRU, PTPN12, ACPP, DUSP5, DUSP2, PTP4A3, PTPRV, PTP4A2, PTPN1, DUSP8	2579	109	18082	1.67241	1	0.194832	17.4501
GOTERM_BP_DIRECT	GO:0097191~extrinsic apoptotic signaling pathway	13	0.439635	0.00986204	TNF, TNFRSF12A, PML, TLR3, IL33, TGFB1, TNFRSF1B, P2RX7, TNFRSF10B, BAX, FAS, PARP2, CD27	2579	41	18082	2.22308	1	0.195085	17.5297
GOTERM_BP_DIRECT	GO:0001578~microtubule bundle formation	10	0.338181	0.00994661	TPPP3, NAV1, PLK1, MAP1S, PSRC1, MAP1B, GAS2L1, MTCL1, FES, SPAST	2579	27	18082	2.59676	1	0.195966	17.6665
GOTERM_BP_DIRECT	GO:0010886~positive regulation of cholesterol storage	5	0.16909	0.010062	APOB, MSR1, CD36, SCARB1, SREBF2	2579	7	18082	5.00803	1	0.197381	17.8529
GOTERM_BP_DIRECT	GO:0060536~cartilage morphogenesis	5	0.16909	0.010062	MEF2C, MSX1, HOXA5, SNAI2, SNAI1	2579	7	18082	5.00803	1	0.197381	17.8529
GOTERM_BP_DIRECT	GO:2000096~positive regulation of Wnt signaling pathway, planar cell polarity pathway	5	0.16909	0.010062	NKD1, GPC3, ANKRD6, ABL2, MLLT3	2579	7	18082	5.00803	1	0.197381	17.8529
GOTERM_BP_DIRECT	GO:0014037~Schwann cell differentiation	5	0.16909	0.010062	EGR2, NAB2, NAB1, ADGRG6, ADAM22	2579	7	18082	5.00803	1	0.197381	17.8529
GOTERM_BP_DIRECT	GO:0045359~positive regulation of interferon-beta biosynthetic process	5	0.16909	0.010062	TLR3, TLR4, TLR7, TLR8, TLR9	2579	7	18082	5.00803	1	0.197381	17.8529
GOTERM_BP_DIRECT	GO:0002830~positive regulation of type 2 immune response	5	0.16909	0.010062	NOD2, CLCF1, IL33, NLRP3, CD74	2579	7	18082	5.00803	1	0.197381	17.8529
GOTERM_BP_DIRECT	GO:0010544~negative regulation of platelet activation	5	0.16909	0.010062	SERPINE2, PDGFB, APOE, C1QTNF1, PDGFRA	2579	7	18082	5.00803	1	0.197381	17.8529
GOTERM_BP_DIRECT	GO:0050856~regulation of T cell receptor signaling pathway	5	0.16909	0.010062	BCL10, CD300A, LCK, PTPN22, MALT1	2579	7	18082	5.00803	1	0.197381	17.8529
GOTERM_BP_DIRECT	GO:0045656~negative regulation of monocyte differentiation	5	0.16909	0.010062	ZBTB46, CDK6, INPP5D, GPR68, MYC	2579	7	18082	5.00803	1	0.197381	17.8529
GOTERM_BP_DIRECT	GO:0014031~mesenchymal cell development	5	0.16909	0.010062	NOTCH1, BCL2, HEYL, FOXC1, ALX1	2579	7	18082	5.00803	1	0.197381	17.8529
GOTERM_BP_DIRECT	GO:0072540~T-helper 17 cell lineage commitment	5	0.16909	0.010062	BATF, SLAMF6, IRF4, LY9, TGFB1	2579	7	18082	5.00803	1	0.197381	17.8529
GOTERM_BP_DIRECT	GO:0048002~antigen processing and presentation of peptide antigen	4	0.135272	0.0103436	SLC11A1, H2-AA, H2-AB1, CTSS	2579	4	18082	7.01124	1	0.201697	18.3062
GOTERM_BP_DIRECT	GO:0045356~positive regulation of interferon-alpha biosynthetic process	4	0.135272	0.0103436	TLR3, TLR7, TLR8, TLR9	2579	4	18082	7.01124	1	0.201697	18.3062
GOTERM_BP_DIRECT	GO:0034154~toll-like receptor 7 signaling pathway	4	0.135272	0.0103436	HAVCR2, UNC93B1, PIK3AP1, TLR7	2579	4	18082	7.01124	1	0.201697	18.3062
GOTERM_BP_DIRECT	GO:0045123~cellular extravasation	4	0.135272	0.0103436	TNF, ITGA1, ITGB2, ITGAM	2579	4	18082	7.01124	1	0.201697	18.3062
GOTERM_BP_DIRECT	GO:0001805~positive regulation of type III hypersensitivity	4	0.135272	0.0103436	FCER1G, FCGR1, FCGR3, BTK	2579	4	18082	7.01124	1	0.201697	18.3062
GOTERM_BP_DIRECT	GO:0003273~cell migration involved in endocardial cushion formation	4	0.135272	0.0103436	NOTCH1, SNAI2, ENG, DCHS1	2579	4	18082	7.01124	1	0.201697	18.3062
GOTERM_BP_DIRECT	GO:0002283~neutrophil activation involved in immune response	4	0.135272	0.0103436	ZAP70, FCER1G, SYK, TYROBP	2579	4	18082	7.01124	1	0.201697	18.3062
GOTERM_BP_DIRECT	GO:0006486~protein glycosylation	27	0.913088	0.0115862	GBGT1, GALNT6, OAS2, ST6GALNAC5, B3GNT9, ST3GAL1, ST6GALNAC6, GALNT10, ST6GALNAC4, ST3GAL5, B3GNT5, ST3GAL4, GALNT15, FUT4, B3GNT3, FUT1, GALNT12, B4GALNT1, B4GALT1, ST6GAL1, B4GALT2, B3GALT1, WBSCR17, FUT11, ST8SIA4, SDF2L1, SERP1	2579	116	18082	1.63193	1	0.222445	20.278
GOTERM_BP_DIRECT	GO:0008217~regulation of blood pressure	17	0.574907	0.0116353	C3AR1, ACVRL1, PTGS2, ACTA2, EDN1, NPR1, NPY1R, NPR3, AHR, GCH1, EDNRA, CALCA, NPY, CYP4F18, P2RX1, ERAP1, GUCY1A3	2579	62	18082	1.92244	1	0.222591	20.3548
GOTERM_BP_DIRECT	GO:0030177~positive regulation of Wnt signaling pathway	12	0.405817	0.0116976	HHEX, BMP2, DACT1, SULF2, RSPO1, MACF1, CSNK1E, SULF1, TLR2, FGF10, SOX4, ZEB2	2579	37	18082	2.27392	1	0.222961	20.4525
GOTERM_BP_DIRECT	GO:0002053~positive regulation of mesenchymal cell proliferation	12	0.405817	0.0116976	WNT5A, FOXF1, TGFBR2, PRRX1, TRP63, PRRX2, STAT1, SOX9, MYC, FOXP1, MYCN, IHH	2579	37	18082	2.27392	1	0.222961	20.4525
GOTERM_BP_DIRECT	GO:0070301~cellular response to hydrogen peroxide	16	0.541089	0.0119242	IL18RAP, CYP1B1, RELA, EZH2, AXL, ANXA1, CST3, TRPM2, LCN2, MAP3K5, ETS1, MDM2, RHOB, MAPK7, TNFAIP3, KLF4	2579	57	18082	1.96807	1	0.22608	20.8064
GOTERM_BP_DIRECT	GO:0048565~digestive tract development	13	0.439635	0.0120565	CLMP, CYP1A1, TGFBR2, TGFB3, FGF10, DCHS1, TGFB1, CCNB1, ITGA6, FAT4, HRH2, GATA6, FOXF1	2579	42	18082	2.17015	1	0.227599	21.0124
GOTERM_BP_DIRECT	GO:0030155~regulation of cell adhesion	13	0.439635	0.0120565	PTPRJ, ICAM1, RET, CYTIP, NUAK1, IL18, PML, JAG2, FES, SERPINI1, SOX9, ABL2, PRKX	2579	42	18082	2.17015	1	0.227599	21.0124
GOTERM_BP_DIRECT	GO:0010811~positive regulation of cell-substrate adhesion	13	0.439635	0.0120565	SPOCK2, NPNT, ABI3BP, EMILIN1, SMOC2, EGFLAM, ITGA6, ITGA5, SMOC1, FOXF1, VWC2, THBS1, CYR61	2579	42	18082	2.17015	1	0.227599	21.0124
GOTERM_BP_DIRECT	GO:0030193~regulation of blood coagulation	8	0.270544	0.0124341	CD209A, LBH, STX2, F2RL1, APOH, TC2N, FAM46A, F2R	2579	19	18082	2.9521	1	0.233156	21.5974
GOTERM_BP_DIRECT	GO:0060100~positive regulation of phagocytosis, engulfment	6	0.202908	0.0128181	CD36, F2RL1, NCKAP1L, LBP, FCGR1, AGER	2579	11	18082	3.82432	1	0.238742	22.1881
GOTERM_BP_DIRECT	GO:1902715~positive regulation of interferon-gamma secretion	6	0.202908	0.0128181	CD244, FLT3, RASGRP1, CD2, PTPN22, ABL2	2579	11	18082	3.82432	1	0.238742	22.1881
GOTERM_BP_DIRECT	GO:0050863~regulation of T cell activation	6	0.202908	0.0128181	LAT, SIT1, CD4, CCL5, CSK, PAG1	2579	11	18082	3.82432	1	0.238742	22.1881
GOTERM_BP_DIRECT	GO:0032060~bleb assembly	6	0.202908	0.0128181	P2RX7, LPAR1, EMP3, EMP2, MYLK, EMP1	2579	11	18082	3.82432	1	0.238742	22.1881
GOTERM_BP_DIRECT	GO:0050921~positive regulation of chemotaxis	7	0.236726	0.0131714	PDGFB, F2RL1, CCL19, PDGFRB, CXCR3, THBS1, TGFB1	2579	15	18082	3.27191	1	0.243756	22.7278
GOTERM_BP_DIRECT	GO:0050901~leukocyte tethering or rolling	7	0.236726	0.0131714	VCAM1, SELP, TNF, ITGB7, ITGA4, SELE, SELPLG	2579	15	18082	3.27191	1	0.243756	22.7278
GOTERM_BP_DIRECT	GO:0071360~cellular response to exogenous dsRNA	7	0.236726	0.0131714	CIITA, IFIT1, TMEM173, ZC3HAV1, MB21D1, TLR3, COLEC12	2579	15	18082	3.27191	1	0.243756	22.7278
GOTERM_BP_DIRECT	GO:0033630~positive regulation of cell adhesion mediated by integrin	7	0.236726	0.0131714	PTPN6, RET, ZAP70, NCKAP1L, ITGB3, CD24A, SYK	2579	15	18082	3.27191	1	0.243756	22.7278
GOTERM_BP_DIRECT	GO:0002690~positive regulation of leukocyte chemotaxis	7	0.236726	0.0131714	PPBP, CXCL13, F2RL1, GPSM3, CXCL9, PF4, CXCL10	2579	15	18082	3.27191	1	0.243756	22.7278
GOTERM_BP_DIRECT	GO:0010820~positive regulation of T cell chemotaxis	7	0.236726	0.0131714	WNT5A, CCR7, CXCL13, CCR2, TNFSF14, ADAM17, CCL5	2579	15	18082	3.27191	1	0.243756	22.7278
GOTERM_BP_DIRECT	GO:0032147~activation of protein kinase activity	11	0.371999	0.0138417	CALCA, SLC11A1, CLSPN, CKS1B, PDGFB, TGFBR2, TPX2, RIPK3, ITGB3, EMP2, CAMKK1	2579	33	18082	2.33708	1	0.253759	23.7421
GOTERM_BP_DIRECT	GO:0009725~response to hormone	14	0.473453	0.0145738	LYN, HCLS1, MMP19, FHL2, TIMP2, MMP14, SREBF2, TIMP1, RERG, CD38, ANG, ADRA1B, LOX, ANGPTL3	2579	48	18082	2.04495	1	0.264535	24.8354
GOTERM_BP_DIRECT	GO:0001658~branching involved in ureteric bud morphogenesis	14	0.473453	0.0145738	BMP2, ADAMTS16, NPNT, SOX9, GREM1, DCHS1, WNT4, GPC3, TIMELESS, CD44, FAT4, BCL2, FOXD1, MYC	2579	48	18082	2.04495	1	0.264535	24.8354
GOTERM_BP_DIRECT	GO:0010629~negative regulation of gene expression	52	1.75854	0.0146417	MEF2C, ACVRL1, PDGFB, LDLR, AIF1, EZH2, IQGAP3, PTPN22, NFKB1, TGFB1, WNT4, CTGF, SERPINE1, IL1B, NOS2, MYC, STC2, CD3E, SOX11, RBL1, MYADM, SLIT3, MYCN, CD36, TGIF1, MDM2, PRDM1, CCL3, HMGB2, TNF, CCR1, SOX9, TNFRSF1A, REL, BCL11A, HNRNPD, ZC3H12A, TRP53INP1, TCF4, CD28, HAVCR2, PLAG1, BMP2, LGALS9, CCNB1, CDKN1A, SFRP2, FYN, HEYL, GAS2L1, ENG, KLF4	2579	265	18082	1.37579	1	0.264826	24.9361
GOTERM_BP_DIRECT	GO:0009987~cellular process	9	0.304363	0.014814	BMI1, PPARD, GNAO1, FLI1, JUN, PSRC1, MAP1B, TUBB5, JUNB	2579	24	18082	2.62922	1	0.266732	25.1909
GOTERM_BP_DIRECT	GO:0071375~cellular response to peptide hormone stimulus	9	0.304363	0.014814	ZFP36L1, FYN, RELA, IL18, EDN1, IRF1, MDM2, NFKB1, CSK	2579	24	18082	2.62922	1	0.266732	25.1909
GOTERM_BP_DIRECT	GO:0010596~negative regulation of endothelial cell migration	8	0.270544	0.0168208	ACVRL1, SP100, APOH, STC1, DCN, THBS1, AGER, VASH1	2579	20	18082	2.8045	1	0.296329	28.0993
GOTERM_BP_DIRECT	GO:0032874~positive regulation of stress-activated MAPK cascade	8	0.270544	0.0168208	NOD2, NOD1, TAOK3, SEMA4C, IL1B, RIPK2, TLR4, EIF2AK2	2579	20	18082	2.8045	1	0.296329	28.0993
GOTERM_BP_DIRECT	GO:0060384~innervation	8	0.270544	0.0168208	RET, CHD7, SULF2, SERPINE2, SULF1, SLITRK6, UNC13B, FBXO45	2579	20	18082	2.8045	1	0.296329	28.0993
GOTERM_BP_DIRECT	GO:0022409~positive regulation of cell-cell adhesion	8	0.270544	0.0168208	WNT5A, ITGAL, CD47, CCL2, CCR5, ITGA6, MEX3B, CD24A	2579	20	18082	2.8045	1	0.296329	28.0993
GOTERM_BP_DIRECT	GO:0048872~homeostasis of number of cells	11	0.371999	0.0171643	LAT, CARD11, CCR7, BAX, PIK3CD, ASXL1, RASSF2, POLB, ZFPM1, IL7R, ZBTB18	2579	34	18082	2.26834	1	0.300562	28.5861
GOTERM_BP_DIRECT	GO:0010332~response to gamma radiation	11	0.371999	0.0171643	PTPRC, APOBEC1, CCL2, BAX, BCL2, PML, TRP63, POLB, MYC, CCL7, CXCL10	2579	34	18082	2.26834	1	0.300562	28.5861
GOTERM_BP_DIRECT	GO:0016049~cell growth	14	0.473453	0.0173157	EDN1, TGFB3, ITGB3, IL7R, TGFB1, IL6RA, NOTCH2, NUPR1, RASGRP4, ITGAV, BCL2, ADRA1B, EMP3, EMP1	2579	49	18082	2.00321	1	0.301943	28.7998
GOTERM_BP_DIRECT	GO:0006641~triglyceride metabolic process	12	0.405817	0.017529	APOBEC1, ACSL1, CD36, TNXB, APOE, APOBR, INSIG1, APOH, PCSK9, ANGPTL3, LIPC, ACSL6	2579	39	18082	2.15731	1	0.304211	29.0997
GOTERM_BP_DIRECT	GO:0033077~T cell differentiation in thymus	12	0.405817	0.017529	ZFP36L1, ZFP36L2, WNT4, CD3E, MAFB, BCL2, RIPK3, ADAM17, CDK6, TCF3, FZD7, B2M	2579	39	18082	2.15731	1	0.304211	29.0997
GOTERM_BP_DIRECT	GO:0043124~negative regulation of I-kappaB kinase/NF-kappaB signaling	12	0.405817	0.017529	NLRC3, TRIM59, NFKBID, IL1RL1, PYCARD, ZC3H12A, STAT1, TNFAIP3, TNIP1, TANK, TNIP3, RHOH	2579	39	18082	2.15731	1	0.304211	29.0997
GOTERM_BP_DIRECT	GO:0051496~positive regulation of stress fiber assembly	13	0.439635	0.0175463	LIMK1, TGFBR1, GPR65, TGFB3, EVL, LPAR1, TPM1, ARHGEF10, WNT4, PPM1E, CTGF, FHOD1, ARHGEF10L	2579	44	18082	2.0715	1	0.303623	29.124
GOTERM_BP_DIRECT	GO:0002315~marginal zone B cell differentiation	5	0.16909	0.0178692	NOTCH2, MFNG, BCL3, TNFAIP3, LFNG	2579	8	18082	4.38203	1	0.307441	29.5756
GOTERM_BP_DIRECT	GO:0045986~negative regulation of smooth muscle contraction	5	0.16909	0.0178692	CALCA, PTGS2, NCF1, CALCRL, PRKG1	2579	8	18082	4.38203	1	0.307441	29.5756
GOTERM_BP_DIRECT	GO:0045542~positive regulation of cholesterol biosynthetic process	5	0.16909	0.0178692	SREBF1, FDPS, FGF1, SEC14L2, ABCG1	2579	8	18082	4.38203	1	0.307441	29.5756
GOTERM_BP_DIRECT	GO:0002223~stimulatory C-type lectin receptor signaling pathway	5	0.16909	0.0178692	KLRK1, FCER1G, CLEC7A, CLEC4N, SYK	2579	8	18082	4.38203	1	0.307441	29.5756
GOTERM_BP_DIRECT	GO:0045416~positive regulation of interleukin-8 biosynthetic process	5	0.16909	0.0178692	BCL10, TNF, TLR4, TLR7, TLR8	2579	8	18082	4.38203	1	0.307441	29.5756
GOTERM_BP_DIRECT	GO:0032731~positive regulation of interleukin-1 beta production	5	0.16909	0.0178692	NOD2, P2RX7, NOD1, HSPB1, AIM2	2579	8	18082	4.38203	1	0.307441	29.5756
GOTERM_BP_DIRECT	GO:0070723~response to cholesterol	5	0.16909	0.0178692	CCL3, CCR5, TGFBR1, TGFBR2, TGFB1	2579	8	18082	4.38203	1	0.307441	29.5756
GOTERM_BP_DIRECT	GO:0046069~cGMP catabolic process	5	0.16909	0.0178692	PDE1B, PDE2A, PDE1C, PDE5A, PDE10A	2579	8	18082	4.38203	1	0.307441	29.5756
GOTERM_BP_DIRECT	GO:0010863~positive regulation of phospholipase C activity	5	0.16909	0.0178692	FLT1, PDGFRA, PDGFRB, ABL2, PTAFR	2579	8	18082	4.38203	1	0.307441	29.5756
GOTERM_BP_DIRECT	GO:0032494~response to peptidoglycan	5	0.16909	0.0178692	IRAK3, NOD2, C5AR1, MYD88, TLR2	2579	8	18082	4.38203	1	0.307441	29.5756
GOTERM_BP_DIRECT	GO:0034383~low-density lipoprotein particle clearance	5	0.16909	0.0178692	APOB, CD36, LDLR, SCARB1, LIPC	2579	8	18082	4.38203	1	0.307441	29.5756
GOTERM_BP_DIRECT	GO:1904628~cellular response to phorbol 13-acetate 12-myristate	5	0.16909	0.0178692	ZFP36L1, ZFP36L2, ZC3H12A, CDK6, MYC	2579	8	18082	4.38203	1	0.307441	29.5756
GOTERM_BP_DIRECT	GO:0010033~response to organic substance	17	0.574907	0.0182397	TNF, RELA, ANXA5, TGFB1, ABCG1, BTK, PLA2G4A, P2RX7, CASP3, ACSL1, P2RX1, SQLE, P2RX2, AVPR1A, CTSC, KLF4, CES2H	2579	65	18082	1.83371	1	0.311894	30.0905
GOTERM_BP_DIRECT	GO:0050679~positive regulation of epithelial cell proliferation	19	0.642543	0.0188663	WNT5A, C5AR2, FGF7, C5AR1, FGF10, NR4A3, CCL5, SOX9, FOXP1, TGFB1, VEGFC, NOD2, NOTCH1, CCND2, HTRA1, TGFA, FGF1, MYC, IHH	2579	76	18082	1.75281	1	0.319892	30.953
GOTERM_BP_DIRECT	GO:0007200~phospholipase C-activating G-protein coupled receptor signaling pathway	16	0.541089	0.0190481	GPR84, C3AR1, C5AR2, GNA15, PTGER3, C5AR1, CYSLTR1, CYSLTR2, NPR3, FPR2, HRH1, PLCE1, LTB4R1, GNB1, ADRA1B, F2R	2579	60	18082	1.86967	1	0.321573	31.2013
GOTERM_BP_DIRECT	GO:0048010~vascular endothelial growth factor receptor signaling pathway	9	0.304363	0.0191245	PRKD2, VEGFC, FLT1, CCL2, SULF1, FOXC1, MAPKAPK2, VAV1, PIK3R1	2579	25	18082	2.52405	1	0.321775	31.3055
GOTERM_BP_DIRECT	GO:0033209~tumor necrosis factor-mediated signaling pathway	9	0.304363	0.0191245	TRAF2, TNFRSF1A, TNF, PYCARD, TNFSF14, STAT1, LTB, AIM2, TRAF3	2579	25	18082	2.52405	1	0.321775	31.3055
GOTERM_BP_DIRECT	GO:0097028~dendritic cell differentiation	6	0.202908	0.019431	BATF3, LYN, FLT3, AXL, TREM2, TRPM2	2579	12	18082	3.50562	1	0.325158	31.7217
GOTERM_BP_DIRECT	GO:0001818~negative regulation of cytokine production	6	0.202908	0.019431	SLC11A1, AXL, NFKB1, GPNMB, EPHA2, BTK	2579	12	18082	3.50562	1	0.325158	31.7217
GOTERM_BP_DIRECT	GO:0045086~positive regulation of interleukin-2 biosynthetic process	6	0.202908	0.019431	CARD11, CD3E, IL1B, IRF4, CD1D1, CD28	2579	12	18082	3.50562	1	0.325158	31.7217
GOTERM_BP_DIRECT	GO:0001771~immunological synapse formation	6	0.202908	0.019431	GIT1, PRF1, NCK2, DOCK2, CCL19, CD6	2579	12	18082	3.50562	1	0.325158	31.7217
GOTERM_BP_DIRECT	GO:0010467~gene expression	6	0.202908	0.019431	LAT, P2RX7, NR4A2, FAS, LTB, ZBTB25	2579	12	18082	3.50562	1	0.325158	31.7217
GOTERM_BP_DIRECT	GO:0032740~positive regulation of interleukin-17 production	6	0.202908	0.019431	NOD2, MYD88, IL18, SLAMF6, LY9, TGFB1	2579	12	18082	3.50562	1	0.325158	31.7217
GOTERM_BP_DIRECT	GO:0007252~I-kappaB phosphorylation	6	0.202908	0.019431	SAA3, TLR2, TLR3, TLR4, TLR7, TLR9	2579	12	18082	3.50562	1	0.325158	31.7217
GOTERM_BP_DIRECT	GO:0035455~response to interferon-alpha	6	0.202908	0.019431	BST2, IFITM1, IFITM3, TGTP2, EIF2AK2, ADAR	2579	12	18082	3.50562	1	0.325158	31.7217
GOTERM_BP_DIRECT	GO:0090331~negative regulation of platelet aggregation	6	0.202908	0.019431	FGG, PTGER3, SERPINE2, UBASH3B, C1QTNF1, PRKG1	2579	12	18082	3.50562	1	0.325158	31.7217
GOTERM_BP_DIRECT	GO:0000281~mitotic cytokinesis	10	0.338181	0.0204357	CKAP2, KIF23, PLK1, CENPA, KIF4, CEP55, MITD1, RACGAP1, DAXX, SPAST	2579	30	18082	2.33708	1	0.337993	33.0694
[truncated: 261 more rows]

## Sheet: kidney old+SSK1vs.old+Veh down
Category	Term	Count	%	PValue	Genes	List Total	Pop Hits	Pop Total	Fold Enrichment	Bonferroni	Benjamini	FDR
[truncated: 233 more rows]

[truncated: 2 more sheets: liver old vs. young down, liver old+SSK1 vs. old+Veh up]
